# Supplementary material for: Hexa­aqua­nickel(II) bis­[tri­aqua-μ3-oxalato-di-μ-oxalato-bariumchromate(III)] tetra­hydrate
Source: Acta Crystallogr E Crystallogr Commun. 2020 Jul 17;76(Pt 8):1316–9. doi: 10.1107/S2056989020009536 (PMC7405579; doi:10.1107/S2056989020009536)
Supplement: Supplementary file 1 [file e-76-01316-sup1.cif]

##############################################################################
#                                                                            #
# This CIF contains the data in a paper accepted for publication in          #
# Acta Crystallographica Section E. It conforms to the requirements of       #
# Notes for Authors for Acta Crystallographica Section E, and has been       #
# peer reviewed under the auspices of the IUCr Commission on Journals.       #
#                                                                            #
# Full details of the Crystallographic Information File format               #
# are given in the paper "The Crystallographic Information File (CIF):       #
# a New Standard Archive File for Crystallography" by S. R. Hall, F. H.      #
# Allen and I. D. Brown [Acta Cryst. (1991), A47, 655-685].                  #
#                                                                            #
# The current version of the core CIF dictionary is obtainable from          #
# ftp://ftp.iucr.org/pub/cif_core.dic.                                       #
#                                                                            #
# Software is freely available for graphical display of the structure(s)     #
# in this CIF. For information consult the CIF software page                 #
# http://www.iucr.org/resources/cif/software.                                #
#                                                                            #
# This file may be used for bona fide research purposes within the           #
# scientific community so long as proper attribution is given to the journal # 
# article from which it was obtained.                                        #
#                                                                            #
##############################################################################
data_I
_audit_creation_method     'SHELXL-2018/3'
_journal_date_recd_electronic     2020-06-22
_journal_date_accepted     2020-07-13
_journal_name_full     'Acta Crystallographica, Section E'
_journal_year     2020
_journal_volume     76
_journal_issue      8
_journal_page_first     1316
_journal_page_last     1319
_journal_paper_category     GM
_journal_paper_doi     10.1107/S2056989020009536
_journal_coeditor_code     WM5572
_publ_contact_author_name     'Yves Alain Mbiangu\'e'
_publ_contact_author_address
;
Chemistry Department,
Higher Teachers' Training College,
University of Maroua,
PO Box 55,
Maroua,
Cameroon
;
_publ_contact_author_email     'mbiangueya@yahoo.com'
_publ_contact_author_fax     ?
_publ_contact_author_phone     '00 237 699 52 40 15'
_publ_section_title
;
Hexaaquanickel(II) bis[triaqua-\m~3~-oxalato-di-\m-oxalato-bariumchromate(III)]
tetrahydrate
;
loop_
    _publ_author_name
    _publ_author_footnote
    _publ_author_address
    'Mbiangu\'e, Yves Alain' .
;
Chemistry Department,
Higher Teachers' Training College,
University of Maroua,
PO Box 55,
Maroua,
Cameroon
;
    'Ndinga, Manelsa Lande' .
;
Chemistry Department,
Higher Teachers' Training College,
University of Maroua,
PO Box 55,
Maroua,
Cameroon
;
    'Nduga, Jean Pierre' .
;
Chemistry Department,
Higher Teachers' Training College,
University of Maroua,
PO Box 55,
Maroua,
Cameroon
;
    'Wenger, Emmanuel' .
;
Universit\'e de Lorraine,
CNRS,
CRM^2^,
F54000,
Nancy,
France
;
    'Lecomte, Claude' .
;
Universit\'e de Lorraine,
CNRS,
CRM^2^,
F54000,
Nancy,
France
;
_publ_section_synopsis
;
The structure of the title compound is made up of corrugated anionic layers of
formula [BaCr(C~2~O~4~)~3~(H~2~O)~3~]<i>~n~</i>^n--^ that leave voids
accommodating the charge-compensating cations, [Ni(H~2~O)~6~]^2+^ (point group
symmetry \=1), as well as the water molecules of crystallization.
;
_chemical_name_systematic
;
Hexaaquanickel(II) bis[triaqua-\m~3~-oxalato-di-\m-oxalato-bariumchromate(III)]
tetrahydrate
;
_chemical_name_common     ?
_chemical_formula_moiety     '2(C6 H6 Ba Cr O15), H12 Ni O6, 4(H2 O)'
_chemical_formula_sum     'C12 H32 Ba2 Cr2 Ni O40'
_chemical_formula_iupac     '[Ni (H2 O)6] [Ba Cr (C2 O4)3 (H2 O)3]2, 4H2 O'
_chemical_formula_weight     1253.76
_chemical_melting_point     ?
_space_group_crystal_system     monoclinic
_space_group_name_H-M_alt     'P 21/n'
_space_group_name_Hall     '-P 2yn'
loop_
    _space_group_symop_operation_xyz
    'x, y, z'
    '-x+1/2, y+1/2, -z+1/2'
    '-x, -y, -z'
    'x-1/2, -y-1/2, z-1/2'
_cell_length_a     11.5556(11)
_cell_length_b     11.0774(13)
_cell_length_c     14.6105(17)
_cell_angle_alpha     90
_cell_angle_beta     93.794(4)
_cell_angle_gamma     90
_cell_volume     1866.1(4)
_cell_formula_units_Z     2
_cell_measurement_reflns_used     53111
_cell_measurement_theta_min     2.2
_cell_measurement_theta_max     27.5
_cell_measurement_temperature     100(2)
_exptl_crystal_description     block
_exptl_crystal_colour     'metallic dark red'
_exptl_crystal_size_max     0.143
_exptl_crystal_size_mid     0.088
_exptl_crystal_size_min     0.059
_exptl_crystal_density_diffrn     2.231
_exptl_crystal_density_meas     ?
_exptl_crystal_density_method     'not measured'
_exptl_crystal_F_000     1224
_exptl_absorpt_coefficient_mu     3.268
_exptl_absorpt_correction_type     multi-scan
_exptl_absorpt_process_details
;
(<i>SADABS</i>; Krause <i>et al.</i>, 2015)
;
_exptl_absorpt_correction_T_min     0.5635
_exptl_absorpt_correction_T_max     0.7461
_exptl_special_details     ?
_diffrn_ambient_temperature     100(2)
_diffrn_source     ?
_diffrn_radiation_type     MoK\a
_diffrn_radiation_wavelength     0.71073
_diffrn_measurement_device_type     'Bruker D8 Venture'
_diffrn_measurement_method     '\w scans'
_diffrn_detector_area_resol_mean     ?
_diffrn_reflns_number     53111
_diffrn_reflns_av_R_equivalents     0.1017
_diffrn_reflns_av_unetI/netI     0.0410
_diffrn_reflns_theta_min     2.178
_diffrn_reflns_theta_max     27.498
_diffrn_reflns_theta_full     25.242
_diffrn_measured_fraction_theta_max     0.998
_diffrn_measured_fraction_theta_full     0.997
_diffrn_reflns_limit_h_min     -15
_diffrn_reflns_limit_h_max     14
_diffrn_reflns_limit_k_min     -14
_diffrn_reflns_limit_k_max     14
_diffrn_reflns_limit_l_min     -18
_diffrn_reflns_limit_l_max     18
_refine_special_details     ?
_reflns_number_total     4278
_reflns_number_gt     3539
_reflns_threshold_expression     'I > 2\s(I)'
_refine_ls_structure_factor_coef     Fsqd
_refine_ls_matrix_type     full
_refine_ls_R_factor_all     0.0393
_refine_ls_R_factor_gt     0.0263
_refine_ls_wR_factor_gt     0.0537
_refine_ls_wR_factor_ref     0.0577
_refine_ls_goodness_of_fit_ref     1.029
_refine_ls_restrained_S_all     1.027
_refine_ls_number_reflns     4278
_refine_ls_number_parameters     324
_refine_ls_number_restraints     28
_refine_ls_hydrogen_treatment     refxyz
_refine_ls_weighting_scheme     calc
_refine_ls_weighting_details
              'w=1/[\s^2^(Fo^2^)+(0.0172P)^2^+3.0153P] where P=(Fo^2^+2Fc^2^)/3'
_atom_sites_solution_hydrogens     difmap
_atom_sites_solution_primary     direct
_atom_sites_solution_secondary     difmap
_refine_ls_shift/su_max     0.001
_refine_ls_shift/su_mean     0.000
_refine_diff_density_max     0.906
_refine_diff_density_min     -0.849
_refine_ls_extinction_method
;
SHELXL-2018/3 (Sheldrick 2015b)
;
_refine_ls_extinction_coef     0.00113(15)
_refine_ls_extinction_expression
                                  'Fc^*^=kFc[1+0.001xFc^2^\l^3^/sin(2\q)]^-1/4^'
loop_
    _atom_type_symbol
    _atom_type_description
    _atom_type_scat_dispersion_real
    _atom_type_scat_dispersion_imag
    _atom_type_scat_source
    'C' 'C' 0.0033 0.0016
                         'International Tables Vol C Tables 4.2.6.8 and 6.1.1.4'
    'H' 'H' 0.0000 0.0000
                         'International Tables Vol C Tables 4.2.6.8 and 6.1.1.4'
    'Ba' 'Ba' -0.3244 2.2819
                         'International Tables Vol C Tables 4.2.6.8 and 6.1.1.4'
    'Cr' 'Cr' 0.3209 0.6236
                         'International Tables Vol C Tables 4.2.6.8 and 6.1.1.4'
    'Ni' 'Ni' 0.3393 1.1124
                         'International Tables Vol C Tables 4.2.6.8 and 6.1.1.4'
    'O' 'O' 0.0106 0.0060
                         'International Tables Vol C Tables 4.2.6.8 and 6.1.1.4'
_computing_data_collection
;
APEX2 (Bruker, 2012)
;
_computing_cell_refinement
;
SAINT (Bruker, 2012)
;
_computing_data_reduction
;
SAINT (Bruker, 2012)
;
_computing_structure_solution
;
SHELXS (Sheldrick, 2015a)
;
_computing_structure_refinement
;
<i>SHELXL2018/3</i> (Sheldrick, 2015b)
;
_computing_molecular_graphics
;
ORTEP-3 for Windows (Farrugia, 2012) and DIAMOND (Brandenburg & Putz,
2018)
;
_computing_publication_material
;
WINGX (Farrugia, 2012) and publCIF (Westrip, 2010)
;
loop_
    _atom_site_type_symbol
    _atom_site_label
    _atom_site_fract_x
    _atom_site_fract_y
    _atom_site_fract_z
    _atom_site_U_iso_or_equiv
    _atom_site_adp_type
    _atom_site_calc_flag
    _atom_site_occupancy
    _atom_site_disorder_assembly
    _atom_site_disorder_group
    Ba Ba1 0.08524(2) 0.86116(2) 1.12114(2) 0.00717(7) Uani d 1 . .
    Ni Ni1 0.500000 0.500000 1.000000 0.00719(12) Uani d 1 . .
    Cr Cr1 0.11343(4) 0.64371(4) 0.80510(3) 0.00671(11) Uani d 1 . .
    O O1 0.2825(2) 1.0283(2) 1.13529(18) 0.0194(5) Uani d 1 . .
    H H1A 0.295(3) 1.065(4) 1.1884(15) 0.029 Uiso d 1 . .
    H H1B 0.3528(16) 1.008(4) 1.120(3) 0.029 Uiso d 1 . .
    O O2 0.2458(2) 0.8272(2) 1.2695(2) 0.0254(6) Uani d 1 . .
    H H2A 0.311(2) 0.867(4) 1.273(3) 0.038 Uiso d 1 . .
    H H2B 0.242(3) 0.798(4) 1.3252(14) 0.038 Uiso d 1 . .
    O O3 0.2799(2) 0.7817(2) 1.02345(18) 0.0239(6) Uani d 1 . .
    H H3A 0.268(3) 0.809(4) 0.9661(11) 0.036 Uiso d 1 . .
    H H3B 0.340(2) 0.829(3) 1.041(2) 0.036 Uiso d 1 . .
    O O4 0.36196(19) 0.5495(2) 1.07281(16) 0.0128(5) Uani d 1 . .
    H H4A 0.327(3) 0.6188(19) 1.064(2) 0.019 Uiso d 1 . .
    H H4B 0.384(3) 0.551(3) 1.1313(9) 0.019 Uiso d 1 . .
    O O5 0.61283(18) 0.5438(2) 1.10821(15) 0.0111(5) Uani d 1 . .
    H H5A 0.597(3) 0.606(2) 1.141(2) 0.017 Uiso d 1 . .
    H H5B 0.6886(9) 0.541(3) 1.109(3) 0.017 Uiso d 1 . .
    O O6 0.4836(2) 0.3258(2) 1.04722(16) 0.0117(5) Uani d 1 . .
    H H6A 0.508(3) 0.304(3) 1.1027(12) 0.018 Uiso d 1 . .
    H H6B 0.4116(13) 0.301(3) 1.041(2) 0.018 Uiso d 1 . .
    O O7 0.27008(18) 0.71183(19) 0.82518(14) 0.0088(4) Uani d 1 . .
    O O8 0.17713(18) 0.57697(19) 0.69450(15) 0.0098(4) Uani d 1 . .
    O O9 0.15646(18) 0.49939(19) 0.87894(15) 0.0095(4) Uani d 1 . .
    O O10 -0.03403(18) 0.55595(19) 0.78547(15) 0.0105(5) Uani d 1 . .
    O O11 0.04723(18) 0.78461(19) 0.73672(14) 0.0090(4) Uani d 1 . .
    O O12 0.06071(18) 0.73167(19) 0.91145(15) 0.0099(4) Uani d 1 . .
    O O13 0.44555(18) 0.7013(2) 0.76971(15) 0.0109(5) Uani d 1 . .
    O O14 0.34645(19) 0.5579(2) 0.62938(16) 0.0125(5) Uani d 1 . .
    O O15 0.08516(19) 0.32087(19) 0.92016(15) 0.0117(5) Uani d 1 . .
    O O16 -0.12046(19) 0.3838(2) 0.82179(17) 0.0158(5) Uani d 1 . .
    O O17 -0.06735(19) 0.94310(19) 0.75914(15) 0.0103(4) Uani d 1 . .
    O O18 -0.03303(18) 0.89973(19) 0.94573(15) 0.0088(4) Uani d 1 . .
    O O19 0.2628(2) 0.2480(2) 1.04657(19) 0.0244(6) Uani d 1 . .
    H H19A 0.256(4) 0.1727(15) 1.062(3) 0.037 Uiso d 1 . .
    H H19B 0.206(3) 0.263(3) 1.007(2) 0.037 Uiso d 1 . .
    O O20A 0.4749(9) 0.938(2) 1.0718(8) 0.015(3) Uani d 0.51(5) A 1
    H H20A 0.543(3) 0.923(8) 1.099(5) 0.023 Uiso d 0.51(5) A 1
    H H20B 0.493(6) 0.970(8) 1.020(3) 0.023 Uiso d 0.51(5) A 1
    O O20B 0.4877(12) 0.895(2) 1.0565(11) 0.018(2) Uani d 0.49(5) A 2
    H H20C 0.536(6) 0.875(7) 1.103(4) 0.027 Uiso d 0.49(5) A 2
    H H20D 0.477(7) 0.825(4) 1.028(5) 0.027 Uiso d 0.49(5) A 2
    C C1 0.3415(3) 0.6770(3) 0.7665(2) 0.0085(6) Uani d 1 . .
    C C2 0.2869(3) 0.5965(3) 0.6882(2) 0.0087(6) Uani d 1 . .
    C C3 0.0763(3) 0.4184(3) 0.8807(2) 0.0081(6) Uani d 1 . .
    C C4 -0.0373(3) 0.4528(3) 0.8258(2) 0.0092(6) Uani d 1 . .
    C C5 -0.0088(3) 0.8571(3) 0.7871(2) 0.0073(6) Uani d 1 . .
    C C6 0.0054(3) 0.8296(3) 0.8905(2) 0.0078(6) Uani d 1 . .
loop_
    _atom_site_aniso_label
    _atom_site_aniso_U_11
    _atom_site_aniso_U_22
    _atom_site_aniso_U_33
    _atom_site_aniso_U_12
    _atom_site_aniso_U_13
    _atom_site_aniso_U_23
    Ba1 0.00780(10) 0.00561(9) 0.00811(10) 0.00062(7) 0.00049(6) 0.00064(7)
    Ni1 0.0055(3) 0.0091(3) 0.0068(3) 0.0002(2) -0.0008(2) -0.0013(2)
    Cr1 0.0055(2) 0.0055(2) 0.0092(2) 0.00058(18) 0.00116(18) 0.00096(19)
    O1 0.0149(12) 0.0216(13) 0.0213(14) -0.0025(10) -0.0011(10) 0.0013(11)
    O2 0.0171(13) 0.0242(14) 0.0329(16) -0.0095(11) -0.0126(12) 0.0088(12)
    O3 0.0239(14) 0.0266(15) 0.0211(14) 0.0006(11) 0.0012(11) -0.0033(11)
    O4 0.0101(11) 0.0168(12) 0.0113(11) 0.0026(9) 0.0003(9) -0.0013(9)
    O5 0.0063(10) 0.0142(11) 0.0127(12) 0.0021(9) -0.0008(9) -0.0051(9)
    O6 0.0103(11) 0.0144(11) 0.0100(11) 0.0000(9) -0.0020(9) 0.0033(9)
    O7 0.0073(10) 0.0086(10) 0.0105(11) -0.0005(8) 0.0015(8) -0.0015(9)
    O8 0.0063(10) 0.0120(11) 0.0111(11) 0.0000(8) 0.0010(8) -0.0022(9)
    O9 0.0063(10) 0.0064(10) 0.0155(12) 0.0000(8) -0.0014(9) 0.0020(9)
    O10 0.0066(10) 0.0087(10) 0.0162(12) 0.0000(8) -0.0004(9) 0.0035(9)
    O11 0.0101(10) 0.0086(10) 0.0084(11) 0.0011(8) 0.0024(8) 0.0010(9)
    O12 0.0114(11) 0.0095(11) 0.0088(11) 0.0028(9) 0.0017(8) 0.0033(9)
    O13 0.0061(10) 0.0157(12) 0.0108(11) -0.0021(8) 0.0002(8) 0.0009(9)
    O14 0.0097(11) 0.0139(11) 0.0142(12) -0.0003(9) 0.0042(9) -0.0018(9)
    O15 0.0144(11) 0.0076(10) 0.0126(12) -0.0002(9) -0.0019(9) 0.0036(9)
    O16 0.0075(11) 0.0110(12) 0.0282(14) -0.0014(9) -0.0034(10) 0.0037(10)
    O17 0.0138(11) 0.0086(11) 0.0081(11) 0.0038(9) -0.0018(9) 0.0014(9)
    O18 0.0117(11) 0.0070(10) 0.0078(11) -0.0003(8) 0.0017(9) 0.0000(8)
    O19 0.0201(13) 0.0203(14) 0.0307(15) -0.0076(11) -0.0138(11) 0.0119(12)
    O20A 0.015(3) 0.021(7) 0.009(4) -0.003(4) 0.000(2) -0.004(4)
    O20B 0.021(4) 0.020(6) 0.012(4) -0.003(4) -0.002(3) -0.001(4)
    C1 0.0100(15) 0.0081(13) 0.0075(15) 0.0006(11) 0.0005(12) 0.0030(11)
    C2 0.0106(15) 0.0068(13) 0.0089(15) -0.0004(11) 0.0010(12) 0.0019(12)
    C3 0.0093(14) 0.0079(15) 0.0074(15) 0.0000(12) 0.0021(12) -0.0029(12)
    C4 0.0066(14) 0.0085(14) 0.0124(16) 0.0011(11) 0.0010(12) -0.0007(12)
    C5 0.0071(14) 0.0067(13) 0.0081(14) -0.0027(12) 0.0014(11) -0.0009(12)
    C6 0.0048(14) 0.0070(14) 0.0115(15) -0.0035(11) -0.0005(12) 0.0026(12)
_geom_special_details
;
 All esds (except the esd in the dihedral angle between two l.s. planes)
 are estimated using the full covariance matrix.  The cell esds are taken
 into account individually in the estimation of esds in distances, angles
 and torsion angles; correlations between esds in cell parameters are only
 used when they are defined by crystal symmetry.  An approximate (isotropic)
 treatment of cell esds is used for estimating esds involving l.s. planes.
;
loop_
    _geom_bond_atom_site_label_1
    _geom_bond_atom_site_label_2
    _geom_bond_site_symmetry_2
    _geom_bond_distance
    _geom_bond_publ_flag
    Ba1 O2 . 2.784(3) yes
    Ba1 O17 3_577 2.802(2) yes
    Ba1 O15 3_567 2.855(2) yes
    Ba1 O18 . 2.856(2) yes
    Ba1 O16 3_567 2.859(2) yes
    Ba1 O18 3_577 2.873(2) yes
    Ba1 O13 4_576 2.874(2) yes
    Ba1 O3 . 2.880(3) yes
    Ba1 O14 4_576 2.912(2) yes
    Ba1 O1 . 2.933(2) yes
    Ni1 O5 3_667 2.040(2) ?
    Ni1 O5 . 2.040(2) ?
    Ni1 O4 3_667 2.050(2) ?
    Ni1 O4 . 2.050(2) ?
    Ni1 O6 3_667 2.062(2) ?
    Ni1 O6 . 2.062(2) ?
    Cr1 O8 . 1.964(2) ?
    Cr1 O12 . 1.965(2) ?
    Cr1 O7 . 1.965(2) ?
    Cr1 O10 . 1.966(2) ?
    Cr1 O9 . 1.974(2) ?
    Cr1 O11 . 1.979(2) ?
    O1 H1A . 0.879(10) ?
    O1 H1B . 0.884(10) ?
    O2 H2A . 0.875(10) ?
    O2 H2B . 0.878(10) ?
    O3 H3A . 0.893(10) ?
    O3 H3B . 0.891(10) ?
    O4 H4A . 0.875(10) ?
    O4 H4B . 0.874(10) ?
    O5 H5A . 0.870(10) ?
    O5 H5B . 0.875(10) ?
    O6 H6A . 0.873(10) ?
    O6 H6B . 0.874(10) ?
    O7 C1 . 1.288(4) ?
    O8 C2 . 1.297(4) ?
    O9 C3 . 1.291(4) ?
    O10 C4 . 1.287(4) ?
    O11 C5 . 1.292(4) ?
    O12 C6 . 1.285(4) ?
    O13 C1 . 1.230(4) ?
    O14 C2 . 1.213(4) ?
    O15 C3 . 1.225(4) ?
    O16 C4 . 1.226(4) ?
    O17 C5 . 1.223(4) ?
    O18 C6 . 1.225(4) ?
    O19 H19A . 0.870(10) ?
    O19 H19B . 0.870(10) ?
    O20A H20A . 0.878(10) ?
    O20A H20B . 0.878(10) ?
    O20B H20C . 0.878(10) ?
    O20B H20D . 0.879(10) ?
    C1 C2 . 1.550(4) ?
    C3 C4 . 1.542(4) ?
    C5 C6 . 1.540(4) ?
loop_
    _geom_angle_atom_site_label_1
    _geom_angle_atom_site_label_2
    _geom_angle_atom_site_label_3
    _geom_angle_site_symmetry_1
    _geom_angle_site_symmetry_3
    _geom_angle
    _geom_angle_publ_flag
    O2 Ba1 O17 . 3_577 72.03(7) ?
    O2 Ba1 O15 . 3_567 118.93(7) ?
    O17 Ba1 O15 3_577 3_567 126.88(6) ?
    O2 Ba1 O18 . . 166.84(7) ?
    O17 Ba1 O18 3_577 . 113.19(6) ?
    O15 Ba1 O18 3_567 . 68.50(6) ?
    O2 Ba1 O16 . 3_567 64.53(7) ?
    O17 Ba1 O16 3_577 3_567 124.55(7) ?
    O15 Ba1 O16 3_567 3_567 58.29(6) ?
    O18 Ba1 O16 . 3_567 117.00(7) ?
    O2 Ba1 O18 . 3_577 120.24(7) ?
    O17 Ba1 O18 3_577 3_577 58.43(6) ?
    O15 Ba1 O18 3_567 3_577 116.93(6) ?
    O18 Ba1 O18 . 3_577 58.65(7) ?
    O16 Ba1 O18 3_567 3_577 175.13(6) ?
    O2 Ba1 O13 . 4_576 76.00(7) ?
    O17 Ba1 O13 3_577 4_576 69.29(6) ?
    O15 Ba1 O13 3_567 4_576 64.89(6) ?
    O18 Ba1 O13 . 4_576 117.03(6) ?
    O16 Ba1 O13 3_567 4_576 68.14(7) ?
    O18 Ba1 O13 3_577 4_576 111.27(6) ?
    O2 Ba1 O3 . . 80.94(8) ?
    O17 Ba1 O3 3_577 . 129.65(7) ?
    O15 Ba1 O3 3_567 . 103.29(7) ?
    O18 Ba1 O3 . . 86.79(7) ?
    O16 Ba1 O3 3_567 . 75.75(7) ?
    O18 Ba1 O3 3_577 . 105.45(7) ?
    O13 Ba1 O3 4_576 . 142.83(7) ?
    O2 Ba1 O14 . 4_576 126.45(8) ?
    O17 Ba1 O14 3_577 4_576 68.07(6) ?
    O15 Ba1 O14 3_567 4_576 65.42(6) ?
    O18 Ba1 O14 . 4_576 65.95(6) ?
    O16 Ba1 O14 3_567 4_576 113.40(6) ?
    O18 Ba1 O14 3_577 4_576 63.38(6) ?
    O13 Ba1 O14 4_576 4_576 57.43(6) ?
    O3 Ba1 O14 . 4_576 152.62(7) ?
    O2 Ba1 O1 . . 63.63(7) ?
    O17 Ba1 O1 3_577 . 63.68(7) ?
    O15 Ba1 O1 3_567 . 169.31(7) ?
    O18 Ba1 O1 . . 107.00(7) ?
    O16 Ba1 O1 3_567 . 118.91(7) ?
    O18 Ba1 O1 3_577 . 65.59(7) ?
    O13 Ba1 O1 4_576 . 124.84(7) ?
    O3 Ba1 O1 . . 66.37(8) ?
    O14 Ba1 O1 4_576 . 122.46(7) ?
    O5 Ni1 O5 3_667 . 180.00(8) ?
    O5 Ni1 O4 3_667 3_667 90.78(9) ?
    O5 Ni1 O4 . 3_667 89.22(9) ?
    O5 Ni1 O4 3_667 . 89.22(9) ?
    O5 Ni1 O4 . . 90.78(9) ?
    O4 Ni1 O4 3_667 . 180.0 ?
    O5 Ni1 O6 3_667 3_667 91.79(9) ?
    O5 Ni1 O6 . 3_667 88.21(9) ?
    O4 Ni1 O6 3_667 3_667 89.13(9) ?
    O4 Ni1 O6 . 3_667 90.87(9) ?
    O5 Ni1 O6 3_667 . 88.21(9) ?
    O5 Ni1 O6 . . 91.79(9) ?
    O4 Ni1 O6 3_667 . 90.87(9) ?
    O4 Ni1 O6 . . 89.13(9) ?
    O6 Ni1 O6 3_667 . 180.00(4) ?
    O8 Cr1 O12 . . 171.94(9) ?
    O8 Cr1 O7 . . 82.86(9) ?
    O12 Cr1 O7 . . 91.28(9) ?
    O8 Cr1 O10 . . 93.57(9) ?
    O12 Cr1 O10 . . 92.84(9) ?
    O7 Cr1 O10 . . 172.94(9) ?
    O8 Cr1 O9 . . 92.88(9) ?
    O12 Cr1 O9 . . 92.84(9) ?
    O7 Cr1 O9 . . 91.90(9) ?
    O10 Cr1 O9 . . 82.17(9) ?
    O8 Cr1 O11 . . 92.00(9) ?
    O12 Cr1 O11 . . 83.02(9) ?
    O7 Cr1 O11 . . 95.39(9) ?
    O10 Cr1 O11 . . 90.80(9) ?
    O9 Cr1 O11 . . 171.68(9) ?
    Ba1 O1 H1A . . 116(3) ?
    Ba1 O1 H1B . . 123(3) ?
    H1A O1 H1B . . 104(2) ?
    Ba1 O2 H2A . . 121(3) ?
    Ba1 O2 H2B . . 134(3) ?
    H2A O2 H2B . . 103(2) ?
    Ba1 O3 H3A . . 106(2) ?
    Ba1 O3 H3B . . 107(2) ?
    H3A O3 H3B . . 99(2) ?
    Ni1 O4 H4A . . 122(3) ?
    Ni1 O4 H4B . . 109(2) ?
    H4A O4 H4B . . 103(2) ?
    Ni1 O5 H5A . . 118(2) ?
    Ni1 O5 H5B . . 126(2) ?
    H5A O5 H5B . . 105(2) ?
    Ni1 O6 H6A . . 123(2) ?
    Ni1 O6 H6B . . 111(2) ?
    H6A O6 H6B . . 104(2) ?
    C1 O7 Cr1 . . 114.17(19) ?
    C2 O8 Cr1 . . 114.68(19) ?
    C3 O9 Cr1 . . 114.79(19) ?
    C4 O10 Cr1 . . 115.08(19) ?
    C5 O11 Cr1 . . 113.24(19) ?
    C6 O12 Cr1 . . 113.91(19) ?
    C1 O13 Ba1 . 4_675 120.99(19) ?
    C2 O14 Ba1 . 4_675 120.2(2) ?
    C3 O15 Ba1 . 3_567 119.24(19) ?
    C4 O16 Ba1 . 3_567 118.81(19) ?
    C5 O17 Ba1 . 3_577 117.15(19) ?
    C6 O18 Ba1 . . 108.89(19) ?
    C6 O18 Ba1 . 3_577 115.98(19) ?
    Ba1 O18 Ba1 . 3_577 121.35(7) ?
    H19A O19 H19B . . 106(2) ?
    H20A O20A H20B . . 102(2) ?
    H20C O20B H20D . . 103(2) ?
    O13 C1 O7 . . 125.2(3) ?
    O13 C1 C2 . . 120.2(3) ?
    O7 C1 C2 . . 114.6(3) ?
    O14 C2 O8 . . 126.5(3) ?
    O14 C2 C1 . . 120.2(3) ?
    O8 C2 C1 . . 113.3(3) ?
    O15 C3 O9 . . 125.8(3) ?
    O15 C3 C4 . . 120.3(3) ?
    O9 C3 C4 . . 113.9(3) ?
    O16 C4 O10 . . 125.4(3) ?
    O16 C4 C3 . . 120.6(3) ?
    O10 C4 C3 . . 114.1(3) ?
    O17 C5 O11 . . 125.6(3) ?
    O17 C5 C6 . . 120.2(3) ?
    O11 C5 C6 . . 114.3(3) ?
    O18 C6 O12 . . 125.1(3) ?
    O18 C6 C5 . . 120.1(3) ?
    O12 C6 C5 . . 114.8(3) ?
loop_
    _geom_torsion_atom_site_label_1
    _geom_torsion_atom_site_label_2
    _geom_torsion_atom_site_label_3
    _geom_torsion_atom_site_label_4
    _geom_torsion_site_symmetry_1
    _geom_torsion_site_symmetry_2
    _geom_torsion_site_symmetry_3
    _geom_torsion_site_symmetry_4
    _geom_torsion
    _geom_torsion_publ_flag
    Ba1 O13 C1 O7 4_675 . . . -172.7(2) ?
    Ba1 O13 C1 C2 4_675 . . . 8.4(4) ?
    Cr1 O7 C1 O13 . . . . -174.5(2) ?
    Cr1 O7 C1 C2 . . . . 4.4(3) ?
    Ba1 O14 C2 O8 4_675 . . . 173.1(2) ?
    Ba1 O14 C2 C1 4_675 . . . -7.5(4) ?
    Cr1 O8 C2 O14 . . . . 175.1(3) ?
    Cr1 O8 C2 C1 . . . . -4.3(3) ?
    O13 C1 C2 O14 . . . . -0.5(5) ?
    O7 C1 C2 O14 . . . . -179.5(3) ?
    O13 C1 C2 O8 . . . . 178.9(3) ?
    O7 C1 C2 O8 . . . . -0.1(4) ?
    Ba1 O15 C3 O9 3_567 . . . -166.0(2) ?
    Ba1 O15 C3 C4 3_567 . . . 13.0(3) ?
    Cr1 O9 C3 O15 . . . . 178.1(2) ?
    Cr1 O9 C3 C4 . . . . -1.0(3) ?
    Ba1 O16 C4 O10 3_567 . . . 164.6(2) ?
    Ba1 O16 C4 C3 3_567 . . . -14.2(4) ?
    Cr1 O10 C4 O16 . . . . -179.4(3) ?
    Cr1 O10 C4 C3 . . . . -0.6(3) ?
    O15 C3 C4 O16 . . . . 0.9(4) ?
    O9 C3 C4 O16 . . . . 180.0(3) ?
    O15 C3 C4 O10 . . . . -178.0(3) ?
    O9 C3 C4 O10 . . . . 1.1(4) ?
    Ba1 O17 C5 O11 3_577 . . . -150.8(2) ?
    Ba1 O17 C5 C6 3_577 . . . 27.7(3) ?
    Cr1 O11 C5 O17 . . . . -171.9(2) ?
    Cr1 O11 C5 C6 . . . . 9.5(3) ?
    Ba1 O18 C6 O12 . . . . 20.2(4) ?
    Ba1 O18 C6 O12 3_577 . . . 161.3(2) ?
    Ba1 O18 C6 C5 . . . . -158.5(2) ?
    Ba1 O18 C6 C5 3_577 . . . -17.4(3) ?
    Cr1 O12 C6 O18 . . . . -178.3(2) ?
    Cr1 O12 C6 C5 . . . . 0.4(3) ?
    O17 C5 C6 O18 . . . . -6.7(4) ?
    O11 C5 C6 O18 . . . . 172.0(3) ?
    O17 C5 C6 O12 . . . . 174.6(3) ?
    O11 C5 C6 O12 . . . . -6.8(4) ?
loop_
    _geom_hbond_atom_site_label_D
    _geom_hbond_atom_site_label_H
    _geom_hbond_atom_site_label_A
    _geom_hbond_site_symmetry_A
    _geom_hbond_distance_DH
    _geom_hbond_distance_HA
    _geom_hbond_distance_DA
    _geom_hbond_angle_DHA
    _geom_hbond_publ_flag
    O1 H1A O16 4_676 0.879(10) 2.197(17) 3.038(4) 160(3) yes
    O1 H1B O20A . 0.884(10) 1.80(2) 2.660(18) 165(4) yes
    O1 H1B O20B . 0.884(10) 2.25(3) 3.08(2) 156(3) yes
    O2 H2A O10 4_676 0.875(10) 1.977(11) 2.851(3) 175(4) yes
    O2 H2B O19 2_557 0.878(10) 1.959(12) 2.835(4) 175(4) yes
    O3 H3A O7 . 0.893(10) 2.32(3) 2.993(3) 132(3) yes
    O3 H3B O20A . 0.891(10) 2.004(19) 2.893(16) 176(3) yes
    O3 H3B O20B . 0.891(10) 1.859(17) 2.722(11) 163(3) yes
    O4 H4A O3 . 0.875(10) 1.963(14) 2.819(4) 166(4) yes
    O4 H4B O17 4_676 0.874(10) 1.917(11) 2.791(3) 179(4) yes
    O5 H5A O11 4_676 0.870(10) 1.961(14) 2.811(3) 165(4) yes
    O5 H5B O9 3_667 0.875(10) 1.843(13) 2.703(3) 167(4) yes
    O6 H6A O13 3_667 0.873(10) 1.908(14) 2.761(3) 165(4) yes
    O6 H6B O19 . 0.874(10) 1.825(12) 2.693(3) 172(3) yes
    O19 H19A O1 1_545 0.870(10) 1.938(17) 2.759(4) 157(4) yes
    O19 H19B O15 . 0.870(10) 1.925(11) 2.789(3) 172(4) yes
    O20A H20A O8 4_676 0.878(10) 2.01(3) 2.855(10) 161(8) yes
    O20A H20B O20A 3_677 0.878(10) 1.74(3) 2.60(2) 168(9) yes
    O20B H20C O8 4_676 0.878(10) 2.11(4) 2.893(11) 149(7) yes
    O20B H20D O6 3_667 0.879(10) 2.07(4) 2.90(3) 159(8) yes
_shelx_space_group_comment
;
The symmetry employed for this shelxl refinement is uniquely defined
by the following loop, which should always be used as a source of
symmetry information in preference to the above space-group names.
They are only intended as comments.
;
_shelx_estimated_absorpt_T_min     0.652
_shelx_estimated_absorpt_T_max     0.831
_shelx_hkl_file
;
  -2   0   0 2911.10 208.068   5
  -2   0   0 2522.97 207.698   6
   2   0   0 2373.75 207.636   6
  -2   0   0 2879.74 209.595   2
  -4   0   0 28.1237 9.71497   2
   4   0   0 25.9851 9.50303   2
   4   0   0 29.7302 3.98211   6
  -4   0   0 16.1060 2.99936   5
  -4   0   0 22.9511 4.13151   6
   5   0   0 21.9281 9.81343   2
  -5   0   0 0.57305 4.22215   6
  -5   0   0 0.39345 9.64618   2
  -6   0   0 1381.23 102.535   5
   6   0   0 1332.90 108.825   2
  -6   0   0 1318.52 102.821   6
  -6   0   0 1206.51 108.541   2
  -6   0   0 1281.59 103.349   3
   7   0   0 12.5050 14.0623   2
  -7   0   0 10.2344 4.80550   3
  -7   0   0 6.06820 3.42059   6
  -7   0   0 0.33778 13.1622   2
  -8   0   0 113.164 27.8956   2
   8   0   0 97.3036 27.5613   2
  -8   0   0 95.7999 11.0718   3
  -8   0   0 88.6799 8.59986   5
  -8   0   0 90.8349 13.9817   1
  -9   0   0 10.0644 5.75277   3
  -9   0   0 7.76831 2.72409   5
  -9   0   0 6.39133 26.3181   2
  -9   0   0 -11.568 9.49570   1
 -10   0   0 378.471 32.7239   3
 -10   0   0 376.073 36.9063   1
 -10   0   0 382.009 51.9345   2
 -11   0   0 84.3947 38.4823   2
 -11   0   0 8.36349 10.2999   1
 -11   0   0 13.4335 6.68791   3
 -12   0   0 495.502 62.8201   2
 -12   0   0 533.762 45.1897   3
 -12   0   0 516.262 48.1228   1
 -12   0   0 549.314 46.1943   4
 -13   0   0 7.43439 17.0681   1
 -13   0   0 -4.8763 12.2015   4
 -13   0   0 1.34778 8.36553   3
 -13   0   0 -95.636 50.2470   2
 -14   0   0 31.9175 13.3364   3
 -14   0   0 39.3968 14.2156   4
 -14   0   0 30.2017 21.3340   1
 -14   0   0 -25.547 63.7854   2
 -15   0   0 -47.325 26.4173   1
 -15   0   0 10.1314 16.3524   4
 -15   0   0 -7.3769 13.2613   3
 -16   0   0 55.6542 20.9670   4
 -16   0   0 60.1161 24.6186   1
   1  -1   0 1109.57 88.5074   3
  -1  -1   0 1254.99 88.9032   6
   1  -1   0 1140.58 88.3256   5
  -1  -1   0 1105.53 90.0668   2
   1  -1   0 1137.95 88.9196   6
   1   1   0 1039.87 88.5241   1
  -1   1   0 1123.85 88.5974   3
  -1   1   0 1161.77 88.9228   6
   1   1   0 1109.33 88.3833   5
   1   1   0 1122.18 88.7936   6
  -2  -1   0 1503.95 118.882   1
   2  -1   0 1468.94 118.341   5
   2  -1   0 1492.26 118.673   3
  -2  -1   0 1527.78 119.000   6
   2  -1   0 1581.97 118.939   6
  -2  -1   0 1503.11 118.500   5
  -2  -1   0 1537.95 121.660   2
   2   1   0 1426.33 118.469   5
  -2   1   0 1680.45 119.082   6
   2   1   0 1506.90 119.019   6
   2   1   0 1512.94 118.462   5
  -2   1   0 1445.87 118.360   5
   2   1   0 1516.29 118.878   1
   2   1   0 1556.23 121.850   2
   3  -1   0 345.780 28.3992   3
  -3  -1   0 340.006 28.0617   5
  -3  -1   0 401.710 29.6596   6
  -3  -1   0 332.191 35.6226   2
  -3  -1   0 336.747 28.7921   1
   3   1   0 343.002 27.9436   5
  -3   1   0 345.216 28.4354   3
   3   1   0 395.858 29.5240   6
  -3   1   0 333.278 27.8075   5
   3   1   0 330.802 28.0195   5
  -3   1   0 378.673 32.4477   2
   3   1   0 329.202 35.5566   2
  -3   1   0 359.458 29.1042   6
  -4  -1   0 1274.24 98.1377   5
  -4  -1   0 1378.94 98.9254   6
  -4  -1   0 1195.55 102.717   2
   4  -1   0 1307.64 98.3428   6
  -4  -1   0 1227.91 99.1718   1
  -4   1   0 1271.15 98.5268   3
   4   1   0 1193.07 98.0260   5
   4   1   0 1270.95 103.051   2
   4   1   0 1277.50 97.9332   5
   4   1   0 1175.18 98.8673   6
  -4   1   0 1208.42 97.9140   5
  -4   1   0 1323.78 102.118   2
  -4   1   0 1190.85 98.6951   6
  -5  -1   0 123.976 10.2807   5
  -5  -1   0 89.0288 17.1645   2
  -5  -1   0 99.5082 12.8476   6
  -5  -1   0 117.714 11.6608   1
  -5   1   0 108.829 10.4620   3
  -5   1   0 92.8060 9.85411   5
   5   1   0 100.484 20.4573   2
   5   1   0 78.2462 9.53051   5
  -5   1   0 108.968 13.4768   6
   5   1   0 145.862 13.8403   6
  -5   1   0 120.232 17.7973   2
  -6  -1   0 317.257 28.5718   1
  -6  -1   0 314.422 25.8849   5
  -6  -1   0 379.004 27.5869   6
  -6  -1   0 244.225 35.3617   2
  -6   1   0 304.977 36.9104   2
  -6   1   0 314.739 26.6826   3
  -6   1   0 294.858 25.7192   5
   6   1   0 354.302 40.7656   2
  -7  -1   0 37.9912 5.01798   5
  -7  -1   0 45.1038 7.52742   1
  -7  -1   0 52.0207 21.9971   2
  -7   1   0 41.6152 6.17979   3
  -7   1   0 19.1133 4.94668   5
  -7   1   0 31.9281 5.72989   6
  -7   1   0 29.4443 19.5052   2
   7   1   0 24.4417 6.57176   6
   7   1   0 40.1427 17.2831   2
  -8  -1   0 565.095 52.4225   1
  -8  -1   0 645.477 49.2584   5
  -8  -1   0 698.611 68.1300   2
  -8   1   0 555.252 59.3105   2
  -8   1   0 630.164 50.4671   3
   8   1   0 631.419 67.3399   2
  -9  -1   0 24.3809 11.8733   1
  -9  -1   0 27.8987 20.6530   2
  -9  -1   0 26.7680 4.72310   5
  -9   1   0 16.0561 25.9140   2
   9   1   0 45.4784 23.1320   2
  -9   1   0 29.1327 6.52195   3
  -9   1   0 17.4296 3.40949   5
 -10  -1   0 109.237 14.7307   1
 -10  -1   0 120.469 13.8141   3
 -10  -1   0 69.5505 27.5189   2
 -10   1   0 101.288 33.0117   2
  10   1   0 106.438 37.8374   2
 -10   1   0 93.7694 17.4558   1
 -10   1   0 107.819 13.6563   3
 -10   1   0 116.055 13.5780   4
 -11  -1   0 361.576 36.8711   1
 -11  -1   0 386.673 33.6516   3
 -11  -1   0 388.132 50.3757   2
 -11   1   0 401.122 33.7935   3
 -11   1   0 432.550 55.2655   2
 -11   1   0 384.008 38.6008   1
 -11   1   0 377.266 33.9106   4
 -12  -1   0 142.266 17.9857   3
 -12  -1   0 131.766 51.0694   2
 -12  -1   0 143.348 20.1051   1
 -12   1   0 165.526 18.3569   4
 -12   1   0 125.928 17.2048   3
 -12   1   0 143.643 19.2492   1
 -12   1   0 113.437 36.7667   2
 -13  -1   0 498.034 46.1300   4
 -13  -1   0 447.878 68.5199   2
 -13  -1   0 517.662 45.7164   3
 -13  -1   0 577.203 50.5340   1
 -13   1   0 538.669 46.7867   3
 -13   1   0 575.255 46.9286   4
 -13   1   0 648.542 78.0151   2
 -13   1   0 512.006 51.7733   1
 -14  -1   0 54.0861 19.0604   1
 -14  -1   0 55.9582 11.8099   3
 -14  -1   0 38.9126 16.4094   4
 -14  -1   0 21.4636 48.8628   2
 -14   1   0 71.0222 17.3191   1
 -14   1   0 45.2877 14.0324   3
 -14   1   0 39.8913 42.7243   2
 -14   1   0 25.7456 13.1703   4
 -15  -1   0 38.9087 15.2433   3
 -15  -1   0 71.9914 22.4609   1
 -15  -1   0 41.9683 19.6140   4
 -15   1   0 44.5493 15.7108   3
 -15   1   0 46.6563 15.1184   4
 -15   1   0 29.2587 81.3852   2
 -15   1   0 85.6601 24.6151   1
 -16  -1   0 47.9998 22.8245   4
 -16  -1   0 -5.2108 32.0661   1
 -16   1   0 -4.9027 28.9669   1
 -16   1   0 11.1920 21.0113   4
   0  -2   0 3.56636 2.33207   1
   0  -2   0 1.43760 4.43639   3
   0   2   0 6.87247 4.53899   3
   0   2   0 -4.0550 6.92876   6
   0   2   0 4.82830 2.27657   5
   0   2   0 4.84284 3.23220   1
   0   2   0 3.28629 2.39993   5
   0   2   0 0.16647 3.67477   6
   1  -2   0 30.7510 4.40976   3
  -1  -2   0 18.3062 4.71159   3
   1  -2   0 32.9496 8.26692   6
  -1  -2   0 27.1151 4.19130   1
  -1  -2   0 28.7174 3.99366   5
   1  -2   0 34.8665 3.91151   1
  -1   2   0 25.2565 4.25395   3
  -1   2   0 27.2097 4.30992   1
   1   2   0 15.9863 5.70442   3
   1   2   0 26.2102 4.92383   1
   1   2   0 38.8953 6.62654   6
   1   2   0 33.7079 4.66494   5
   1   2   0 38.2896 6.59912   6
   1   2   0 27.1411 4.55984   5
  -1   2   0 23.3550 6.02882   6
  -1   2   0 31.3817 4.46816   5
  -2  -2   0 149.549 12.7638   5
   2  -2   0 119.442 11.1702   3
  -2  -2   0 116.015 11.6011   1
   2   2   0 110.392 11.4775   1
  -2   2   0 116.457 12.1309   3
   2   2   0 139.951 18.9268   2
  -3  -2   0 727.991 63.9513   2
   3  -2   0 732.551 56.9987   3
  -3  -2   0 727.133 56.7529   5
  -3  -2   0 707.713 57.2063   1
  -3  -2   0 800.744 57.9967   6
   3   2   0 725.732 58.2314   6
  -3   2   0 729.068 57.0688   3
  -3   2   0 652.221 55.8110   4
   3   2   0 678.798 56.6508   5
   3   2   0 685.418 57.4210   1
  -3   2   0 729.554 56.5164   5
   3   2   0 692.784 61.8053   2
   4  -2   0 98.2019 10.3522   3
  -4  -2   0 112.582 12.4518   1
  -4  -2   0 121.917 15.1729   6
  -4  -2   0 115.939 17.0512   2
   4   2   0 104.071 21.7247   2
   4   2   0 68.2244 9.33597   5
  -4   2   0 78.4160 9.27013   5
   4   2   0 95.0323 10.0046   5
  -4   2   0 104.056 10.4172   3
   4   2   0 150.024 15.1417   6
  -4   2   0 74.8699 12.4613   6
   5  -2   0 1347.83 108.367   3
  -5  -2   0 1334.36 114.660   2
  -5  -2   0 1541.47 108.319   5
  -5  -2   0 1361.00 109.367   1
   5   2   0 1299.75 114.776   2
  -5   2   0 1287.32 107.575   4
   5   2   0 1578.31 108.091   5
  -5   2   0 1374.37 108.459   3
  -5   2   0 1334.62 109.742   6
  -5   2   0 1402.27 112.301   2
  -5   2   0 1300.64 107.772   5
   5   2   0 1303.23 109.982   6
  -6  -2   0 1314.99 99.1727   5
  -6  -2   0 1382.40 100.424   6
  -6  -2   0 1236.96 109.224   2
  -6  -2   0 1288.20 100.622   1
   6   2   0 1103.79 100.468   6
   6   2   0 1273.43 110.000   2
  -6   2   0 1289.27 104.987   2
   6   2   0 1284.25 98.8158   5
  -6   2   0 1197.17 100.617   6
   6   2   0 1220.74 99.0116   5
  -6   2   0 1232.46 98.8029   4
  -6   2   0 1315.42 99.8192   3
  -6   2   0 1240.68 98.8323   5
  -7  -2   0 185.963 19.5624   1
  -7  -2   0 205.480 17.3212   5
  -7  -2   0 169.587 28.7672   2
  -7   2   0 202.661 20.3119   6
   7   2   0 213.427 22.4461   6
  -7   2   0 192.480 17.2026   5
   7   2   0 195.383 16.8997   5
   7   2   0 214.832 34.7731   2
  -7   2   0 191.852 16.9522   4
  -7   2   0 203.655 17.6701   3
   7   2   0 193.954 22.2074   6
  -7   2   0 195.348 27.5807   2
   7   2   0 184.269 16.9314   5
  -8  -2   0 58.2727 12.3293   1
  -8  -2   0 40.1984 19.9021   2
  -8  -2   0 57.3558 7.03835   5
  -8   2   0 55.6747 6.93848   5
  -8   2   0 58.7418 8.24406   3
  -8   2   0 44.1044 7.00821   4
  -8   2   0 8.28003 21.2396   2
  -8   2   0 52.3806 7.07938   6
   8   2   0 53.4093 12.0028   6
  -8   2   0 60.4975 10.3386   6
   8   2   0 48.0231 30.0818   2
  -9  -2   0 994.466 81.9664   1
  -9  -2   0 1012.22 99.6612   2
  -9   2   0 991.460 78.7531   5
   9   2   0 1023.15 79.7400   6
  -9   2   0 1023.11 79.3886   4
  -9   2   0 1059.79 80.3622   3
   9   2   0 1045.31 94.3933   2
  -9   2   0 897.132 88.7220   2
   9   2   0 929.893 79.7086   6
 -10  -2   0 45.5534 26.8276   2
 -10  -2   0 7.37090 12.3559   1
 -10   2   0 14.7110 3.22671   5
 -10   2   0 17.1321 6.26653   4
  10   2   0 -20.884 35.0863   2
 -10   2   0 13.8736 4.21186   5
 -10   2   0 25.2191 30.0904   2
 -10   2   0 15.0233 6.91697   3
 -11  -2   0 318.445 30.8718   1
 -11  -2   0 292.335 46.7079   2
 -11   2   0 293.768 27.3231   3
 -11   2   0 275.822 47.2839   2
 -11   2   0 285.494 26.2938   4
  11   2   0 297.327 55.1831   2
 -12  -2   0 -5.8754 10.9440   1
 -12  -2   0 28.0524 48.6793   2
 -12  -2   0 -2.4966 8.93665   3
 -12   2   0 3.71721 42.3726   2
 -12   2   0 6.84540 15.1704   1
 -12   2   0 -7.0269 11.1610   3
 -12   2   0 4.97377 9.67066   4
  12   2   0 55.6168 55.3264   2
 -13  -2   0 310.397 30.7557   3
 -13  -2   0 350.520 78.3094   2
 -13  -2   0 300.932 37.9118   1
 -13   2   0 301.069 33.5047   1
 -13   2   0 328.365 30.9681   3
 -13   2   0 355.395 30.4091   4
 -13   2   0 309.701 51.5732   2
 -14  -2   0 111.938 85.3294   2
 -14  -2   0 15.1856 15.5154   4
 -14  -2   0 34.6629 24.0311   1
 -14  -2   0 -1.9962 10.0867   3
 -14   2   0 14.9091 59.5520   2
 -14   2   0 11.9068 10.9593   4
 -14   2   0 31.4751 10.9116   3
 -14   2   0 -27.001 20.1999   1
 -15  -2   0 793.013 70.5507   1
 -15  -2   0 742.483 62.0044   4
 -15   2   0 652.620 61.5586   1
 -15   2   0 618.830 101.241   2
 -15   2   0 622.655 57.3700   3
 -15   2   0 630.807 57.2797   4
 -16  -2   0 -10.057 22.8282   4
 -16  -2   0 24.0162 35.2444   1
 -16   2   0 -5.1396 31.0592   1
   0  -3   0 -2.4350 3.06832   1
   0  -3   0 3.21229 4.58438   3
   0   3   0 3.00909 4.35298   1
   0   3   0 -1.6880 6.11345   3
   0   3   0 10.7368 6.36211   6
   0   3   0 -0.2255 4.21811   5
   1  -3   0 731.865 57.8236   1
  -1  -3   0 609.911 58.6097   3
  -1  -3   0 724.144 58.0286   1
   1  -3   0 747.365 58.5407   3
  -1   3   0 742.482 57.7154   1
  -1   3   0 641.851 58.4124   3
  -1   3   0 773.227 57.7772   5
   1   3   0 771.214 58.0762   5
   1   3   0 770.421 60.4682   6
   1   3   0 739.132 57.7602   5
   1   3   0 722.924 57.9868   1
  -2  -3   0 355.552 28.3916   5
  -2  -3   0 357.659 29.2419   1
   2  -3   0 361.744 28.6947   3
   2  -3   0 332.882 27.0232   4
   2   3   0 340.635 34.5216   2
  -2   3   0 332.061 29.2508   3
  -2   3   0 345.403 35.5160   6
  -2   3   0 333.186 28.4647   5
  -2   3   0 316.970 28.4038   1
   2   3   0 379.553 30.9246   6
   2   3   0 330.250 28.4836   1
   3  -3   0 210.583 18.4299   3
  -3  -3   0 188.027 17.4940   5
  -3  -3   0 218.584 19.3493   1
  -3  -3   0 147.923 22.8137   6
   3   3   0 216.353 22.2332   6
   3   3   0 173.208 17.8529   1
  -3   3   0 206.452 18.0209   1
   3   3   0 161.595 23.5846   2
  -3   3   0 204.325 17.8209   3
  -3   3   0 228.464 23.6655   6
   3   3   0 210.195 17.4611   5
   4  -3   0 6.42364 5.07039   3
  -4  -3   0 17.5578 13.8972   2
  -4  -3   0 9.57039 6.75754   1
   4   3   0 2.25284 6.28132   1
  -4   3   0 6.47532 5.29082   3
   4   3   0 12.8276 19.8979   2
  -4   3   0 8.23858 3.72637   5
   4   3   0 -22.489 6.60891   5
   4   3   0 30.0561 11.2499   6
  -5  -3   0 5.99292 5.11654   5
   5  -3   0 13.2486 4.15811   3
  -5  -3   0 6.43040 5.41707   1
  -5  -3   0 19.2188 21.3043   2
  -5   3   0 -1.4769 4.08658   5
   5   3   0 -2.3749 5.00540   5
  -5   3   0 5.16113 1.80497   4
  -5   3   0 7.81517 5.78779   3
   5   3   0 -2.4597 14.2106   2
   5   3   0 2.99143 4.72540   5
   5   3   0 22.3983 9.21011   6
   6  -3   0 310.155 27.7966   3
  -6  -3   0 327.335 29.8055   1
  -6  -3   0 323.268 41.0343   2
  -6  -3   0 295.644 27.2028   5
   6   3   0 313.960 26.7970   5
  -6   3   0 297.335 32.6794   2
   6   3   0 265.321 39.2853   2
  -6   3   0 391.761 27.4007   5
  -6   3   0 321.859 27.7644   3
   6   3   0 255.040 33.3940   6
  -6   3   0 294.570 25.4710   4
   6   3   0 370.031 27.3106   5
   6   3   0 306.055 31.2785   6
  -7  -3   0 953.962 73.6210   5
  -7  -3   0 965.013 75.2962   1
  -7  -3   0 951.913 90.2561   2
  -7   3   0 941.452 81.2537   2
   7   3   0 887.514 73.5751   5
   7   3   0 934.610 85.3060   2
  -7   3   0 876.110 73.0444   5
   7   3   0 929.812 73.1367   5
  -7   3   0 908.607 76.1715   6
  -7   3   0 913.475 72.5375   4
  -7   3   0 963.048 74.3927   3
   7   3   0 875.684 75.9847   6
  -8  -3   0 856.683 68.4889   1
  -8  -3   0 582.988 84.8208   2
  -8   3   0 814.836 66.7291   3
  -8   3   0 859.130 69.9637   6
  -8   3   0 848.777 65.3366   4
   8   3   0 771.967 65.9809   5
  -8   3   0 839.402 65.9941   5
   8   3   0 752.496 68.7439   6
  -8   3   0 883.362 67.0855   6
   8   3   0 872.618 65.7940   5
   8   3   0 870.189 88.1291   2
  -8   3   0 799.617 76.9171   2
  -9  -3   0 258.150 39.8256   2
  -9  -3   0 280.649 29.5049   1
   9   3   0 261.913 22.1758   5
   9   3   0 214.862 31.7765   6
  -9   3   0 290.290 23.9846   6
  -9   3   0 298.754 37.4512   2
   9   3   0 260.508 29.7089   6
  -9   3   0 273.618 24.7090   3
   9   3   0 233.535 45.5450   2
  -9   3   0 218.906 26.8941   6
  -9   3   0 251.557 22.9566   5
  -9   3   0 262.860 22.0998   4
 -10  -3   0 43.9998 40.3052   2
 -10  -3   0 53.9599 15.4913   1
 -10   3   0 46.7562 7.19552   5
 -10   3   0 53.5082 8.25120   6
  10   3   0 51.6388 13.6014   6
  10   3   0 75.8521 39.6633   2
  10   3   0 61.8089 14.3253   6
 -10   3   0 57.4628 6.40569   5
 -10   3   0 48.5083 7.09216   6
 -10   3   0 82.1799 31.6711   2
 -10   3   0 39.5059 9.65957   3
 -10   3   0 54.9834 8.13091   4
 -11  -3   0 120.874 18.3736   1
 -11  -3   0 204.576 54.5617   2
 -11   3   0 118.868 13.8161   4
 -11   3   0 167.056 40.3514   2
 -11   3   0 120.232 15.4001   3
  11   3   0 142.455 40.7475   2
 -11   3   0 130.221 11.7013   5
 -11   3   0 134.714 13.2274   5
 -12  -3   0 122.180 58.1977   2
 -12  -3   0 102.666 21.4205   1
 -12   3   0 74.0126 10.4958   4
  12   3   0 107.684 54.8778   2
 -12   3   0 111.720 42.1463   2
 -12   3   0 79.9163 14.0490   3
 -13  -3   0 357.397 33.7798   3
 -13  -3   0 388.156 44.2836   1
 -13   3   0 344.038 40.1713   1
 -13   3   0 363.884 32.6384   4
  13   3   0 385.509 83.9433   2
 -13   3   0 349.492 62.8286   2
 -13   3   0 342.276 34.4375   3
 -14  -3   0 53.3328 12.6565   3
 -14  -3   0 31.7495 19.1127   1
 -14  -3   0 29.0857 19.0294   3
 -14   3   0 -59.247 58.6499   2
 -14   3   0 31.3823 9.61391   4
 -14   3   0 80.4475 16.2081   1
 -14   3   0 43.1679 13.3944   3
 -15  -3   0 68.5426 21.0943   1
 -15  -3   0 106.255 23.2316   4
 -15  -3   0 73.1481 15.5985   3
 -15   3   0 105.365 59.6306   2
 -15   3   0 63.2962 25.8979   1
 -15   3   0 36.8006 14.7262   4
 -15   3   0 113.036 17.1284   3
 -16  -3   0 35.6870 25.6403   1
 -16  -3   0 10.8227 24.3638   4
 -16   3   0 44.7533 26.7632   1
   0  -4   0 1218.62 92.5271   1
   0  -4   0 1137.13 93.1901   3
   0   4   0 1127.09 92.4835   5
   0   4   0 1067.37 92.4101   1
   0   4   0 1242.08 94.4265   6
   0   4   0 1220.09 96.9399   6
   0   4   0 1182.54 92.5771   5
  -1  -4   0 524.160 43.0077   1
  -1  -4   0 479.566 44.4615   3
   1  -4   0 520.149 42.7750   1
   1  -4   0 532.308 43.6524   3
  -1   4   0 508.683 42.9081   1
   1   4   0 510.636 50.6411   6
  -1   4   0 538.267 42.9854   5
  -1   4   0 570.369 49.3941   6
   1   4   0 553.341 43.6028   5
   1   4   0 494.676 42.7997   1
   1   4   0 511.648 46.2979   6
  -1   4   0 593.781 46.4718   6
  -1   4   0 440.835 43.9344   3
   1   4   0 553.298 43.0701   5
  -1   4   0 603.541 43.5853   5
   2  -4   0 647.909 52.1228   1
  -2  -4   0 543.901 53.5566   3
   2  -4   0 692.216 53.2910   3
  -2  -4   0 637.691 52.5360   1
   2   4   0 575.713 52.8414   5
   2   4   0 693.469 56.3113   6
  -2   4   0 708.340 52.5474   5
   2   4   0 667.107 52.8299   1
   2   4   0 653.927 60.6936   2
  -2   4   0 650.551 52.2127   1
  -2   4   0 587.934 53.1503   3
   2   4   0 754.842 58.0093   6
  -3  -4   0 20.9817 8.61307   3
   3  -4   0 28.0972 7.63655   3
  -3  -4   0 16.3170 6.02158   1
   3  -4   0 26.4102 2.97074   4
  -3   4   0 32.6629 7.86084   3
   3   4   0 33.6371 13.9611   2
   3   4   0 -11.758 11.4878   6
  -3   4   0 20.7738 5.87863   1
   3   4   0 20.9139 5.78174   1
  -4  -4   0 1892.34 144.520   1
  -4  -4   0 1912.05 143.739   5
   4  -4   0 1872.76 143.866   3
   4   4   0 1790.13 143.536   5
  -4   4   0 1803.89 143.184   5
   4   4   0 1762.45 144.190   1
   4   4   0 1937.01 147.995   6
   4   4   0 1898.83 145.539   6
  -4   4   0 1774.84 144.123   3
  -4   4   0 1879.95 146.792   6
  -4   4   0 1709.01 143.460   1
   4   4   0 1591.94 149.644   2
  -5  -4   0 61.8594 9.05104   1
  -5  -4   0 57.4076 8.70481   5
  -5  -4   0 33.4188 8.68652   3
   5  -4   0 55.5978 9.22082   3
   5   4   0 46.9009 10.3556   6
   5   4   0 50.2369 10.7052   1
  -5   4   0 55.8385 7.66637   3
   5   4   0 49.2861 21.0285   2
   5   4   0 64.9790 10.4279   5
  -5   4   0 54.0656 7.61695   5
  -5   4   0 10.9067 15.6463   6
   5   4   0 53.6973 8.33315   5
  -6  -4   0 1240.01 105.491   1
   6  -4   0 1332.87 104.575   3
  -6   4   0 1402.52 107.401   6
  -6   4   0 1316.21 104.727   3
   6   4   0 1272.33 104.070   5
   6   4   0 1168.51 116.798   2
   6   4   0 1406.57 108.621   6
  -6   4   0 1207.75 103.565   5
   6   4   0 1306.92 103.935   5
   6   4   0 1335.02 107.105   6
  -6   4   0 1379.38 105.446   6
  -7  -4   0 22.2035 8.16210   1
   7  -4   0 8.34611 6.03066   3
   7   4   0 -10.029 6.57509   5
  -7   4   0 1.02700 17.0538   2
  -7   4   0 4.09339 2.31051   4
  -7   4   0 -5.8451 9.92410   6
  -7   4   0 -2.0272 7.16605   3
   7   4   0 -8.1787 15.9414   6
   7   4   0 12.5216 16.1471   6
  -7   4   0 1.45625 6.07381   5
   7   4   0 13.5838 30.1267   2
  -8  -4   0 24.9950 11.2485   1
   8  -4   0 28.7775 9.22306   3
  -8   4   0 26.2476 8.82845   3
   8   4   0 23.0742 16.1593   6
  -8   4   0 21.6336 13.2583   6
  -8   4   0 26.4429 21.2437   2
  -8   4   0 21.3533 3.97517   4
   8   4   0 24.4392 30.9090   2
   8   4   0 24.6088 7.48037   5
   8   4   0 27.3557 9.06238   5
  -8   4   0 19.6186 9.87341   6
  -8   4   0 35.0150 6.76588   5
   8   4   0 27.4843 16.8601   6
  -9  -4   0 85.9082 16.4720   1
  -9   4   0 65.2452 26.1726   2
   9   4   0 73.5053 16.8927   6
  -9   4   0 79.3407 12.4479   6
  -9   4   0 84.0463 17.4645   6
  -9   4   0 118.765 11.9887   5
  -9   4   0 79.9181 12.6301   3
  -9   4   0 66.5334 9.53492   5
   9   4   0 70.5807 9.88673   5
   9   4   0 75.4116 11.0880   5
   9   4   0 71.1553 37.7593   2
  -9   4   0 74.4644 8.28994   4
 -10  -4   0 598.341 52.0623   1
 -10   4   0 578.910 46.2325   5
  10   4   0 539.422 53.0128   6
 -10   4   0 592.813 48.0211   3
 -10   4   0 551.257 44.6899   4
 -10   4   0 533.541 59.3871   2
  10   4   0 529.582 53.2017   6
  10   4   0 590.589 46.0419   5
 -10   4   0 578.578 47.0414   6
  10   4   0 538.857 45.6890   5
 -10   4   0 467.652 50.2074   6
  10   4   0 671.336 75.4085   2
 -10   4   0 557.300 45.3884   5
 -11  -4   0 81.7833 15.8888   1
 -11   4   0 45.2638 10.3879   6
  11   4   0 68.9178 17.4383   6
 -11   4   0 72.8345 12.7765   3
 -11   4   0 57.7329 9.04456   5
 -11   4   0 68.0704 7.80780   4
 -11   4   0 77.3770 8.38048   5
  11   4   0 41.4052 18.9092   6
 -11   4   0 52.8928 9.07397   6
  11   4   0 34.6507 40.0319   2
 -11   4   0 89.7949 35.4056   2
 -12  -4   0 228.686 28.5432   1
  12   4   0 182.181 52.6058   2
 -12   4   0 190.389 17.4614   5
 -12   4   0 177.528 17.1514   4
 -12   4   0 166.509 16.4125   5
 -12   4   0 223.315 46.5829   2
 -12   4   0 158.095 20.7918   3
 -13  -4   0 19.4280 17.8119   1
 -13  -4   0 14.6732 18.5025   3
 -13   4   0 5.92385 47.8696   2
 -13   4   0 8.81375 6.37981   4
 -13   4   0 43.2134 13.4419   3
  13   4   0 97.9249 70.7735   2
 -14  -4   0 17.7449 28.4054   1
 -14  -4   0 -0.7168 20.6756   3
 -14  -4   0 17.2240 12.6157   3
 -14   4   0 13.7821 7.67525   4
  14   4   0 -20.781 63.7079   2
 -14   4   0 -33.351 63.1401   2
 -14   4   0 33.4193 14.6317   3
 -14   4   0 18.2412 20.5788   1
 -15  -4   0 140.283 22.1985   4
 -15  -4   0 270.747 40.3182   1
 -15  -4   0 125.736 22.1825   3
 -15   4   0 179.348 27.4317   1
 -15   4   0 87.1186 23.5875   3
   0   5   0 79.7216 9.54100   5
   0   5   0 42.1032 15.8556   6
   1  -5   0 89.7898 11.2101   1
  -1  -5   0 97.7517 11.2896   1
  -1  -5   0 93.2700 12.1415   3
   1  -5   0 102.409 13.2382   3
  -1   5   0 99.8361 12.5169   5
   1   5   0 65.6004 12.6821   3
   1   5   0 82.9608 23.4957   6
   1   5   0 86.9549 12.4949   5
  -1   5   0 113.298 10.6239   1
  -1   5   0 80.9713 11.3390   3
   1   5   0 90.1042 10.9752   1
  -2  -5   0 2060.66 189.234   3
   2  -5   0 2370.40 188.162   1
  -2  -5   0 2435.40 188.728   1
   2  -5   0 2513.78 189.201   3
  -2   5   0 2567.16 188.543   5
   2   5   0 2380.57 188.367   1
  -2   5   0 2309.10 187.989   1
   2   5   0 2448.10 188.577   5
  -2   5   0 2056.50 188.869   3
  -2   5   0 2728.10 193.595   6
   2   5   0 2438.06 190.634   6
  -2   5   0 2343.84 188.300   5
   2   5   0 2308.76 188.267   5
  -2   5   0 2615.85 190.593   6
   3  -5   0 318.752 27.0092   3
  -3  -5   0 279.194 26.8910   1
  -3  -5   0 237.825 28.2061   3
   3  -5   0 270.293 22.4818   4
   3   5   0 309.623 25.2272   5
  -3   5   0 297.980 24.7624   5
   3   5   0 317.833 29.5317   6
  -3   5   0 277.291 26.7743   3
   3   5   0 228.854 31.9054   2
   3   5   0 304.556 25.4191   1
  -3   5   0 275.562 25.4864   5
   3   5   0 273.702 24.9877   5
  -3   5   0 258.530 30.9471   6
  -3   5   0 273.432 24.9561   1
  -3   5   0 257.729 38.5764   6
  -4  -5   0 1150.70 92.8748   1
   4  -5   0 1225.26 92.3115   3
  -4   5   0 1051.70 91.5287   1
  -4   5   0 1117.95 92.6949   3
   4   5   0 1204.92 92.1852   5
   4   5   0 1129.34 92.1517   1
  -4   5   0 1114.56 91.5738   5
  -4   5   0 1156.23 94.2886   6
   4   5   0 1201.78 95.6585   6
  -4   5   0 1059.56 97.1845   6
   4   5   0 1196.17 92.0242   5
   4   5   0 1065.91 99.6053   2
   4   5   0 1244.33 99.3223   6
   5  -5   0 299.462 26.8032   3
  -5  -5   0 269.668 26.0027   1
   5   5   0 312.170 38.7280   6
  -5   5   0 262.113 25.2871   5
  -5   5   0 326.237 35.5169   6
   5   5   0 267.343 26.1074   1
  -5   5   0 258.244 25.6246   1
  -5   5   0 288.867 25.5586   3
   5   5   0 284.105 26.0732   5
   5   5   0 212.460 38.1620   2
  -5   5   0 255.767 29.8660   6
  -6  -5   0 241.042 23.6968   1
   6  -5   0 237.791 24.1117   3
  -6  -5   0 164.337 23.5013   3
  -6   5   0 237.886 22.5229   3
   6   5   0 226.817 23.4770   5
  -6   5   0 193.667 28.0625   6
  -6   5   0 259.349 27.1307   6
   6   5   0 296.423 37.3713   6
   6   5   0 231.313 23.8901   1
   6   5   0 219.501 33.9970   2
   6   5   0 235.573 31.0866   6
  -6   5   0 233.870 23.7392   1
   6   5   0 267.576 23.7372   5
  -7  -5   0 415.872 39.8054   1
   7  -5   0 498.603 39.9953   3
   7   5   0 424.290 38.6190   5
  -7   5   0 456.500 41.0340   6
  -7   5   0 469.730 39.6953   3
  -7   5   0 459.917 46.4851   6
  -7   5   0 421.578 37.7964   5
  -7   5   0 420.559 37.4219   5
   7   5   0 453.703 38.4740   5
   7   5   0 481.464 56.8986   2
   7   5   0 423.068 44.8893   6
   7   5   0 458.288 48.7103   6
   8  -5   0 688.119 55.4168   3
  -8  -5   0 626.034 55.9255   1
   8   5   0 642.286 60.0443   6
   8   5   0 628.198 54.0810   5
  -8   5   0 669.028 53.5467   5
  -8   5   0 591.891 59.3728   6
   8   5   0 663.268 53.8608   5
  -8   5   0 642.103 56.7382   6
  -8   5   0 648.813 52.9753   5
  -8   5   0 660.851 54.4115   3
   8   5   0 631.657 62.5119   6
   8   5   0 655.112 72.4048   2
  -8   5   0 707.618 65.7007   2
  -9  -5   0 38.6064 16.7270   1
   9  -5   0 54.6086 12.8586   3
  -9  -5   0 23.2496 10.6930   3
   9   5   0 28.2046 32.1819   2
  -9   5   0 42.4055 8.99636   5
   9   5   0 31.5000 9.86081   5
   9   5   0 28.1565 17.8369   6
  -9   5   0 35.2975 7.23096   5
  -9   5   0 43.3523 12.4143   6
   9   5   0 45.5753 9.95382   5
  -9   5   0 29.7118 20.0067   6
  -9   5   0 42.2134 26.2725   2
  -9   5   0 52.4529 9.63273   3
   9   5   0 17.5512 19.8893   6
 -10  -5   0 70.7546 17.5709   3
 -10  -5   0 86.4524 19.3113   1
 -10   5   0 64.4222 8.78870   5
 -10   5   0 80.5831 14.0963   6
  10   5   0 71.2742 12.6994   5
  10   5   0 63.7634 10.9398   5
 -10   5   0 73.8256 11.7090   5
  10   5   0 59.2871 23.3559   6
  10   5   0 32.5205 35.6099   2
 -10   5   0 47.9570 12.4807   3
 -10   5   0 45.4626 17.9852   6
 -10   5   0 33.6608 29.7127   2
 -11  -5   0 11.4551 16.3905   3
 -11  -5   0 20.8121 15.1787   1
  11   5   0 0.62193 10.1506   5
 -11   5   0 7.05527 9.43506   5
 -11   5   0 -13.554 11.3646   3
 -11   5   0 -26.095 32.6171   2
 -11   5   0 17.7029 11.7811   6
 -11   5   0 -4.2609 6.95176   5
  11   5   0 9.06535 10.9068   5
  11   5   0 -3.7960 21.6233   6
  11   5   0 -16.131 59.2284   2
 -11   5   0 -15.883 13.6358   6
  11   5   0 5.28859 22.6025   6
 -12  -5   0 32.9447 18.0903   3
 -12  -5   0 42.1435 19.6882   1
  12   5   0 18.0747 22.8699   6
 -12   5   0 37.1407 11.4245   6
 -12   5   0 41.2531 13.4078   3
 -12   5   0 40.9577 7.84503   5
 -12   5   0 49.9123 11.3388   5
  12   5   0 75.9722 66.1553   2
 -12   5   0 40.8546 10.1343   6
 -12   5   0 14.4639 39.3161   2
  12   5   0 76.2606 24.5948   6
 -13  -5   0 0.94528 20.8190   3
 -13   5   0 15.3370 15.0035   3
  13   5   0 22.0746 62.8281   2
 -13   5   0 14.9694 7.90997   5
 -13   5   0 16.5726 6.76604   5
 -13   5   0 22.4134 47.9973   2
 -14  -5   0 192.945 38.7647   1
  14   5   0 210.745 94.3152   2
 -14   5   0 235.293 68.8418   2
 -14   5   0 214.667 26.3982   3
 -15  -5   0 61.6690 24.1945   4
 -15  -5   0 -24.146 22.7852   3
 -15  -5   0 49.3226 24.7306   1
  15   5   0 25.7647 103.101   2
 -15   5   0 67.2543 26.3304   1
   0  -6   0 810.264 61.9974   1
   0  -6   0 768.274 63.1177   3
   0   6   0 719.180 61.4440   1
   0   6   0 706.185 61.7196   5
   0   6   0 772.958 65.2330   6
   0   6   0 779.364 61.9600   5
   0   6   0 778.066 69.5507   6
   1  -6   0 156.375 16.1310   1
  -1  -6   0 150.694 16.8536   1
  -1  -6   0 165.694 21.6485   3
   1  -6   0 169.107 21.0005   3
  -1   6   0 126.550 24.0707   6
   1   6   0 161.954 20.0931   6
   1   6   0 178.585 19.3591   5
   1   6   0 134.386 16.4223   1
  -1   6   0 169.029 15.8708   1
   1   6   0 187.338 19.2005   5
   1   6   0 200.207 30.7642   6
  -1   6   0 173.749 19.3042   5
  -1   6   0 160.601 18.5849   5
  -1   6   0 117.068 17.7823   3
  -1   6   0 177.089 22.1524   6
  -2  -6   0 330.264 30.5779   1
  -2  -6   0 296.840 32.7500   3
   2  -6   0 348.877 31.8045   3
   2  -6   0 321.846 29.8282   1
  -2   6   0 300.764 29.9550   5
  -2   6   0 306.681 28.2487   1
  -2   6   0 317.178 28.9695   5
   2   6   0 481.814 49.3711   6
  -2   6   0 444.159 39.8071   6
   2   6   0 376.491 37.8620   6
   2   6   0 305.998 30.1705   1
  -2   6   0 372.910 36.5806   6
   2   6   0 320.642 29.0521   5
   2   6   0 330.226 30.6316   5
  -2   6   0 292.598 31.3510   3
   3  -6   0 285.190 24.2771   4
  -3  -6   0 282.138 31.0830   3
  -3  -6   0 306.680 27.5228   1
   3  -6   0 310.609 29.4852   3
  -3   6   0 311.021 26.8316   1
  -3   6   0 320.046 31.0647   6
   3   6   0 290.578 39.2532   2
  -3   6   0 270.663 27.9673   5
  -3   6   0 290.323 26.6406   5
  -3   6   0 447.819 43.9352   6
  -3   6   0 240.724 28.8986   3
   3   6   0 324.144 31.9205   6
   3   6   0 265.424 26.9784   5
   3   6   0 313.149 27.2469   5
   3   6   0 298.619 28.4285   1
   4  -6   0 89.2633 11.8153   3
  -4  -6   0 79.5609 12.7681   3
   4  -6   0 83.9747 6.43377   4
  -4  -6   0 78.3736 11.1033   1
   4  -6   0 67.4223 6.63883   4
   4   6   0 43.5826 25.3812   6
  -4   6   0 82.4734 11.9540   5
   4   6   0 90.9422 15.0821   6
  -4   6   0 61.6206 9.97431   5
  -4   6   0 82.5724 16.4482   6
  -4   6   0 72.3617 11.7905   3
   4   6   0 96.9065 13.1725   5
   4   6   0 87.2666 13.1199   1
   4   6   0 93.7477 23.2471   2
   4   6   0 61.0027 12.7443   5
  -4   6   0 84.0149 10.9231   1
  -5  -6   0 174.939 23.7514   3
   5  -6   0 220.625 21.6849   3
   5   6   0 242.677 32.4306   6
   5   6   0 208.248 23.0201   5
  -5   6   0 207.837 21.8537   1
   5   6   0 169.555 35.7867   2
  -5   6   0 201.403 21.5816   5
   5   6   0 207.538 26.8253   6
  -5   6   0 197.946 23.4206   3
   5   6   0 214.070 21.9849   1
   5   6   0 229.233 23.8239   5
  -5   6   0 209.954 24.6036   6
  -6  -6   0 16.9212 13.5949   3
   6  -6   0 43.7524 11.9780   3
   6   6   0 27.4512 9.93390   1
  -6   6   0 34.0189 9.46738   5
  -6   6   0 19.4522 14.7996   6
   6   6   0 52.2272 17.4244   6
   6   6   0 26.3231 10.8974   5
   6   6   0 43.1421 17.9499   6
  -6   6   0 35.9000 9.27268   5
   6   6   0 46.6650 25.3956   2
  -6   6   0 43.5662 11.6472   3
  -6   6   0 34.8000 9.82509   1
  -6   6   0 36.7162 13.9088   6
   7  -6   0 20.3911 11.5375   3
  -7  -6   0 29.3690 10.9583   3
  -7  -6   0 12.3893 12.4028   1
   7   6   0 23.1719 10.4216   5
  -7   6   0 15.7093 9.96545   3
   7   6   0 3.36838 16.9706   6
  -7   6   0 20.5537 12.7285   6
  -7   6   0 13.7362 10.0595   1
   7   6   0 35.1567 25.1903   2
   7   6   0 15.9683 9.63913   5
   7   6   0 -2.0111 22.2646   6
  -7   6   0 40.8271 20.8486   6
  -7   6   0 19.9831 8.81583   5
  -7   6   0 13.7604 8.03852   5
  -8  -6   0 128.157 22.2925   3
  -8  -6   0 187.469 22.0804   1
   8  -6   0 201.833 25.2945   3
   8   6   0 177.441 22.3109   5
   8   6   0 190.649 26.8097   6
   8   6   0 172.255 22.1397   5
  -8   6   0 165.133 20.1057   5
  -8   6   0 179.162 26.4254   6
  -8   6   0 177.703 23.5375   3
   8   6   0 171.067 29.5670   6
  -8   6   0 210.319 19.9779   5
  -8   6   0 178.400 20.2048   1
  -8   6   0 186.227 26.3106   6
   8   6   0 203.638 38.3888   2
   9  -6   0 659.863 51.6353   3
  -9  -6   0 664.026 54.3187   1
  -9  -6   0 446.979 54.5281   3
  -9   6   0 625.532 66.5654   2
  -9   6   0 617.540 52.7632   3
  -9   6   0 582.932 53.1593   1
   9   6   0 620.754 74.3266   2
   9   6   0 563.588 51.1722   5
  -9   6   0 627.975 53.5303   6
  -9   6   0 563.568 60.8734   6
   9   6   0 527.958 60.3866   6
   9   6   0 611.104 61.6154   6
   9   6   0 614.000 51.2096   5
  -9   6   0 591.178 50.2284   5
  -9   6   0 610.363 49.6104   5
 -10  -6   0 442.490 43.9616   1
 -10  -6   0 267.787 37.0790   3
 -10   6   0 401.775 47.4994   6
 -10   6   0 367.855 34.3034   5
 -10   6   0 370.568 36.2740   3
  10   6   0 304.465 47.2238   6
  10   6   0 360.531 34.7075   5
 -10   6   0 371.663 38.7296   1
  10   6   0 393.411 71.5188   2
 -10   6   0 353.180 38.3195   6
 -10   6   0 378.050 48.7406   2
 -10   6   0 389.446 32.2686   5
  10   6   0 401.412 50.2104   6
  10   6   0 351.947 34.3238   5
 -11  -6   0 561.647 50.7091   1
 -11  -6   0 380.575 51.3030   3
  11   6   0 442.290 44.7690   5
 -11   6   0 480.867 48.2889   6
 -11   6   0 560.266 45.3693   5
  11   6   0 545.460 63.3716   6
  11   6   0 553.429 46.6995   5
  11   6   0 685.364 85.8322   2
 -11   6   0 515.740 43.1960   5
 -11   6   0 523.791 47.6598   3
 -11   6   0 523.399 53.7453   6
 -11   6   0 561.501 72.3182   2
 -12  -6   0 307.017 41.2213   3
 -12  -6   0 321.330 35.2546   1
 -12   6   0 298.078 27.7253   5
  12   6   0 417.324 67.6334   2
 -12   6   0 274.222 53.0752   2
  12   6   0 313.641 31.8315   5
 -12   6   0 290.617 33.0250   6
 -12   6   0 298.012 39.3882   6
 -12   6   0 302.813 34.6130   3
 -12   6   0 319.422 30.4351   5
  12   6   0 321.374 32.0049   5
 -13  -6   0 -0.4361 24.6252   3
 -13  -6   0 21.1826 26.6052   1
 -13   6   0 12.7431 17.8452   3
 -13   6   0 109.258 54.5596   2
 -13   6   0 23.8108 8.93870   6
 -13   6   0 29.1897 8.53272   5
  13   6   0 26.2545 31.3360   6
 -13   6   0 -4.5275 11.9005   5
 -13   6   0 24.8724 9.80272   6
  13   6   0 -5.1165 28.2068   6
  13   6   0 11.8572 54.6592   2
 -14  -6   0 47.7639 22.8080   1
 -14   6   0 31.2736 7.43131   5
 -14   6   0 20.8001 9.08336   5
  14   6   0 170.263 97.6853   2
 -14   6   0 66.7039 20.5571   3
 -15  -6   0 384.360 55.5208   1
  15   6   0 507.846 100.871   2
 -15   6   0 440.479 46.8629   1
   0  -7   0 -8.6824 7.20592   3
   0  -7   0 0.28241 6.19634   1
   0   7   0 -6.4682 5.50513   1
   0   7   0 10.3598 16.7666   6
   0   7   0 -6.0264 15.4236   6
   0   7   0 11.0428 9.52283   5
   0   7   0 6.57552 6.99075   5
   0   7   0 -3.7583 7.40631   3
   1  -7   0 666.424 53.8954   3
  -1  -7   0 625.380 53.8382   3
   1  -7   0 638.029 52.7577   1
  -1  -7   0 633.339 53.1686   1
  -1   7   0 631.231 53.3502   5
  -1   7   0 566.577 51.9219   5
   1   7   0 576.034 52.1058   5
   1   7   0 652.980 53.3735   5
   1   7   0 605.118 51.6730   1
  -1   7   0 618.964 65.2576   6
   1   7   0 717.229 67.1686   6
   1   7   0 594.634 59.5772   6
  -1   7   0 624.995 52.0959   1
  -1   7   0 645.360 56.6067   6
   2  -7   0 211.425 20.8148   1
  -2  -7   0 204.572 23.5163   1
  -2  -7   0 201.493 24.1873   3
   2  -7   0 297.115 26.8548   3
  -2   7   0 220.721 21.5169   1
   2   7   0 197.155 25.2269   6
  -2   7   0 241.005 21.8341   5
  -2   7   0 156.508 21.8079   3
  -2   7   0 188.036 21.1187   5
   2   7   0 222.723 23.5207   1
   2   7   0 196.787 24.1315   5
   2   7   0 174.607 24.1953   5
  -2   7   0 145.392 33.8614   6
   2   7   0 235.211 35.0938   6
  -2   7   0 274.397 34.2935   6
   3  -7   0 506.561 42.4054   4
  -3  -7   0 568.723 49.7831   3
  -3  -7   0 524.513 45.3891   1
   3  -7   0 540.959 47.8498   3
  -3   7   0 530.656 44.9230   5
   3   7   0 547.579 61.2870   6
   3   7   0 482.782 61.0786   2
  -3   7   0 540.244 45.0260   1
  -3   7   0 572.796 49.5885   6
   3   7   0 500.572 44.9556   5
  -3   7   0 558.058 46.2265   5
   3   7   0 554.753 53.5153   6
  -3   7   0 451.631 47.1255   3
   3   7   0 521.881 46.5391   5
   3   7   0 550.626 46.6268   1
  -4  -7   0 48.1170 12.2938   3
   4  -7   0 57.5335 5.95220   4
  -4  -7   0 47.3203 10.6658   1
   4  -7   0 53.6444 10.8821   3
   4   7   0 4.04570 20.6413   2
   4   7   0 23.2142 10.2397   5
   4   7   0 49.6626 13.0694   5
  -4   7   0 34.8655 9.79005   5
  -4   7   0 2.74413 24.2025   6
   4   7   0 36.0608 15.4784   6
  -4   7   0 53.0521 10.7807   3
  -4   7   0 44.7716 11.6608   5
  -4   7   0 42.3864 9.93449   1
   4   7   0 55.5506 9.79875   1
  -4   7   0 75.6985 15.6929   6
  -5  -7   0 2.27877 10.9364   1
   5  -7   0 7.44288 8.61455   3
  -5  -7   0 -2.7816 9.92268   3
  -5   7   0 8.02329 21.6554   6
  -5   7   0 1.02075 15.5304   6
   5   7   0 30.5321 11.3680   5
   5   7   0 -2.6521 17.9104   6
  -5   7   0 5.75288 8.94228   1
  -5   7   0 -3.9821 9.81659   5
   5   7   0 5.24743 12.3913   6
   5   7   0 -4.1856 7.88416   1
   5   7   0 24.8015 23.2693   2
   5   7   0 -5.5524 10.6628   5
  -5   7   0 8.72918 8.69694   3
  -5   7   0 3.60475 6.94031   5
  -6  -7   0 64.0168 15.4152   1
  -6  -7   0 47.1012 12.4967   3
   6  -7   0 58.9519 11.8241   3
  -6   7   0 40.1022 11.2517   5
   6   7   0 40.7025 26.6079   2
   6   7   0 6.00288 28.4902   6
  -6   7   0 70.9113 24.6172   6
   6   7   0 41.1987 16.1009   6
  -6   7   0 47.5248 8.90308   1
  -6   7   0 60.6266 11.5497   3
   6   7   0 48.8213 15.1978   1
  -6   7   0 84.2657 18.3070   6
   6   7   0 37.8899 13.9695   5
  -6   7   0 71.0277 11.2267   5
   6   7   0 46.3300 13.5669   5
  -7  -7   0 376.502 38.3687   1
  -7  -7   0 344.291 40.3667   3
   7  -7   0 412.023 34.9791   3
   7   7   0 288.356 35.2283   5
  -7   7   0 361.427 34.4528   1
  -7   7   0 369.387 33.3537   5
   7   7   0 393.629 45.2770   6
  -7   7   0 363.524 36.6765   3
  -7   7   0 338.883 33.7688   5
   7   7   0 382.968 40.2952   1
  -7   7   0 366.968 47.3760   6
   7   7   0 343.836 45.8086   6
   7   7   0 348.236 49.6859   2
  -7   7   0 360.806 40.5010   6
  -8  -7   0 6.83397 10.5913   1
  -8  -7   0 4.65054 10.7444   3
   8  -7   0 21.3743 11.0752   3
  -8   7   0 -12.121 13.6178   6
   8   7   0 8.87051 12.0162   5
   8   7   0 -19.467 23.6953   6
   8   7   0 -36.835 21.3796   6
  -8   7   0 4.48756 8.87247   5
   8   7   0 -2.8209 12.2479   5
  -8   7   0 4.19620 9.16080   3
  -8   7   0 10.7483 10.1630   5
   8   7   0 -1.9324 29.3741   2
  -8   7   0 6.99676 8.25680   1
  -8   7   0 -16.777 21.7475   6
  -9  -7   0 6.38757 13.1788   3
   9  -7   0 27.4480 11.9746   3
  -9   7   0 -11.279 26.7147   2
   9   7   0 25.9010 24.4771   6
   9   7   0 7.69674 27.6805   6
  -9   7   0 -5.1576 14.7795   6
  -9   7   0 19.9884 25.8545   6
  -9   7   0 20.4677 8.26714   3
   9   7   0 -22.994 33.0040   2
   9   7   0 0.67731 12.5271   5
  -9   7   0 40.5008 14.3057   1
  -9   7   0 7.55820 9.04993   5
  -9   7   0 12.7668 10.5382   5
   9   7   0 6.98222 13.5537   5
 -10  -7   0 119.643 24.1995   1
  10  -7   0 126.470 18.2337   3
 -10  -7   0 74.6109 18.5554   3
  10   7   0 89.3414 18.0322   5
  10   7   0 92.1294 17.1713   5
 -10   7   0 124.496 26.1501   6
 -10   7   0 101.639 14.0412   5
 -10   7   0 126.939 16.3426   3
 -10   7   0 132.529 35.3360   2
  10   7   0 104.752 46.2309   2
 -10   7   0 91.4170 19.5411   6
  10   7   0 100.744 29.7462   6
 -10   7   0 103.915 15.9581   5
  10   7   0 106.635 31.4003   6
 -10   7   0 106.721 19.1884   1
 -11  -7   0 1093.54 83.1073   1
 -11  -7   0 704.541 78.5799   3
 -11   7   0 868.329 77.2892   6
 -11   7   0 951.673 95.7122   2
 -11   7   0 913.548 74.7224   1
 -11   7   0 909.573 83.0601   6
 -11   7   0 893.578 72.7201   5
 -11   7   0 822.469 76.2888   3
 -11   7   0 866.264 72.7540   5
  11   7   0 1052.88 127.900   2
  11   7   0 811.348 93.5320   6
  11   7   0 822.162 76.1023   5
  11   7   0 913.964 93.3202   6
  11   7   0 920.499 74.3470   5
 -12  -7   0 47.3906 25.7035   3
 -12  -7   0 2.25069 24.9200   1
  12   7   0 24.1727 38.2258   6
  12   7   0 17.3055 18.7049   5
 -12   7   0 38.0670 23.9553   6
 -12   7   0 55.3924 16.6109   6
 -12   7   0 -1.3801 43.6462   2
 -12   7   0 18.6220 18.4198   3
 -12   7   0 67.1321 22.1452   1
 -12   7   0 35.6652 15.0829   5
 -12   7   0 32.2913 10.3042   5
  12   7   0 47.1232 70.5404   2
 -13  -7   0 530.016 64.5813   3
 -13  -7   0 611.684 57.4992   1
 -13   7   0 444.649 75.0320   2
 -13   7   0 507.044 54.4446   1
 -13   7   0 567.637 46.0972   5
  13   7   0 717.473 88.1542   2
  13   7   0 461.779 59.9170   6
 -13   7   0 542.924 47.9094   5
 -13   7   0 471.449 52.9795   3
 -13   7   0 444.819 56.5579   6
 -13   7   0 525.721 48.7157   6
  13   7   0 575.712 48.3863   5
 -14  -7   0 9.28831 35.3108   1
  14   7   0 -182.60 100.899   2
 -14   7   0 -24.302 12.3937   5
 -14   7   0 -9.5725 11.4891   5
 -14   7   0 -17.226 21.7516   3
   0  -8   0 428.155 37.4483   1
   0  -8   0 433.793 39.8042   3
   0   8   0 398.174 36.5271   1
   0   8   0 426.669 39.6473   5
   0   8   0 396.284 37.6473   5
   0   8   0 455.535 49.1396   6
  -1  -8   0 72.3243 11.6991   1
   1  -8   0 62.4345 11.0758   1
   1  -8   0 77.9747 13.4415   3
  -1  -8   0 77.8229 14.2096   3
   1   8   0 35.5458 12.4253   3
   1   8   0 25.0198 14.2919   5
   1   8   0 82.5966 22.1198   6
  -1   8   0 63.3911 11.2495   5
  -1   8   0 67.6482 11.3275   5
   1   8   0 66.3377 11.7861   5
  -1   8   0 85.7767 12.3282   1
  -1   8   0 43.0848 12.2981   3
   1   8   0 50.6963 12.2770   1
   1   8   0 -17.351 31.2916   6
  -1   8   0 28.4323 15.8312   6
  -1   8   0 6.04582 30.0931   6
  -2  -8   0 149.056 21.6996   3
   2  -8   0 120.054 15.1426   1
  -2  -8   0 131.069 18.4485   1
   2  -8   0 173.930 20.6773   3
   2   8   0 100.649 33.9930   6
  -2   8   0 123.692 24.1301   6
  -2   8   0 115.779 30.8511   6
  -2   8   0 94.9726 19.3121   3
  -2   8   0 128.676 17.6915   5
   2   8   0 92.4440 14.3055   1
  -2   8   0 141.413 16.1402   1
   2   8   0 129.284 15.8173   5
   2   8   0 138.210 17.8549   5
  -2   8   0 121.738 18.0087   5
   2   8   0 112.454 24.3716   6
   3  -8   0 212.694 22.7336   3
  -3  -8   0 168.792 21.0570   3
   3  -8   0 176.208 19.2919   1
   3  -8   0 161.916 16.1282   4
  -3  -8   0 178.981 20.1985   1
  -3   8   0 172.522 26.7476   6
   3   8   0 94.3527 34.0519   2
   3   8   0 162.828 19.0342   1
  -3   8   0 155.875 17.5675   1
  -3   8   0 156.905 19.5566   5
   3   8   0 143.589 17.9023   5
   3   8   0 165.244 23.0400   6
  -3   8   0 136.001 18.3773   5
  -3   8   0 117.865 18.3237   3
   3   8   0 121.474 18.8610   5
  -4  -8   0 141.716 17.7441   1
   4  -8   0 194.199 21.2250   3
  -4  -8   0 147.771 24.1025   3
   4  -8   0 147.049 12.7867   4
  -4   8   0 159.717 25.5074   6
  -4   8   0 137.345 18.6153   5
  -4   8   0 108.902 17.6432   3
   4   8   0 148.782 19.3913   5
   4   8   0 175.394 35.0154   6
   4   8   0 169.766 27.6087   6
   4   8   0 123.295 19.0050   5
  -4   8   0 112.247 18.9057   5
  -4   8   0 151.569 26.7956   6
  -4   8   0 151.041 17.1535   1
   4   8   0 157.334 35.4075   2
   4   8   0 133.054 19.9329   1
   5  -8   0 285.084 31.4815   3
  -5  -8   0 266.868 31.1006   1
  -5  -8   0 265.593 33.8605   3
   5   8   0 215.385 28.9125   5
   5   8   0 226.767 34.4273   6
   5   8   0 216.134 25.1060   5
   5   8   0 244.934 34.1858   6
  -5   8   0 233.057 27.0466   5
  -5   8   0 267.547 38.4395   6
  -5   8   0 263.767 25.0756   5
   5   8   0 236.501 26.4448   1
  -5   8   0 210.327 26.7221   3
   5   8   0 258.044 46.8044   2
  -5   8   0 254.013 26.2135   1
  -6  -8   0 272.307 33.4730   3
   6  -8   0 319.927 32.0733   3
  -6  -8   0 317.967 35.5398   1
  -6   8   0 275.952 31.0322   5
   6   8   0 347.499 46.2827   6
   6   8   0 302.756 31.9660   1
   6   8   0 345.710 30.7015   5
  -6   8   0 351.490 36.3758   6
   6   8   0 322.012 39.2348   6
  -6   8   0 325.995 41.0088   6
   6   8   0 323.707 32.6477   5
  -6   8   0 258.189 30.3166   3
  -6   8   0 290.666 30.7279   5
   6   8   0 257.714 51.9052   2
  -6   8   0 278.851 30.5643   1
  -7  -8   0 24.3742 18.9197   3
  -7  -8   0 10.0604 16.5607   1
   7  -8   0 13.6463 12.0445   3
  -7   8   0 58.5094 25.3354   6
  -7   8   0 12.7915 15.6539   3
   7   8   0 19.7064 11.8525   1
   7   8   0 -27.963 24.3231   6
   7   8   0 79.8097 32.6865   6
  -7   8   0 29.9321 19.1198   6
   7   8   0 18.5126 11.3816   5
   7   8   0 96.8153 45.0538   2
   7   8   0 15.5408 13.5947   5
  -7   8   0 23.3670 12.2669   1
  -7   8   0 8.30291 11.4101   5
  -7   8   0 40.0561 11.9549   5
   8  -8   0 14.3993 17.6013   3
  -8  -8   0 34.4205 15.7348   3
  -8  -8   0 29.2423 14.0976   1
  -8   8   0 -6.9475 25.7928   6
  -8   8   0 32.7929 19.8388   6
   8   8   0 40.7852 47.7214   2
   8   8   0 5.01189 29.1515   6
  -8   8   0 20.2363 15.9001   3
   8   8   0 -13.096 24.9138   6
  -8   8   0 18.7131 11.8762   5
  -8   8   0 56.1679 11.2494   1
   8   8   0 20.0259 14.7703   5
  -8   8   0 34.8344 12.5303   5
  -9  -8   0 257.966 33.0985   1
   9  -8   0 266.609 30.4044   3
  -9  -8   0 186.533 27.8169   3
   9   8   0 272.124 66.7876   2
  -9   8   0 219.435 27.0225   3
  -9   8   0 187.318 32.8188   6
   9   8   0 257.952 31.9810   5
   9   8   0 279.075 42.2492   6
   9   8   0 200.695 25.8667   5
  -9   8   0 225.155 36.1836   6
   9   8   0 220.902 39.9893   6
  -9   8   0 233.427 25.7685   5
  -9   8   0 233.894 26.0653   1
  -9   8   0 239.082 26.9628   5
 -10  -8   0 464.515 52.9351   1
 -10  -8   0 371.623 46.2990   3
  10  -8   0 489.256 50.3563   3
  10   8   0 346.488 43.4242   5
  10   8   0 531.424 45.6349   5
  10   8   0 531.880 67.8302   6
  10   8   0 480.034 71.8705   2
  10   8   0 449.626 64.3684   6
 -10   8   0 422.885 39.8937   5
 -10   8   0 432.448 48.9433   6
 -10   8   0 449.661 41.7964   5
 -10   8   0 501.294 56.0775   2
 -10   8   0 440.996 44.3031   1
 -10   8   0 394.410 45.2258   3
 -11  -8   0 104.185 27.6883   3
 -11  -8   0 62.3042 21.4503   1
  11  -8   0 83.0822 27.5833   3
  11   8   0 -7.0489 32.3608   6
  11   8   0 173.386 59.4029   2
 -11   8   0 98.1738 14.7272   5
 -11   8   0 105.065 21.1887   1
 -11   8   0 79.3962 25.8042   6
 -11   8   0 85.8644 18.2469   5
  11   8   0 134.555 38.6722   6
 -11   8   0 56.9070 28.5128   6
  11   8   0 26.7711 20.5090   5
 -11   8   0 113.317 22.5129   3
 -11   8   0 159.629 43.0765   2
 -12  -8   0 262.272 39.0152   1
 -12  -8   0 202.243 37.2554   3
 -12   8   0 259.732 28.3800   5
 -12   8   0 184.151 30.5706   3
 -12   8   0 217.083 39.1659   6
 -12   8   0 259.605 55.0486   2
  12   8   0 201.661 87.1304   2
  12   8   0 189.338 56.6497   6
 -12   8   0 154.175 32.6048   6
 -12   8   0 178.027 31.2868   1
 -12   8   0 281.911 29.2195   5
 -13  -8   0 129.675 36.9284   1
 -13   8   0 56.5328 17.8553   5
 -13   8   0 83.8138 25.8676   3
  13   8   0 158.591 67.6464   2
 -13   8   0 55.9679 13.7787   5
 -13   8   0 21.8700 32.0415   6
 -14  -8   0 14.2394 29.4170   1
 -14   8   0 24.0007 27.1293   3
 -14   8   0 23.1583 16.9190   5
  14   8   0 40.6868 114.232   2
   0  -9   0 -10.352 11.1117   3
   0  -9   0 -15.685 12.6529   1
   0   9   0 16.3892 21.6086   6
   0   9   0 2.32380 10.8394   3
   0   9   0 -2.8329 8.18667   1
   0   9   0 3.30903 12.7743   5
   0   9   0 10.4063 22.2991   6
   0   9   0 -12.369 13.1914   5
  -1  -9   0 13.5574 13.0629   1
  -1  -9   0 33.5650 13.9121   3
   1  -9   0 16.8534 13.4279   1
   1  -9   0 8.26972 14.9793   3
  -1   9   0 24.7185 11.6885   1
  -1   9   0 21.2151 15.9132   6
   1   9   0 17.2565 11.7140   1
  -1   9   0 7.94399 10.0645   5
   1   9   0 12.8565 21.5105   6
  -1   9   0 16.9433 10.2833   5
   1   9   0 2.29147 13.5472   5
  -1   9   0 47.1751 32.5900   6
   1   9   0 6.21714 16.7630   3
   1   9   0 3.44213 13.9886   5
  -1   9   0 11.6938 15.7968   3
   2  -9   0 2119.91 157.819   3
   2  -9   0 1941.97 155.022   1
  -2  -9   0 1982.82 158.209   3
  -2  -9   0 2025.07 155.110   1
   2   9   0 1873.86 154.878   1
   2   9   0 1947.60 154.625   5
  -2   9   0 1793.92 154.763   5
   2   9   0 1813.02 155.065   5
  -2   9   0 2157.87 161.680   6
   2   9   0 1896.24 161.025   6
  -2   9   0 1956.64 165.159   6
   2   9   0 1959.32 166.808   6
  -2   9   0 1878.17 155.109   5
  -2   9   0 1835.71 154.134   1
   2   9   0 1860.17 166.490   2
   3  -9   0 204.844 20.2398   4
   3  -9   0 225.241 27.3046   3
   3  -9   0 250.165 27.3718   1
  -3  -9   0 213.691 25.0716   1
  -3  -9   0 262.965 30.2034   3
   3   9   0 196.067 24.2384   1
   3   9   0 184.658 32.7823   6
  -3   9   0 231.965 22.5418   1
   3   9   0 212.678 42.1925   6
   3   9   0 212.836 24.8829   5
   3   9   0 202.971 24.5044   5
  -3   9   0 270.060 32.7990   6
  -3   9   0 168.443 38.1204   6
  -3   9   0 191.976 23.9533   5
  -3   9   0 137.204 24.5248   3
   3   9   0 246.586 41.6814   2
  -3   9   0 230.236 27.6826   5
  -4  -9   0 943.366 82.6823   3
   4  -9   0 955.701 73.2438   4
   4  -9   0 1047.00 79.4716   3
   4  -9   0 953.952 73.5024   4
  -4  -9   0 1041.15 78.5804   1
  -4   9   0 747.874 79.4760   3
  -4   9   0 900.319 77.9500   5
   4   9   0 929.475 87.3228   6
  -4   9   0 870.327 77.8883   5
  -4   9   0 878.052 92.4714   6
   4   9   0 976.402 96.9317   6
   4   9   0 1007.80 98.9814   2
  -4   9   0 960.076 85.6605   6
  -4   9   0 921.504 76.1256   1
   4   9   0 885.428 77.1511   5
   4   9   0 888.923 78.5854   5
   4   9   0 934.558 77.7716   1
  -5  -9   0 22.9662 19.3303   3
   5  -9   0 19.9058 18.9249   3
  -5  -9   0 51.1830 18.2731   1
  -5   9   0 63.5338 22.7475   6
  -5   9   0 25.0793 12.1544   1
   5   9   0 19.8707 14.9601   5
   5   9   0 58.1090 25.0394   6
  -5   9   0 26.7480 16.0253   3
  -5   9   0 23.5332 14.2485   5
   5   9   0 49.2668 12.9466   1
  -5   9   0 25.4178 13.7179   5
   5   9   0 30.9142 25.4013   6
   5   9   0 9.56614 37.9994   2
   5   9   0 55.0706 16.0280   5
  -5   9   0 64.2072 24.4252   6
  -6  -9   0 -4.8155 18.0613   1
  -6  -9   0 18.1716 19.7058   3
   6  -9   0 33.4515 18.7567   3
   6   9   0 30.3670 15.7491   5
  -6   9   0 33.4963 22.5369   6
   6   9   0 14.5245 12.3191   1
   6   9   0 19.6792 18.5966   6
   6   9   0 -0.4583 35.2871   6
  -6   9   0 16.0030 28.7633   6
  -6   9   0 2.44076 12.2092   1
   6   9   0 36.2091 15.2349   5
   6   9   0 25.4533 41.0941   2
  -6   9   0 7.90230 10.0210   5
  -6   9   0 33.0744 9.97248   5
  -6   9   0 13.3702 11.8599   3
  -7  -9   0 -6.0199 20.1158   1
  -7  -9   0 1.25029 20.5609   3
   7  -9   0 -6.2240 18.1797   3
   7   9   0 43.7610 35.8566   6
   7   9   0 23.5489 28.4687   6
   7   9   0 22.7913 17.4397   5
   7   9   0 24.9231 15.2953   5
  -7   9   0 -6.3970 12.7206   5
  -7   9   0 10.0243 12.4414   1
  -7   9   0 -10.897 28.2005   6
  -7   9   0 15.3754 17.7188   3
   7   9   0 80.3816 50.8919   2
   7   9   0 16.2362 19.2046   1
  -7   9   0 2.50281 21.5734   6
  -7   9   0 0.93213 13.6659   5
  -8  -9   0 1123.40 85.5192   1
  -8  -9   0 1013.46 85.7921   3
   8  -9   0 1030.17 87.1585   3
   8   9   0 1038.54 97.9461   6
   8   9   0 941.930 108.558   2
  -8   9   0 939.960 94.7097   6
  -8   9   0 962.161 80.8626   5
  -8   9   0 961.392 89.3780   6
   8   9   0 972.793 101.208   6
  -8   9   0 1054.66 82.4372   1
  -8   9   0 898.772 83.3505   3
   8   9   0 977.678 82.3411   5
  -8   9   0 947.468 82.1954   5
   8   9   0 885.103 83.5013   5
   9  -9   0 26.6962 24.4265   3
  -9  -9   0 56.8999 26.3452   3
  -9  -9   0 -20.754 21.8725   1
   9   9   0 -79.452 40.7746   2
   9   9   0 43.5798 19.9000   5
  -9   9   0 22.0526 14.2070   5
  -9   9   0 34.8930 15.7803   1
   9   9   0 -11.414 36.8317   6
  -9   9   0 23.2741 14.5242   3
   9   9   0 21.5915 25.5045   6
  -9   9   0 -2.3997 28.4590   6
  -9   9   0 22.5947 14.7390   5
  -9   9   0 -7.1332 22.8261   6
  10  -9   0 69.6983 28.5338   3
 -10  -9   0 70.6004 21.7216   3
 -10  -9   0 32.4852 21.2138   1
 -10   9   0 61.7505 16.7384   5
 -10   9   0 99.6568 40.1977   2
 -10   9   0 61.1317 18.8591   1
  10   9   0 21.9136 42.7469   6
  10   9   0 26.6736 35.1481   6
 -10   9   0 94.6634 27.0007   6
 -10   9   0 90.7085 15.6244   5
 -10   9   0 61.4440 18.0137   3
  10   9   0 3.30005 21.5363   5
  10   9   0 115.429 79.4587   2
 -10   9   0 41.4568 34.9943   6
  11  -9   0 -4.4618 21.7098   3
 -11  -9   0 -7.5373 30.4504   3
 -11  -9   0 -31.511 21.9221   1
 -11   9   0 -9.8748 13.2555   5
 -11   9   0 44.5276 15.2227   5
 -11   9   0 -19.952 52.7875   2
  11   9   0 -52.288 49.3462   6
 -11   9   0 5.52349 20.8309   1
  11   9   0 -22.870 86.3847   2
 -11   9   0 45.8170 30.1062   6
 -11   9   0 40.1930 24.3229   6
  11   9   0 -0.0265 23.3419   5
 -11   9   0 6.66271 21.3679   3
 -12  -9   0 22.2068 34.4394   3
 -12  -9   0 7.34159 23.2228   1
 -12   9   0 0.04240 14.4523   5
 -12   9   0 -7.4235 25.1311   3
  12   9   0 0.93246 55.7369   2
 -12   9   0 -17.855 36.5569   6
 -13  -9   0 38.9106 27.2916   1
 -13   9   0 39.6934 21.1414   5
 -13   9   0 48.1905 33.8817   6
 -13   9   0 7.37545 27.3806   3
  13   9   0 -110.62 101.626   2
   0 -10   0 730.609 61.9455   1
   0 -10   0 735.708 62.5814   3
   0  10   0 639.366 58.5277   1
   0  10   0 766.862 74.2522   6
   0  10   0 633.116 61.7820   5
   0  10   0 637.196 61.0133   5
   0  10   0 715.067 73.1187   6
   1 -10   0 46.3254 19.9939   3
  -1 -10   0 18.7918 11.8190   1
   1 -10   0 36.7199 16.6055   1
  -1 -10   0 30.6289 22.1700   3
   1  10   0 21.2856 33.0852   6
  -1  10   0 14.9337 18.6923   6
   1  10   0 29.4611 16.4321   5
  -1  10   0 30.2424 11.9365   5
  -1  10   0 27.7761 19.1673   3
  -1  10   0 34.7632 11.4820   5
   1  10   0 7.89779 26.5905   6
  -1  10   0 2.57238 33.7466   6
   1  10   0 29.1799 10.7084   1
   1  10   0 10.2177 15.2242   5
  -1  10   0 26.8072 10.1159   1
   2 -10   0 77.0725 17.5374   3
  -2 -10   0 81.6802 19.1468   1
   2 -10   0 59.7694 13.3087   1
  -2 -10   0 81.9489 17.8320   3
   2  10   0 57.8197 21.4721   6
  -2  10   0 34.9310 15.3774   3
  -2  10   0 94.3844 29.2020   6
  -2  10   0 75.7419 27.1224   6
  -2  10   0 58.7567 17.8760   5
   2  10   0 59.0816 13.3786   1
   2  10   0 61.3779 38.6870   6
   2  10   0 59.4259 17.5521   5
  -2  10   0 112.762 19.0507   5
   2  10   0 71.5492 18.6413   5
   2  10   0 70.0434 37.7081   2
  -2  10   0 84.7317 12.0864   1
   3 -10   0 135.888 21.0240   3
   3 -10   0 138.784 15.6447   4
  -3 -10   0 129.355 23.3361   1
   3 -10   0 159.656 21.6860   1
  -3 -10   0 137.975 22.5887   3
   3  10   0 144.814 43.8041   6
  -3  10   0 106.618 29.5304   6
  -3  10   0 116.337 18.2011   5
  -3  10   0 119.936 30.2800   6
   3  10   0 111.626 17.5045   1
   3  10   0 137.073 26.5525   6
  -3  10   0 81.3457 18.7075   3
   3  10   0 124.198 21.0292   5
   3  10   0 140.659 32.4123   2
   3  10   0 155.612 19.0712   5
  -3  10   0 127.420 16.4320   1
  -3  10   0 132.373 20.2345   5
   4 -10   0 653.167 51.6439   4
  -4 -10   0 705.052 58.0761   1
   4 -10   0 745.753 60.2588   3
   4 -10   0 665.875 52.0029   4
  -4 -10   0 657.610 60.8797   3
  -4  10   0 661.804 77.7854   6
  -4  10   0 608.521 69.0435   6
   4  10   0 684.503 82.4513   6
   4  10   0 602.619 71.1127   6
   4  10   0 575.105 57.1993   1
  -4  10   0 642.451 56.9146   1
   4  10   0 606.613 56.6468   5
  -4  10   0 615.471 56.2934   5
   4  10   0 627.784 59.6655   5
  -4  10   0 675.111 56.3480   5
   4  10   0 558.890 73.1675   2
  -5 -10   0 -10.009 18.2285   1
   5 -10   0 -9.3470 20.5990   3
  -5 -10   0 13.9514 16.7179   3
   5  10   0 -23.428 26.8164   2
  -5  10   0 -0.8258 12.0274   3
   5  10   0 36.9426 17.5290   5
   5  10   0 29.3251 27.8391   6
  -5  10   0 9.82898 12.2582   1
  -5  10   0 0.50246 25.2942   6
  -5  10   0 -5.1200 11.3678   5
  -5  10   0 24.0447 14.9147   5
   5  10   0 -0.8600 12.1901   1
   5  10   0 -8.6827 15.2272   5
   5  10   0 -0.5257 27.5929   6
   6 -10   0 780.425 66.4800   3
  -6 -10   0 661.829 67.7249   3
  -6 -10   0 657.208 59.8319   1
  -6  10   0 802.185 71.9588   6
   6  10   0 642.421 75.4443   6
   6  10   0 680.359 61.0766   5
   6  10   0 749.799 88.6121   6
  -6  10   0 565.628 58.6871   5
  -6  10   0 621.901 59.1472   5
  -6  10   0 692.787 58.3361   1
   6  10   0 631.916 86.1182   2
   6  10   0 600.437 63.7352   1
   6  10   0 604.253 60.2184   5
  -6  10   0 602.270 69.5939   6
  -6  10   0 581.490 61.9743   3
  -7 -10   0 12.4035 23.8203   1
  -7 -10   0 6.39958 18.2091   3
   7 -10   0 8.96069 24.9285   3
  -7  10   0 6.13343 13.4830   3
   7  10   0 10.4100 23.1628   1
   7  10   0 7.70443 32.9799   6
   7  10   0 1.22707 20.0862   5
  -7  10   0 10.6115 15.6396   5
  -7  10   0 16.2512 11.9492   5
   7  10   0 32.5289 19.2495   5
  -7  10   0 35.6196 24.6354   6
   7  10   0 -32.880 39.1325   6
  -7  10   0 20.3051 14.7844   1
  -7  10   0 -30.833 33.2057   6
   7  10   0 -111.06 49.2661   2
  -8 -10   0 -45.214 26.2887   3
   8 -10   0 1.11607 27.0751   3
  -8 -10   0 35.2692 26.5905   1
   8  10   0 -58.058 38.9404   6
  -8  10   0 -10.180 30.2461   6
  -8  10   0 -2.6441 19.1595   3
  -8  10   0 -11.005 26.9127   6
   8  10   0 -45.089 39.6331   2
  -8  10   0 3.52250 15.9468   5
   8  10   0 13.7834 21.8042   5
   8  10   0 5.71703 38.9220   6
  -8  10   0 12.6330 14.7614   1
  -8  10   0 37.7260 18.0075   5
   9 -10   0 274.289 39.2704   3
  -9 -10   0 202.132 38.3340   3
  -9 -10   0 224.007 32.0038   1
  -9  10   0 237.444 28.0113   1
   9  10   0 293.877 54.7906   6
  -9  10   0 218.327 42.2464   6
  -9  10   0 232.128 28.4978   5
   9  10   0 164.095 74.6454   2
  -9  10   0 227.649 38.8493   6
  -9  10   0 242.524 27.7044   5
  -9  10   0 177.508 32.9018   3
  10 -10   0 85.9826 35.3198   3
 -10 -10   0 58.9815 22.3443   1
 -10 -10   0 82.9993 32.4460   3
 -10  10   0 58.8657 14.8792   5
  10  10   0 13.4278 50.8276   6
 -10  10   0 106.130 36.1893   6
 -10  10   0 79.6491 31.4185   6
 -10  10   0 46.8147 24.2540   3
  10  10   0 84.3028 77.1992   2
 -10  10   0 73.1044 23.0441   1
 -10  10   0 78.2698 16.1122   5
  10  10   0 -3.6371 25.1384   5
 -11 -10   0 140.706 36.6641   1
  11 -10   0 76.2445 27.9477   3
  11  10   0 -56.875 51.4112   6
  11  10   0 62.7685 61.8277   2
 -11  10   0 64.4216 34.7458   6
 -11  10   0 61.9127 20.4897   3
 -11  10   0 77.6787 20.6873   5
 -12 -10   0 43.3791 40.1421   1
  12  10   0 -151.81 91.3011   2
 -12  10   0 20.1687 18.9719   5
 -12  10   0 19.1756 34.8521   6
 -12  10   0 38.2032 30.2913   3
   0 -11   0 3.06574 18.9697   1
   0 -11   0 2.32916 24.1699   3
   0  11   0 39.8454 30.4692   6
   0  11   0 36.9633 29.1872   6
   0  11   0 -15.942 17.9052   5
   0  11   0 7.44425 15.3136   1
   0  11   0 3.42747 18.1645   5
   1 -11   0 117.640 23.1342   3
   1 -11   0 105.126 23.1893   1
  -1 -11   0 113.460 26.9718   3
  -1 -11   0 135.495 19.6892   1
   1  11   0 8.97624 38.5571   2
   1  11   0 137.109 17.9122   1
  -1  11   0 121.751 18.6319   5
   1  11   0 144.376 28.1361   6
  -1  11   0 109.871 18.7218   5
   1  11   0 122.800 23.4175   5
   1  11   0 96.6190 22.0177   5
   1  11   0 113.969 43.3062   6
  -1  11   0 105.809 44.6671   6
  -1  11   0 101.072 26.1890   6
  -1  11   0 130.727 21.0297   1
  -1  11   0 79.7776 23.3867   3
   2 -11   0 33.5109 18.6081   3
  -2 -11   0 23.0411 14.5695   1
  -2 -11   0 17.9737 18.0310   3
   2 -11   0 32.6173 17.9629   1
   2  11   0 1.34027 19.5736   5
  -2  11   0 20.9779 15.3527   1
  -2  11   0 10.1172 20.3357   3
   2  11   0 7.91249 27.4512   2
   2  11   0 28.7260 22.5475   6
  -2  11   0 -4.4107 18.5129   5
  -2  11   0 8.47243 29.3218   6
   2  11   0 33.3329 13.8497   1
   2  11   0 25.1937 19.0210   5
   2  11   0 20.3667 42.2025   6
  -2  11   0 50.1679 27.5939   6
  -2  11   0 21.3695 18.3319   5
  -3 -11   0 103.767 21.3835   3
  -3 -11   0 96.6075 18.0288   1
   3 -11   0 105.588 27.7769   3
   3 -11   0 71.0339 14.4745   4
  -3  11   0 105.498 32.9778   6
  -3  11   0 67.1509 29.1589   6
   3  11   0 86.1581 21.8575   1
   3  11   0 47.8038 24.6982   6
  -3  11   0 71.0136 14.3173   1
   3  11   0 47.9927 41.8786   2
  -3  11   0 53.6865 23.1448   3
  -3  11   0 54.7047 20.3185   5
   3  11   0 76.2530 21.4350   5
   3  11   0 74.4921 21.6946   5
  -3  11   0 88.0614 16.7147   5
   3  11   0 140.217 46.4639   6
   4 -11   0 9.43551 7.82200   4
   4 -11   0 9.75207 24.7905   3
  -4 -11   0 73.8244 28.2238   3
  -4 -11   0 13.4671 23.2117   1
   4 -11   0 3.21774 5.76707   4
   4  11   0 -9.4606 18.8373   5
   4  11   0 38.4005 19.3046   1
  -4  11   0 11.6760 13.0125   5
   4  11   0 -3.8246 13.7832   5
   4  11   0 10.6495 46.0042   6
  -4  11   0 -8.0468 21.3764   3
   4  11   0 -4.3161 22.1791   6
  -4  11   0 12.4466 28.8919   6
  -4  11   0 26.7585 15.7554   1
   4  11   0 61.7604 50.6503   2
  -4  11   0 -26.793 25.8242   6
  -4  11   0 10.2318 14.1405   5
  -5 -11   0 729.447 64.4792   1
  -5 -11   0 689.749 74.2866   3
   5 -11   0 740.907 73.0144   3
   5  11   0 692.162 66.3173   5
  -5  11   0 675.589 75.8148   6
  -5  11   0 699.310 61.1031   5
  -5  11   0 740.020 62.4355   1
   5  11   0 688.456 65.9886   5
  -5  11   0 681.630 61.6931   5
   5  11   0 608.234 82.2571   6
   5  11   0 760.098 81.6314   6
   5  11   0 654.493 62.8847   1
  -5  11   0 711.743 71.1833   6
   5  11   0 592.141 80.1666   2
  -6 -11   0 -28.911 18.6677   3
  -6 -11   0 9.17071 18.6606   1
   6 -11   0 2.68065 29.2846   3
  -6  11   0 44.9070 15.3813   3
  -6  11   0 -21.059 17.7498   5
   6  11   0 -2.3568 45.9023   6
   6  11   0 -23.198 21.9659   5
   6  11   0 35.1957 19.6146   1
  -6  11   0 -46.596 27.2791   6
   6  11   0 -0.7328 36.0632   6
   6  11   0 2.99603 22.0840   5
  -6  11   0 15.0186 16.1356   1
   6  11   0 23.2745 40.9040   2
  -6  11   0 2.17787 12.8389   5
  -6  11   0 11.1683 37.4466   6
  -7 -11   0 534.993 52.5211   1
  -7 -11   0 520.794 65.9499   3
   7 -11   0 514.718 64.6582   3
  -7  11   0 472.885 49.9635   5
  -7  11   0 494.493 45.7169   1
  -7  11   0 422.333 54.5596   3
   7  11   0 535.137 49.7013   5
  -7  11   0 543.799 73.4741   6
  -7  11   0 570.252 67.3507   6
  -7  11   0 456.497 51.7259   5
   7  11   0 425.569 77.2087   2
   7  11   0 454.798 60.4779   6
  -8 -11   0 55.3592 32.7352   1
  -8 -11   0 81.9329 36.9455   3
   8 -11   0 14.1223 25.7327   3
  -8  11   0 45.4785 15.3692   5
  -8  11   0 60.7326 33.8461   6
  -8  11   0 11.2344 19.8269   5
   8  11   0 69.7162 54.7174   2
  -8  11   0 24.6751 38.4025   6
  -8  11   0 48.7111 26.2341   3
   8  11   0 -15.508 25.5319   5
  -8  11   0 87.3128 20.8885   1
   8  11   0 -1.8730 35.2534   6
  -9 -11   0 95.6257 26.6225   1
   9  11   0 5.62471 28.8235   5
  -9  11   0 100.222 39.8568   6
  -9  11   0 194.095 24.2964   1
   9  11   0 85.0069 40.1075   6
  -9  11   0 94.9453 22.2125   5
  -9  11   0 103.590 37.1955   6
  -9  11   0 62.5044 27.5713   3
   9  11   0 3.85276 76.2349   2
 -10 -11   0 52.1821 33.9729   1
 -10  11   0 4.69635 31.0105   3
  10  11   0 2.73539 56.3621   2
 -10  11   0 -56.307 35.6036   6
  10  11   0 -35.726 62.8519   6
 -10  11   0 -12.541 19.8900   5
 -11 -11   0 293.918 39.4700   1
  11  11   0 285.797 105.130   2
 -11  11   0 197.088 38.4867   3
 -11  11   0 222.077 55.1656   6
 -11  11   0 201.907 29.9638   5
   0 -12   0 97.1920 19.2629   1
   0 -12   0 86.0729 30.8480   3
   0  12   0 93.3986 21.6457   1
   0  12   0 96.8766 23.3110   5
   0  12   0 74.3230 38.7914   6
   0  12   0 42.6110 23.6975   5
   0  12   0 81.4520 36.8234   6
   1 -12   0 31.7121 21.5509   3
   1 -12   0 22.6448 22.2946   1
  -1 -12   0 54.4425 30.3437   3
  -1 -12   0 11.5395 20.7667   1
   1  12   0 50.2986 27.0827   6
  -1  12   0 3.67973 23.9953   3
  -1  12   0 18.5738 13.7925   1
  -1  12   0 -40.658 45.6088   6
   1  12   0 48.1097 15.5145   1
   1  12   0 -1.2475 46.8716   6
  -1  12   0 20.5884 15.1647   5
  -1  12   0 11.2919 16.0295   5
   1  12   0 18.7605 21.7812   5
  -1  12   0 23.0899 25.1128   6
   1  12   0 6.99703 23.0755   5
  -2 -12   0 -0.8075 22.6182   1
  -2 -12   0 -33.784 29.8553   3
   2 -12   0 -6.7593 28.6924   3
   2 -12   0 35.4456 21.9033   1
   2 -12   0 -1.7513 15.9448   4
  -2  12   0 -1.7533 20.2570   5
  -2  12   0 -29.160 31.4701   6
   2  12   0 -38.132 47.3768   6
  -2  12   0 -22.923 20.1404   5
   2  12   0 -19.654 31.3346   2
   2  12   0 10.9538 20.5062   1
   2  12   0 -24.547 23.1884   5
  -2  12   0 0.08204 25.1357   6
  -2  12   0 -54.392 23.7141   3
   2  12   0 42.8386 23.0236   5
  -2  12   0 0.63555 18.1843   1
   2  12   0 23.9899 26.7215   6
  -3 -12   0 112.431 36.1080   3
   3 -12   0 93.0969 27.3562   3
   3 -12   0 129.177 19.1019   4
   3 -12   0 115.614 14.7338   4
  -3 -12   0 109.121 27.6758   1
   3  12   0 127.843 27.3437   5
   3  12   0 170.760 52.0675   6
  -3  12   0 109.340 21.0168   5
   3  12   0 86.4876 26.4762   1
   3  12   0 128.871 27.6601   5
  -3  12   0 89.1170 37.8358   6
   3  12   0 72.1842 41.9412   6
  -3  12   0 138.684 26.7259   5
  -3  12   0 131.499 18.6659   1
  -3  12   0 69.4632 27.3136   3
   3  12   0 98.3525 50.8468   2
  -3  12   0 120.324 46.9412   6
   4 -12   0 190.836 17.8566   4
   4 -12   0 185.204 19.3433   4
  -4 -12   0 145.029 39.9735   3
   4 -12   0 162.912 32.1033   3
  -4 -12   0 182.445 27.2442   1
  -4  12   0 141.875 27.8021   5
  -4  12   0 219.462 26.0024   1
   4  12   0 144.827 26.0440   1
   4  12   0 173.477 24.4009   5
  -4  12   0 110.375 28.6288   3
   4  12   0 232.019 58.3244   6
  -4  12   0 164.404 42.6019   6
   4  12   0 153.102 30.2489   5
  -4  12   0 156.314 28.6359   5
   4  12   0 196.827 43.9627   2
  -4  12   0 122.051 45.9379   6
  -5 -12   0 193.676 34.1335   1
  -5  12   0 181.913 28.9234   5
   5  12   0 126.606 62.6052   2
  -5  12   0 183.617 47.7100   6
  -5  12   0 136.100 23.8646   3
   5  12   0 136.304 44.7264   6
   5  12   0 165.061 30.5967   5
  -5  12   0 171.499 27.7760   5
  -5  12   0 177.415 21.8705   1
   5  12   0 106.398 31.0036   5
  -5  12   0 142.039 32.3485   6
  -6 -12   0 356.158 45.0438   1
  -6  12   0 316.609 52.8306   6
   6  12   0 278.759 59.5494   2
  -6  12   0 318.117 38.4594   5
  -6  12   0 352.467 50.6484   6
   6  12   0 403.289 43.3370   5
  -6  12   0 383.475 43.9456   1
  -6  12   0 383.787 41.8088   5
   6  12   0 428.262 71.2802   6
  -7 -12   0 -50.122 33.4838   1
  -7  12   0 -12.466 26.2144   6
   7  12   0 1.42518 18.6098   5
   7  12   0 -56.051 40.0555   6
  -7  12   0 16.9029 16.8586   5
  -7  12   0 5.09692 25.3741   3
  -7  12   0 51.4266 20.9496   1
  -7  12   0 -31.814 39.1598   6
  -7  12   0 16.7812 17.6073   5
   7  12   0 21.9858 71.4710   2
  -8 -12   0 28.4385 26.3727   1
   8  12   0 5.09398 21.4057   5
  -8  12   0 61.3392 68.1623   6
   8  12   0 18.2408 53.8041   2
  -8  12   0 17.2012 21.2935   3
  -8  12   0 59.2558 22.5564   5
  -8  12   0 61.4484 24.9170   1
   8  12   0 79.1174 60.2759   6
  -8  12   0 42.3957 44.4600   6
  -9 -12   0 242.626 42.0832   1
  -9  12   0 141.084 30.3342   3
  -9  12   0 217.433 30.6262   5
   9  12   0 175.722 70.4746   6
   9  12   0 173.885 86.3751   2
  -9  12   0 255.023 51.1576   6
 -10 -12   0 -25.711 26.8120   1
  10  12   0 -107.28 70.8579   2
 -10  12   0 -40.197 44.1522   6
 -10  12   0 -73.217 22.3674   5
 -10  12   0 20.3724 23.2576   3
   0 -13   0 -3.3727 18.1356   1
   0  13   0 -6.4945 37.8855   2
   0  13   0 -71.242 24.0424   5
   0  13   0 23.8863 25.1390   5
   0  13   0 20.4535 46.0623   6
   0  13   0 -6.5935 23.7345   1
   0  13   0 31.7914 38.4455   6
   1 -13   0 4.27594 25.2994   1
  -1 -13   0 -5.7859 20.5095   1
  -1  13   0 14.5174 22.3980   1
  -1  13   0 13.3761 26.1975   5
  -1  13   0 57.7672 49.9960   6
   1  13   0 -0.5909 56.1823   2
   1  13   0 -20.355 54.0740   6
  -1  13   0 42.4421 18.4127   5
   1  13   0 16.6078 17.9149   1
   1  13   0 4.74391 24.9480   5
   1  13   0 30.1826 26.6679   5
  -1  13   0 -3.7804 42.7541   6
   2 -13   0 488.374 53.0175   1
   2 -13   0 540.820 51.9479   4
  -2 -13   0 551.678 55.2739   1
  -2  13   0 497.417 65.3555   6
  -2  13   0 500.841 68.4616   6
   2  13   0 591.119 59.1474   5
   2  13   0 452.376 77.2709   2
   2  13   0 500.182 53.2710   5
   2  13   0 563.617 79.9096   6
  -2  13   0 532.233 52.7697   5
  -2  13   0 467.290 50.2417   1
   2  13   0 461.168 59.7555   1
  -2  13   0 505.440 56.6754   5
   3 -13   0 120.609 15.2415   4
  -3 -13   0 108.022 26.0463   1
   3 -13   0 80.9034 17.4032   4
   3  13   0 152.422 60.6340   6
  -3  13   0 99.9647 55.1535   6
   3  13   0 8.28230 57.4006   2
  -3  13   0 97.4914 29.7161   5
  -3  13   0 89.2793 21.7447   5
  -3  13   0 136.073 26.1068   1
   3  13   0 100.352 29.7908   5
  -3  13   0 40.7036 44.4325   6
   3  13   0 81.1938 23.9533   5
  -3  13   0 41.6482 21.6401   3
  -4 -13   0 445.938 50.6161   1
  -4  13   0 420.606 53.4114   6
   4  13   0 382.196 74.2230   6
  -4  13   0 405.383 66.3821   6
  -4  13   0 397.716 49.0839   1
   4  13   0 331.838 73.1606   2
   4  13   0 399.423 47.0916   5
  -4  13   0 365.785 44.6790   5
  -4  13   0 372.443 44.5751   5
  -5 -13   0 37.0289 26.1771   1
   5  13   0 -12.723 44.0693   2
  -5  13   0 -0.1123 27.5836   5
  -5  13   0 -28.085 29.9280   3
   5  13   0 -2.9851 43.3072   6
  -5  13   0 -35.153 23.0413   5
  -5  13   0 25.0247 16.9291   1
  -5  13   0 53.2886 32.5358   6
   5  13   0 17.6764 30.9084   5
  -5  13   0 47.5379 47.6578   6
  -6 -13   0 52.0607 33.9363   1
  -6  13   0 95.6098 19.7468   1
  -6  13   0 38.8385 22.1461   3
   6  13   0 12.3290 24.2764   5
  -6  13   0 101.783 24.2681   5
   6  13   0 69.5111 70.6962   6
   6  13   0 -38.685 71.4528   2
  -6  13   0 73.2035 52.9984   6
  -6  13   0 38.1529 48.4052   6
  -7 -13   0 -10.330 34.8806   1
  -7  13   0 -7.3756 31.1593   3
  -7  13   0 31.4165 24.8434   5
  -7  13   0 21.1526 47.5424   6
   7  13   0 65.6170 51.1799   2
  -7  13   0 9.20378 30.9490   1
   7  13   0 -16.742 37.4793   5
   7  13   0 -52.510 47.9767   6
  -8 -13   0 390.994 52.0873   1
  -8  13   0 345.531 39.5044   5
  -8  13   0 225.308 45.2048   3
   8  13   0 310.986 83.8490   6
   8  13   0 124.635 95.1399   2
  -8  13   0 201.641 61.6867   6
  -9 -13   0 40.9188 33.4498   1
  -9  13   0 -63.322 51.0574   6
   9  13   0 -21.185 71.5290   2
  -9  13   0 93.6435 29.5549   5
   9  13   0 -3.1415 84.0015   6
  -9  13   0 -17.213 37.7002   3
   0 -14   0 880.821 82.5602   1
   0  14   0 685.418 97.7039   2
   0  14   0 743.033 78.7891   5
   0  14   0 761.182 80.5711   5
   0  14   0 676.526 91.7195   6
  -1 -14   0 -5.9234 23.9933   1
   1 -14   0 -0.9158 33.1002   1
   1 -14   0 33.1301 28.6344   4
   1  14   0 21.5361 64.2932   6
   1  14   0 -18.268 31.3732   5
   1  14   0 -8.2654 68.1508   2
  -1  14   0 14.0433 31.1826   5
  -1  14   0 -3.2557 42.1652   2
   1  14   0 1.97237 31.4998   5
  -1  14   0 9.75889 19.9664   5
  -1  14   0 -1.3881 52.6035   6
  -2 -14   0 250.839 43.8118   1
   2 -14   0 131.943 29.8665   1
   2 -14   0 199.417 23.6734   4
   2  14   0 193.829 72.0404   6
  -2  14   0 74.5473 33.3961   1
  -2  14   0 178.894 63.7639   6
   2  14   0 82.2299 68.6554   2
   2  14   0 177.380 39.7089   5
  -2  14   0 172.130 35.9968   5
  -2  14   0 128.968 29.0060   5
   3 -14   0 -11.748 14.7827   4
  -3 -14   0 -13.577 38.4090   1
   3  14   0 13.0510 34.5395   5
  -3  14   0 -18.309 52.4904   6
  -3  14   0 -6.2203 33.3391   5
   3  14   0 -44.070 45.6410   2
  -3  14   0 39.3331 23.0770   5
  -3  14   0 -6.1915 28.8038   1
   3  14   0 83.1647 66.6401   6
  -4 -14   0 252.460 34.4973   1
   4  14   0 172.004 79.6418   2
   4  14   0 74.2128 74.1589   6
  -4  14   0 192.661 47.4043   6
  -4  14   0 166.757 35.9843   5
   4  14   0 197.521 33.4216   5
  -4  14   0 162.219 59.9161   6
  -4  14   0 124.611 37.6796   3
  -4  14   0 132.538 33.7697   1
  -5 -14   0 -1.8867 24.5187   1
   5  14   0 -5.3878 80.0518   2
   5  14   0 35.5535 41.9195   5
  -5  14   0 64.6797 30.4692   5
  -5  14   0 52.3669 58.0151   6
  -5  14   0 1.88700 29.7815   1
  -5  14   0 -73.341 52.7257   6
  -5  14   0 -3.0566 22.3993   3
   5  14   0 79.9632 54.5023   6
  -6 -14   0 274.071 40.4767   1
  -6  14   0 242.387 38.4178   5
   6  14   0 226.507 87.6446   6
   6  14   0 279.359 69.2504   2
  -6  14   0 234.239 67.9103   6
  -7 -14   0 -22.801 29.6700   1
   7  14   0 -22.254 60.7483   6
   7  14   0 -115.24 93.4801   2
  -7  14   0 35.3962 58.3613   6
  -7  14   0 19.0767 27.1482   3
  -7  14   0 43.3316 30.2770   5
   0 -15   0 -32.315 42.9613   1
   0  15   0 -39.518 46.8643   6
   0  15   0 -61.971 71.8990   2
   0  15   0 14.1674 40.1524   5
   1 -15   0 162.151 44.4071   1
   1 -15   0 199.900 27.4449   4
  -1 -15   0 194.573 48.4595   1
  -1  15   0 138.295 32.6722   5
  -1  15   0 161.766 76.1834   2
   1  15   0 154.817 79.5065   2
   1  15   0 185.444 46.5052   5
   1  15   0 214.662 77.6936   6
  -1  15   0 105.920 71.9063   6
  -2 -15   0 267.799 51.2146   1
   2  15   0 293.076 49.0699   5
  -2  15   0 283.642 44.6075   5
  -2  15   0 147.437 70.4492   6
   2  15   0 140.163 81.1983   6
  -2  15   0 256.423 80.8475   2
   2  15   0 56.8655 86.9536   2
  -3 -15   0 13.2483 30.2010   1
   3  15   0 21.0175 76.6594   6
  -3  15   0 30.2119 25.6873   5
   3  15   0 32.5433 44.9066   5
  -3  15   0 -68.463 60.5871   6
   3  15   0 51.8384 60.0146   2
  -3  15   0 29.8505 73.6599   2
  -4 -15   0 212.240 48.9843   1
  -4  15   0 -7.0969 69.1128   6
  -4  15   0 87.7545 40.4839   5
   4  15   0 -4.7110 82.7735   6
   4  15   0 78.6347 37.1523   5
   4  15   0 74.1869 94.4223   2
  -5 -15   0 158.460 51.0557   1
   5  15   0 236.942 70.1370   6
   5  15   0 95.3627 102.682   2
  -5  15   0 121.305 41.4677   5
  -5  15   0 67.2184 64.8631   6
 -16   0   1 -38.085 28.3429   1
 -16   0   1 17.0988 19.4196   4
 -15   0   1 210.280 30.6312   1
 -15   0   1 137.080 22.8157   4
 -15   0   1 155.026 21.9837   3
 -14   0   1 5.79908 70.4490   2
 -14   0   1 7.69206 20.5310   1
 -14   0   1 -8.5933 11.5311   3
 -14   0   1 35.3653 13.4915   4
 -13   0   1 125.857 60.3530   2
 -13   0   1 211.098 24.6056   3
 -13   0   1 256.698 27.7856   1
 -13   0   1 240.217 23.8185   4
 -12   0   1 -36.455 30.3627   2
 -12   0   1 -4.0737 8.83044   3
 -12   0   1 19.0764 10.0974   4
 -12   0   1 9.27117 9.91311   1
 -11   0   1 67.8399 40.6979   2
 -11   0   1 70.3035 11.4728   4
 -11   0   1 46.2271 11.6532   1
 -11   0   1 67.3792 11.2231   3
 -10   0   1 -29.734 29.6497   2
 -10   0   1 -13.895 6.68642   4
 -10   0   1 0.28003 8.34477   1
 -10   0   1 -6.4054 6.69226   3
  -9   0   1 801.696 61.6138   3
  -9   0   1 711.621 73.3889   2
  -9   0   1 736.471 62.0530   1
  -9   0   1 734.632 61.2243   4
  -8   0   1 -18.438 23.4624   2
  -8   0   1 2.82682 5.46179   1
  -8   0   1 -1.5823 5.71482   3
  -7   0   1 1167.70 109.213   2
  -7   0   1 1292.89 100.506   3
  -7   0   1 1294.50 101.072   1
  -6   0   1 10.2774 12.5478   2
  -6   0   1 10.9170 5.56825   1
   6   0  -1 -10.797 15.4906   2
  -5   0   1 495.042 52.1875   2
  -5   0   1 543.191 44.5981   1
   5   0  -1 611.146 52.1771   2
  -4   0   1 -22.147 11.2472   2
  -4   0   1 2.14122 3.96665   1
   4   0  -1 17.7538 12.9070   2
   3   0  -1 -17.190 10.5886   2
  -3   0   1 3.33375 2.42440   1
  -3   0   1 5.19447 11.1109   2
  -2   0   1 -0.1539 1.29472   5
  -2   0   1 -2.8926 1.51248   4
   2   0  -1 0.53837 8.46865   2
  -2   0   1 -0.0793 2.42855   6
  -2   0   1 -0.9502 8.38816   2
   2   0  -1 2.85366 2.02974   6
  -2   0   1 -0.6498 1.60992   1
   1   0  -1 518.811 43.0343   5
   1   0  -1 572.288 42.8914   1
   1   0  -1 551.964 42.9769   4
  -2   0  -1 -2.8297 4.68390   6
  -2   0  -1 -0.3631 2.50624   5
   2   0   1 2.85141 5.80916   6
  -2   0  -1 -5.5206 6.25767   2
   2   0   1 0.07875 2.45573   5
   2   0   1 2.79472 6.63743   2
  -3   0  -1 182.892 17.0583   5
   3   0   1 226.215 16.8791   5
  -3   0  -1 193.963 20.5418   2
   3   0   1 195.021 20.7591   2
   4   0   1 1.84894 7.21166   6
  -4   0  -1 3.37994 3.78816   5
   4   0   1 1.80912 2.94258   5
  -4   0  -1 6.86307 7.19174   6
   4   0   1 5.19851 8.48155   2
  -4   0  -1 5.60805 11.5282   2
  -5   0  -1 6874.24 538.849   6
  -5   0  -1 6846.25 541.879   2
  -5   0  -1 6524.85 537.839   3
   5   0   1 7177.07 541.869   2
   5   0   1 6742.80 538.688   6
   5   0   1 7644.28 538.168   5
  -5   0  -1 6544.36 537.909   5
   6   0   1 0.15555 1.79024   5
  -6   0  -1 13.1863 4.34522   5
  -6   0  -1 8.40639 3.14535   3
  -6   0  -1 -4.6008 16.1043   2
   6   0   1 -4.7746 14.0504   2
  -7   0  -1 416.429 32.4265   5
   7   0   1 413.913 44.1661   2
  -7   0  -1 405.791 32.6216   3
  -7   0  -1 403.780 46.3048   2
   7   0   1 364.096 33.8130   6
  -7   0  -1 392.945 34.1215   6
  -8   0  -1 3.38399 3.75786   3
   8   0   1 15.7960 21.9284   2
  -8   0  -1 -1.2992 4.64256   5
  -8   0  -1 0.09762 21.2381   2
  -8   0  -1 1.69110 6.72875   6
  -9   0  -1 3.47786 4.68680   3
  -9   0  -1 0.36538 18.0273   2
   9   0   1 -2.3158 17.1862   2
  -9   0  -1 -0.3273 4.61499   5
  -9   0  -1 -3.7302 5.77031   6
 -10   0  -1 4.78336 8.82438   1
 -10   0  -1 2.18073 5.18420   3
 -10   0  -1 -9.4653 20.8517   2
 -10   0  -1 8.24942 4.12009   5
 -11   0  -1 470.710 43.4057   1
 -11   0  -1 471.113 39.1041   3
 -11   0  -1 410.881 53.6134   2
 -11   0  -1 476.542 37.5007   5
 -12   0  -1 7.62993 6.18886   3
 -12   0  -1 79.2010 33.6686   2
 -12   0  -1 19.3045 17.2084   1
 -13   0  -1 10.6656 9.48028   3
 -13   0  -1 17.5572 50.6821   2
 -13   0  -1 31.4651 12.0429   4
 -13   0  -1 45.0008 20.9517   1
 -14   0  -1 9.04970 9.08819   3
 -14   0  -1 -8.4259 13.0270   4
 -14   0  -1 -3.4372 16.6462   1
 -14   0  -1 66.0330 59.6799   2
 -15   0  -1 539.788 46.7052   3
 -15   0  -1 402.996 100.130   2
 -15   0  -1 524.699 51.4775   4
 -15   0  -1 665.862 63.8437   1
 -16   0  -1 7.02664 19.3682   4
 -16   0  -1 -43.856 31.8443   1
 -16  -1   1 68.0356 23.7796   1
 -16  -1   1 9.99671 21.3614   4
 -16   1   1 54.6468 29.4025   1
 -16   1   1 11.1982 18.6984   4
 -15  -1   1 106.099 16.2958   3
 -15  -1   1 96.2586 20.5609   4
 -15  -1   1 97.3369 29.3144   1
 -15   1   1 100.616 20.3130   1
 -15   1   1 104.411 17.0348   4
 -15   1   1 62.8563 15.8154   3
 -14  -1   1 57.1811 14.4126   3
 -14  -1   1 16.3537 77.1408   2
 -14  -1   1 83.3070 23.2866   1
 -14  -1   1 60.3267 15.3444   4
 -14   1   1 53.5754 19.5935   1
 -14   1   1 67.0080 14.5039   4
 -14   1   1 33.0044 63.4358   2
 -14   1   1 69.1579 14.9321   3
 -13  -1   1 229.104 24.8663   4
 -13  -1   1 229.897 54.1225   2
 -13  -1   1 259.101 30.2447   1
 -13  -1   1 240.848 25.8655   3
 -13   1   1 258.334 26.5310   4
 -13   1   1 232.349 28.0487   1
 -13   1   1 261.961 63.6538   2
 -13   1   1 235.242 26.0630   3
 -12  -1   1 111.808 16.1883   4
 -12  -1   1 117.784 15.1394   3
 -12  -1   1 79.2114 37.0806   2
 -12  -1   1 106.753 17.2709   1
 -12   1   1 123.532 15.4132   3
 -12   1   1 117.733 14.9919   4
 -12   1   1 91.2273 37.1532   2
 -12   1   1 129.042 16.2452   1
 -11  -1   1 141.924 17.8670   1
 -11  -1   1 126.590 17.0586   3
 -11  -1   1 130.259 16.9212   4
 -11  -1   1 137.333 34.4866   2
 -11   1   1 165.786 18.3114   1
 -11   1   1 120.284 16.9322   3
 -11   1   1 136.896 16.9398   4
 -11   1   1 163.346 42.1028   2
 -10  -1   1 240.661 23.3817   3
 -10  -1   1 229.457 27.2930   1
 -10  -1   1 269.915 39.8211   2
 -10   1   1 204.223 36.7037   2
 -10   1   1 252.427 26.5063   1
  10   1  -1 317.050 48.8830   2
 -10   1   1 236.909 23.2235   3
 -10   1   1 245.225 22.9214   4
  -9  -1   1 154.987 29.6348   2
  -9  -1   1 174.780 21.1319   1
  -9   1   1 168.651 16.6366   4
   9   1  -1 161.489 37.9413   2
  -9   1   1 164.140 19.8333   1
  -9   1   1 164.311 17.6050   3
  -9   1   1 148.090 33.3897   2
  -8  -1   1 1260.42 99.6804   1
  -8  -1   1 1160.73 108.231   2
  -8   1   1 1222.19 109.453   2
  -8   1   1 1269.06 99.0147   3
  -8   1   1 1225.42 98.3197   4
   8   1  -1 1287.09 108.557   2
  -7  -1   1 74.4349 9.53146   1
  -7  -1   1 94.6093 21.3590   2
  -7   1   1 74.3719 8.34711   4
   7   1  -1 79.2809 19.5663   2
  -7   1   1 64.2840 22.8585   2
  -7   1   1 69.7876 9.17331   3
  -6  -1   1 1053.72 84.9787   1
  -6  -1   1 1096.86 91.7036   2
  -6   1   1 1053.39 91.7102   2
  -6   1   1 1078.16 83.9674   4
   6   1  -1 1115.52 83.5580   6
   6   1  -1 1199.85 94.2300   2
  -6   1   1 1105.93 84.7436   3
  -6   1   1 1042.31 83.0628   5
  -6   1   1 1057.32 83.0003   5
   6   1  -1 935.421 83.4343   6
  -5  -1   1 280.237 35.4994   2
  -5  -1   1 236.473 21.4994   1
  -5   1   1 254.150 19.6821   5
  -5   1   1 260.044 21.5038   3
  -5   1   1 225.787 19.6637   5
  -5   1   1 267.733 27.8432   2
  -5   1   1 272.856 20.1739   6
  -5   1   1 249.662 20.8432   4
  -5   1   1 222.884 20.4478   6
   5   1  -1 272.669 34.2027   2
  -4  -1   1 519.410 41.5431   1
  -4  -1   1 514.825 47.1115   2
   4   1  -1 515.787 46.7314   2
   4   1  -1 516.196 41.2755   6
  -4   1   1 517.179 40.7973   6
  -4   1   1 488.911 40.6550   4
  -4   1   1 497.502 40.2245   5
  -4   1   1 508.235 40.2409   5
  -4   1   1 534.865 45.4988   2
   4   1  -1 528.459 40.4446   5
   4   1  -1 521.528 41.6730   6
  -4   1   1 522.000 40.6237   6
  -4   1   1 525.488 41.5137   3
   4   1  -1 493.497 40.3595   5
  -3  -1   1 1325.85 106.399   1
  -3  -1   1 1343.99 105.708   5
  -3  -1   1 1358.11 110.491   2
   3   1  -1 1301.86 106.356   1
   3   1  -1 1371.01 105.684   5
   3   1  -1 1359.13 110.404   2
   3   1  -1 1430.49 106.277   6
  -3   1   1 1306.29 105.732   4
  -3   1   1 1368.04 105.973   6
  -3   1   1 1343.73 106.252   3
   3   1  -1 1366.42 105.621   5
  -2  -1   1 445.867 33.8459   6
  -2  -1   1 390.570 32.9635   1
  -2  -1   1 416.991 32.6108   5
  -2  -1   1 409.647 38.1529   2
   2  -1  -1 399.015 32.4329   4
   2  -1  -1 408.936 33.1652   3
   2   1  -1 401.433 37.8067   2
  -2   1   1 407.987 32.9887   3
   2   1  -1 421.257 32.6704   5
   2   1  -1 393.304 32.9422   1
  -2   1   1 372.762 32.4278   4
  -2   1   1 450.564 32.5165   5
  -2   1   1 426.724 33.0375   6
   1  -1  -1 101.955 9.09202   3
   1  -1  -1 94.4231 7.90379   4
  -1  -1   1 98.5859 8.45047   5
  -1  -1   1 103.741 9.85832   6
  -1  -1   1 93.1856 12.1749   2
  -1   1   1 93.3946 9.44678   6
  -1   1   1 87.8337 7.96068   5
   1   1  -1 78.3854 11.4209   2
   1   1  -1 92.2469 8.36418   1
  -1   1   1 92.0723 7.93229   4
   1   1  -1 93.4627 10.6905   6
  -1   1   1 93.1656 7.57085   1
   0  -1  -1 0.16771 1.57720   5
   0  -1   1 4.21803 3.95163   2
   0  -1  -1 1.77977 2.57972   6
   0  -1  -1 -0.1142 1.12050   1
   0  -1   1 -0.4046 1.44198   1
   0  -1   1 1.69276 0.98010   4
   0   1  -1 -0.0166 3.59020   6
   0   1  -1 -0.6280 1.20242   5
   0   1   1 0.08122 1.54161   3
   0   1  -1 -0.8541 1.83625   1
   1  -1   1 390.365 30.9715   6
  -1  -1  -1 362.281 29.3338   3
  -1  -1  -1 335.545 29.3938   5
   1  -1   1 413.124 29.4656   5
   1  -1   1 327.881 29.3025   3
   1   1   1 367.763 29.3541   5
  -1   1  -1 420.626 30.5542   6
   1   1   1 397.761 30.7028   6
  -1   1  -1 366.842 28.8138   4
   1   1   1 321.736 29.3007   3
   2  -1   1 1055.18 74.7447   5
   2  -1   1 958.422 74.5425   3
  -2  -1  -1 981.473 75.9188   6
   2  -1   1 936.918 75.8661   6
   2   1   1 966.195 77.5190   2
   2   1   1 876.261 75.7855   6
  -2   1  -1 938.250 75.4108   2
  -2   1  -1 925.115 74.5872   3
   2   1   1 896.318 74.8257   5
  -2   1  -1 981.518 74.7678   5
   3  -1   1 288.728 22.5410   5
  -3  -1  -1 280.957 30.3499   2
  -3  -1  -1 238.278 24.7692   6
   3  -1   1 286.348 22.3143   3
  -3  -1  -1 275.544 22.8530   5
  -3   1  -1 291.941 22.6442   5
   3   1   1 279.003 28.1966   2
   3   1   1 271.652 22.8144   5
  -3   1  -1 277.788 25.6168   2
   3   1   1 263.019 25.6044   6
  -4  -1  -1 276.965 22.3954   5
  -4  -1  -1 269.817 32.2482   2
   4  -1   1 284.980 24.3669   6
   4  -1   1 278.957 21.7834   5
  -4   1  -1 274.206 21.9142   3
   4   1   1 245.818 25.9499   6
  -4   1  -1 247.806 25.2168   2
   4   1   1 253.443 22.4624   5
   4   1   1 296.406 32.7371   2
  -4   1  -1 253.492 25.3098   6
  -5  -1  -1 42.6703 12.9566   2
  -5  -1  -1 24.4224 5.63621   5
   5  -1   1 37.5136 4.02920   5
   5   1   1 35.2617 17.5080   2
   5   1   1 8.04733 8.91593   6
  -5   1  -1 39.8149 4.98285   3
  -5   1  -1 37.7012 12.0651   2
   6  -1   1 63.5166 8.78752   6
  -6  -1  -1 46.3628 8.81648   6
  -6  -1  -1 47.1060 5.83727   5
  -6  -1  -1 67.8834 21.3169   2
   6  -1   1 40.2271 4.59550   5
  -6   1  -1 35.4272 16.1900   2
  -6   1  -1 32.8962 10.2931   6
   6   1   1 51.5033 19.1452   2
   6   1   1 23.4704 9.18419   6
   6   1   1 42.7139 5.50406   5
  -6   1  -1 42.1958 5.26454   3
  -6   1  -1 33.6524 5.93795   5
  -7  -1  -1 1295.75 112.652   2
  -7  -1  -1 1331.57 102.621   5
  -7  -1  -1 1379.31 103.918   6
   7  -1   1 1347.45 102.790   6
  -7  -1  -1 1358.36 104.973   1
   7   1   1 1199.81 104.179   6
   7   1   1 1320.26 101.826   5
  -7   1  -1 1249.48 102.604   5
  -7   1  -1 1210.29 109.688   2
  -7   1  -1 1259.80 103.908   6
   7   1   1 1324.69 101.974   5
   7   1   1 1346.70 111.196   2
  -7   1  -1 1297.63 102.764   3
  -8  -1  -1 9.08779 11.2400   1
  -8  -1  -1 12.4740 15.8012   2
   8   1   1 -0.5397 23.0068   2
  -9  -1  -1 367.935 31.7866   3
  -9  -1  -1 423.223 49.3854   2
  -9  -1  -1 393.424 31.4645   5
  -9  -1  -1 377.007 32.8509   6
  -9  -1  -1 391.472 36.8358   1
   9   1   1 408.297 50.5439   2
  -9   1  -1 366.524 31.9898   6
  -9   1  -1 390.412 32.2530   3
  -9   1  -1 364.851 31.2072   5
  -9   1  -1 343.897 45.1949   2
 -10  -1  -1 326.321 27.3572   3
 -10  -1  -1 305.270 26.2776   5
 -10  -1  -1 320.016 33.3818   1
 -10  -1  -1 360.438 50.1351   2
 -10   1  -1 312.045 27.3331   3
 -10   1  -1 288.630 44.5158   2
  10   1   1 314.987 42.3021   2
 -10   1  -1 312.638 26.1790   5
 -11  -1  -1 17.8376 27.5189   2
 -11  -1  -1 40.5718 8.91766   3
 -11  -1  -1 40.6555 6.17286   5
 -11  -1  -1 24.4411 15.4120   1
  11   1   1 -27.472 40.8190   2
 -11   1  -1 29.8610 4.66488   5
 -11   1  -1 19.6387 24.1786   2
 -11   1  -1 46.4272 8.00070   3
 -12  -1  -1 12.9962 33.4614   2
 -12  -1  -1 -0.7813 6.21890   3
 -12  -1  -1 6.29114 16.4465   1
 -12   1  -1 -40.223 40.7569   2
 -12   1  -1 28.6898 17.3733   1
 -12   1  -1 18.3381 9.19379   4
 -12   1  -1 13.3462 6.79136   3
 -13  -1  -1 444.540 37.4380   3
 -13  -1  -1 350.905 70.9024   2
 -13  -1  -1 494.522 49.2354   1
 -13   1  -1 417.645 37.3897   3
 -13   1  -1 467.279 70.5361   2
 -13   1  -1 421.828 42.4096   1
 -13   1  -1 429.281 37.5021   4
 -14  -1  -1 57.8176 11.9365   3
 -14  -1  -1 69.3686 25.3493   1
 -14  -1  -1 56.9756 18.0685   4
 -14   1  -1 49.9632 23.5261   1
 -14   1  -1 83.3561 13.9958   4
 -14   1  -1 68.8045 12.1033   3
 -14   1  -1 22.2699 42.4271   2
 -15  -1  -1 11.8208 10.8018   3
 -15  -1  -1 21.2971 27.3130   1
 -15  -1  -1 38.9278 17.4965   4
 -15   1  -1 17.9629 14.0948   4
 -15   1  -1 5.64355 12.7053   3
 -15   1  -1 25.5155 74.0055   2
 -15   1  -1 -10.139 18.9991   1
 -16  -1  -1 271.082 38.1234   1
 -16  -1  -1 264.222 32.7076   4
 -16   1  -1 237.184 28.7453   4
 -16   1  -1 283.641 42.7229   1
 -16  -2   1 468.010 49.5078   4
 -16  -2   1 358.698 43.6419   1
 -16   2   1 378.409 46.2868   1
 -15  -2   1 172.594 24.1970   4
 -15  -2   1 161.813 20.3901   3
 -15  -2   1 146.867 25.9118   1
 -15   2   1 130.097 20.2053   3
 -15   2   1 283.238 88.6427   2
 -15   2   1 156.505 27.7588   1
 -15   2   1 134.910 19.4052   4
 -14  -2   1 333.864 40.6350   1
 -14  -2   1 339.727 34.1473   4
 -14  -2   1 339.875 34.8708   3
 -14   2   1 309.949 73.5029   2
 -14   2   1 342.087 34.9500   3
 -14   2   1 345.468 33.5075   4
 -14   2   1 357.654 41.2032   1
 -13  -2   1 82.5347 65.2944   2
 -13  -2   1 67.5044 21.9405   1
 -13  -2   1 140.820 18.0079   4
 -13  -2   1 102.439 16.1840   3
 -13   2   1 66.4591 41.4966   2
 -13   2   1 92.3198 14.2600   4
 -13   2   1 122.322 16.8003   3
 -13   2   1 136.184 19.9580   1
 -12  -2   1 247.463 28.0287   4
 -12  -2   1 240.649 25.3471   3
 -12  -2   1 236.485 48.0881   2
 -12  -2   1 209.665 28.0158   1
 -12   2   1 277.800 29.1917   1
 -12   2   1 223.957 23.3863   4
 -12   2   1 239.288 25.3017   3
 -12   2   1 183.570 50.9093   2
 -11  -2   1 131.767 37.2371   2
 -11  -2   1 56.4765 13.8742   1
 -11   2   1 66.5594 14.4065   1
 -11   2   1 85.5148 12.1992   3
  11   2  -1 141.694 46.4108   2
 -11   2   1 57.2502 39.0799   2
 -11   2   1 80.9702 10.3476   4
 -10  -2   1 1499.33 114.148   1
 -10  -2   1 1374.58 127.590   2
 -10   2   1 1405.81 111.831   3
  10   2  -1 1478.12 127.183   2
 -10   2   1 1369.05 110.910   4
 -10   2   1 1239.01 126.573   2
  -9  -2   1 9.58910 30.3591   2
  -9  -2   1 15.7627 8.46651   1
  -9   2   1 8.15219 2.41266   5
  -9   2   1 14.0664 2.74313   5
  -9   2   1 14.8648 7.35409   3
   9   2  -1 14.8425 32.8409   2
  -9   2   1 16.6270 5.56516   4
  -9   2   1 -5.5603 25.2936   2
  -8  -2   1 469.427 39.4214   1
  -8  -2   1 446.639 53.4256   2
   8   2  -1 414.079 38.9446   6
  -8   2   1 483.965 54.2691   2
  -8   2   1 468.889 37.3096   4
   8   2  -1 431.503 39.3948   6
  -8   2   1 494.561 38.8379   3
  -8   2   1 457.613 36.1377   5
   8   2  -1 524.635 54.9115   2
  -8   2   1 440.694 36.3124   5
  -7  -2   1 4.94412 5.91390   1
  -7  -2   1 -9.8685 25.4797   2
   7   2  -1 7.37643 22.6613   2
  -7   2   1 4.66339 4.30291   6
  -7   2   1 11.6536 2.70485   5
  -7   2   1 3.35075 3.69526   4
  -7   2   1 0.98975 12.9081   2
   7   2  -1 10.9338 9.93619   6
   7   2  -1 7.43219 3.41369   5
   7   2  -1 -0.0628 7.83939   6
  -7   2   1 6.72739 5.31874   3
   7   2  -1 3.63161 3.34019   5
  -7   2   1 7.61471 6.72196   6
  -6  -2   1 486.496 42.1249   1
  -6  -2   1 459.259 51.0116   2
  -6   2   1 511.924 41.5340   3
   6   2  -1 492.752 40.4041   5
  -6   2   1 526.620 41.1548   6
   6   2  -1 537.946 44.2419   6
   6   2  -1 518.040 51.4100   2
   6   2  -1 542.482 40.4895   5
  -6   2   1 499.179 40.4952   4
  -6   2   1 503.404 40.1345   5
  -6   2   1 475.996 40.1620   5
   6   2  -1 502.923 42.5399   6
  -6   2   1 500.950 42.3191   6
  -6   2   1 531.293 47.6856   2
  -5  -2   1 785.978 64.6103   1
  -5  -2   1 744.963 70.9326   2
   5  -2  -1 750.178 64.3236   3
  -5   2   1 836.356 64.2570   6
  -5   2   1 776.996 64.9015   6
  -5   2   1 917.857 70.1144   2
  -5   2   1 791.178 64.3784   3
   5   2  -1 720.141 70.7361   2
  -5   2   1 846.750 63.3086   5
  -5   2   1 795.625 63.2768   4
  -5   2   1 768.238 63.1702   5
   5   2  -1 871.844 63.5345   5
  -4  -2   1 1475.98 117.706   1
  -4  -2   1 1376.59 122.182   2
   4  -2  -1 1487.72 117.303   3
   4   2  -1 1475.11 116.732   5
   4   2  -1 1357.89 122.120   2
   4   2  -1 1601.65 118.058   6
   4   2  -1 1425.51 117.457   1
  -4   2   1 1610.59 117.396   6
  -4   2   1 1472.18 117.429   3
  -4   2   1 1515.43 116.529   5
  -4   2   1 1574.42 118.098   6
  -4   2   1 1409.22 116.370   4
   4   2  -1 1508.38 116.773   5
  -3  -2   1 24.1587 4.79076   1
   3  -2  -1 23.9639 5.37203   3
  -3  -2   1 32.3269 11.6160   2
   3  -2  -1 22.5300 2.69291   4
   3   2  -1 11.0745 4.35280   5
   3   2  -1 36.6705 16.3804   2
  -3   2   1 23.7237 2.79992   4
   3   2  -1 31.7370 4.76131   1
  -3   2   1 17.1251 5.82627   6
   3   2  -1 19.9892 4.30003   5
   3   2  -1 9.02333 6.43187   6
  -3   2   1 13.9373 3.64360   5
  -3   2   1 26.8108 5.41895   3
   2  -2  -1 571.680 46.6871   4
   2  -2  -1 613.734 47.8956   3
  -2  -2   1 604.867 47.9354   1
  -2  -2   1 551.402 51.7050   2
  -2   2   1 617.124 48.7160   6
  -2   2   1 610.848 46.7729   4
  -2   2   1 541.859 46.8525   1
   2   2  -1 604.304 47.6404   1
   2   2  -1 621.112 53.8264   2
  -2   2   1 583.272 47.4426   5
  -2   2   1 634.929 47.9643   3
  -1  -2   1 334.996 33.3739   2
  -1  -2   1 328.912 27.6694   1
   1  -2  -1 327.306 27.1251   1
   1  -2  -1 311.817 27.4339   5
   1  -2  -1 334.186 27.0714   4
   1  -2  -1 362.926 28.2180   3
  -1  -2   1 395.017 31.2216   6
  -1   2   1 346.132 27.0852   1
   1   2  -1 338.770 31.0750   2
   1   2  -1 364.952 31.3682   6
   1   2  -1 332.503 27.5266   5
  -1   2   1 338.279 27.8354   3
  -1   2   1 342.453 27.7480   5
   1   2  -1 336.306 27.6560   1
   0  -2  -1 2694.21 223.524   3
   0  -2  -1 2921.68 224.333   6
   0  -2  -1 3059.52 223.463   5
   0  -2   1 3037.75 224.729   6
   0  -2   1 2897.38 223.419   5
   0  -2   1 2841.97 223.462   1
   0   2  -1 2752.64 223.396   1
   0   2   1 2726.91 223.142   1
   0   2  -1 2776.57 223.384   5
   0   2   1 2668.29 223.542   3
   0   2   1 2977.48 224.399   6
   0   2   1 2831.04 223.412   5
   0   2  -1 3027.82 224.727   6
  -1  -2  -1 582.066 49.0320   3
  -1  -2  -1 637.287 50.9768   6
   1  -2   1 577.944 49.0414   3
   1  -2   1 624.029 48.1360   4
  -1  -2  -1 593.822 48.8469   1
   1  -2   1 608.444 49.2224   1
   1   2   1 674.335 51.0840   6
  -1   2  -1 600.327 49.0583   5
  -1   2  -1 610.867 49.1989   1
   1   2   1 627.047 49.0210   1
   1   2   1 664.442 49.0250   5
  -1   2  -1 590.875 51.8310   6
   2  -2   1 201.268 16.7258   3
  -2  -2  -1 225.905 19.5663   6
  -2  -2  -1 211.194 17.9732   1
   2  -2   1 186.043 20.3768   6
  -2  -2  -1 162.146 17.5559   3
   2  -2   1 193.328 17.2597   5
  -2   2  -1 179.359 17.4992   5
   2   2   1 192.312 17.1155   1
   2   2   1 240.941 17.5918   5
  -2   2  -1 184.477 17.3372   3
   3  -2   1 861.573 67.3308   3
  -3  -2  -1 890.150 69.5010   6
   3  -2   1 878.439 67.2325   5
  -3  -2  -1 854.714 68.0906   1
  -3  -2  -1 811.998 67.5152   5
   3   2   1 904.737 74.1931   2
  -3   2  -1 947.702 67.4517   5
  -3   2  -1 753.782 66.4156   4
  -3   2  -1 793.168 67.3895   3
   3   2   1 832.965 67.5265   5
   3   2   1 879.861 68.9725   6
  -4  -2  -1 3.09873 6.34133   1
  -4   2  -1 6.77976 8.00211   2
   4   2   1 2.99225 11.7828   2
   5  -2   1 163.423 15.0186   5
  -5  -2  -1 209.882 17.1264   5
   5  -2   1 239.554 22.4680   6
  -5  -2  -1 176.680 18.7950   1
  -5  -2  -1 154.175 20.2802   6
   5  -2   1 166.127 15.4929   3
  -5  -2  -1 198.751 27.3941   2
  -5   2  -1 185.174 15.7658   3
  -5   2  -1 161.193 15.9481   5
  -5   2  -1 143.556 19.7853   2
   5   2   1 166.741 27.7853   2
  -6  -2  -1 740.724 57.7348   5
   6  -2   1 794.477 59.9022   6
  -6  -2  -1 742.297 59.7723   1
  -6  -2  -1 748.809 66.9754   2
  -6  -2  -1 808.378 60.4379   6
  -6   2  -1 606.627 61.0327   6
   6   2   1 691.663 57.5577   5
   6   2   1 692.791 66.5821   2
  -6   2  -1 667.693 63.2242   2
  -6   2  -1 728.995 57.7252   3
   6   2   1 746.563 57.4125   5
  -6   2  -1 708.474 57.6277   5
   6   2   1 663.755 61.2426   6
  -7  -2  -1 188.132 17.3732   5
   7  -2   1 211.079 19.8446   6
  -7  -2  -1 182.797 22.0508   6
  -7  -2  -1 196.846 19.8192   1
  -7  -2  -1 264.104 35.0186   2
   7   2   1 198.326 32.3925   2
   7   2   1 153.475 20.9732   6
  -7   2  -1 173.438 25.0762   2
   7   2   1 190.698 16.6203   5
  -7   2  -1 189.858 16.9617   3
  -7   2  -1 173.069 17.6381   5
   7   2   1 169.549 17.5356   5
  -7   2  -1 158.975 22.5227   6
  -8  -2  -1 749.917 64.5079   1
  -8  -2  -1 814.670 63.9499   6
  -8  -2  -1 799.779 61.5554   5
  -8  -2  -1 757.045 78.3011   2
   8   2   1 817.725 60.7622   5
  -8   2  -1 679.800 63.9825   6
   8   2   1 811.747 80.6705   2
   8   2   1 786.343 61.1069   5
  -8   2  -1 780.505 61.9961   3
  -8   2  -1 612.054 71.2715   2
  -8   2  -1 719.032 61.5775   5
   8   2   1 798.105 64.4752   6
  -9  -2  -1 200.020 35.0604   2
  -9  -2  -1 207.443 23.0496   1
  -9  -2  -1 238.611 23.0699   6
  -9  -2  -1 217.332 19.8475   5
   9   2   1 259.768 44.0418   2
   9   2   1 217.304 24.7338   6
  -9   2  -1 223.352 19.8193   3
  -9   2  -1 202.379 19.5684   5
   9   2   1 193.481 26.7683   6
  -9   2  -1 163.650 24.0418   6
  -9   2  -1 230.170 33.3931   2
 -10  -2  -1 194.722 18.1952   5
 -10  -2  -1 191.729 45.6288   2
 -10  -2  -1 190.149 24.0099   1
 -10   2  -1 189.304 18.7088   3
  10   2   1 180.460 19.3798   6
 -10   2  -1 193.541 18.5193   6
 -10   2  -1 178.467 34.0684   2
 -10   2  -1 202.231 18.2094   4
  10   2   1 152.177 45.3266   2
  10   2   1 194.229 21.7901   6
 -10   2  -1 188.195 18.0144   5
 -11  -2  -1 273.154 25.4479   3
 -11  -2  -1 273.628 24.4124   5
 -11  -2  -1 251.747 45.6717   2
 -11  -2  -1 318.825 34.4072   1
  11   2   1 288.124 47.9698   2
 -11   2  -1 263.662 39.3943   2
 -11   2  -1 282.261 25.3419   4
 -11   2  -1 293.408 25.6344   3
 -11   2  -1 278.153 23.6876   5
 -12  -2  -1 81.7458 11.6355   3
 -12  -2  -1 90.0889 53.4483   2
 -12  -2  -1 80.5971 22.6217   1
 -12   2  -1 108.104 41.7652   2
  12   2   1 144.648 54.5506   2
 -12   2  -1 103.201 12.5088   4
 -12   2  -1 84.8669 11.9567   3
 -13  -2  -1 15.7656 16.4100   1
 -13  -2  -1 33.5749 8.73593   3
  13   2   1 -68.535 58.4882   2
 -13   2  -1 22.5201 9.46111   4
 -13   2  -1 18.4798 18.7342   1
 -13   2  -1 8.25231 10.9896   3
 -13   2  -1 -1.9643 45.0138   2
 -14  -2  -1 61.6346 16.8171   3
 -14  -2  -1 93.5595 14.5398   3
 -14  -2  -1 131.722 21.7679   1
 -14   2  -1 113.320 14.9152   4
 -14   2  -1 29.5091 58.4292   2
 -14   2  -1 155.920 22.2065   1
 -14   2  -1 90.2714 15.4525   3
 -15  -2  -1 10.8970 18.0283   4
 -15  -2  -1 -37.573 27.8260   1
 -15   2  -1 84.3107 74.5053   2
 -15   2  -1 15.8481 24.4125   1
 -15   2  -1 25.4983 12.7246   4
 -16  -2  -1 70.1437 36.3157   1
 -16  -2  -1 39.7145 24.1602   4
 -16   2  -1 58.4271 23.5504   1
 -16  -3   1 -24.111 35.9166   1
 -16  -3   1 72.6470 25.8007   4
 -16   3   1 10.3609 26.8861   1
 -15  -3   1 -4.7954 20.0181   4
 -15  -3   1 2.42085 26.9869   1
 -15  -3   1 20.5733 18.7239   3
 -15   3   1 -49.368 56.3001   2
 -15   3   1 0.36509 11.1604   4
 -15   3   1 4.01165 22.8758   1
 -15   3   1 -10.656 15.8260   3
 -14  -3   1 384.925 37.9660   4
 -14  -3   1 392.800 44.5554   1
 -14  -3   1 405.408 38.1315   3
 -14   3   1 360.869 34.1908   4
 -14   3   1 372.073 38.5886   3
 -14   3   1 390.381 38.4146   1
 -14   3   1 367.349 78.4930   2
 -13  -3   1 22.2626 15.0659   4
 -13  -3   1 15.8762 15.6913   1
 -13  -3   1 -71.610 66.5939   2
 -13   3   1 15.7143 51.1530   2
 -13   3   1 31.1524 15.5570   1
 -13   3   1 18.6771 11.9796   3
 -13   3   1 -7.1971 9.70896   4
  13   3  -1 52.6253 49.8427   2
 -12  -3   1 896.773 116.201   2
 -12  -3   1 1265.89 96.2220   1
  12   3  -1 1196.13 131.724   2
 -12   3   1 1126.96 92.6401   1
 -12   3   1 1079.42 89.4093   4
 -12   3   1 1147.29 119.632   2
 -12   3   1 1100.34 91.2718   3
 -11  -3   1 64.7450 36.5207   2
 -11  -3   1 53.7267 13.0772   1
 -11   3   1 51.1621 8.29150   4
 -11   3   1 58.6997 11.4866   3
  11   3  -1 69.1361 48.9618   2
 -11   3   1 84.4028 37.6566   2
 -10  -3   1 134.460 48.3398   2
 -10  -3   1 107.294 17.7433   1
 -10   3   1 102.052 13.6038   3
 -10   3   1 121.757 13.1166   4
  10   3  -1 86.9382 13.4132   6
  10   3  -1 86.2399 12.8927   6
 -10   3   1 141.908 33.4031   2
  10   3  -1 122.079 47.0152   2
 -10   3   1 117.120 10.2559   5
 -10   3   1 100.729 11.0337   5
  -9  -3   1 11.8627 11.1710   1
  -9  -3   1 12.2000 25.0287   2
  -9   3   1 13.8507 7.87043   3
   9   3  -1 24.5852 4.04925   5
  -9   3   1 18.7786 4.35466   5
  -9   3   1 21.0997 5.49206   5
  -9   3   1 22.3453 7.02903   6
  -9   3   1 50.0819 25.8390   2
   9   3  -1 15.4547 3.58391   5
  -9   3   1 21.3542 6.26649   6
  -9   3   1 16.8360 6.13006   4
   9   3  -1 30.5561 12.2528   6
   9   3  -1 14.6903 11.8458   6
   9   3  -1 54.4107 27.4954   2
  -8  -3   1 650.227 56.1589   1
  -8  -3   1 676.463 77.6467   2
  -8   3   1 683.702 52.5696   5
  -8   3   1 643.881 52.3856   4
   8   3  -1 616.214 52.5248   5
  -8   3   1 673.533 67.2408   2
  -8   3   1 652.812 52.3004   5
  -8   3   1 612.129 54.5574   6
   8   3  -1 670.499 52.6418   5
   8   3  -1 718.069 77.2252   2
   8   3  -1 626.619 56.0545   6
   8   3  -1 660.719 57.4615   6
  -8   3   1 668.381 54.6922   3
  -8   3   1 714.023 53.7455   6
  -7  -3   1 -7.0377 9.03125   1
  -7  -3   1 19.1159 26.2745   2
  -7   3   1 9.20943 4.58943   5
  -7   3   1 4.50169 9.88927   6
  -7   3   1 8.38255 4.04359   4
   7   3  -1 14.5457 20.5166   2
  -7   3   1 11.3361 4.01663   5
  -7   3   1 16.7266 6.92095   6
  -7   3   1 2.43535 4.43364   3
  -7   3   1 28.6974 19.2588   2
   7   3  -1 2.47459 6.40248   5
   7   3  -1 -1.1676 8.74305   6
   7   3  -1 10.4697 5.15165   5
  -6  -3   1 215.623 22.9778   1
  -6  -3   1 238.258 36.7842   2
   6  -3  -1 230.202 23.1632   3
  -6   3   1 277.962 21.1751   5
   6   3  -1 268.563 21.7781   5
  -6   3   1 250.356 20.9536   5
   6   3  -1 284.016 25.5079   6
   6   3  -1 223.475 21.5411   5
  -6   3   1 273.676 23.2136   6
  -6   3   1 241.623 22.9537   3
  -6   3   1 231.406 20.2472   4
   6   3  -1 215.518 31.9885   2
  -5  -3   1 104.187 24.8794   2
  -5  -3   1 84.4813 11.9401   1
   5  -3  -1 100.555 12.5391   3
   5   3  -1 92.3515 13.0637   6
  -5   3   1 99.9492 12.2230   3
  -5   3   1 100.565 10.7000   5
   5   3  -1 91.4342 10.9523   5
  -5   3   1 98.0479 8.42381   4
  -5   3   1 98.6520 9.78509   5
   5   3  -1 83.2766 21.0989   2
   5   3  -1 88.1033 10.7358   5
  -4  -3   1 601.223 52.7036   1
  -4  -3   1 672.906 63.5173   2
   4  -3  -1 662.463 52.8886   3
  -4   3   1 639.170 52.8302   3
   4   3  -1 577.662 52.2012   5
  -4   3   1 663.682 53.7746   6
  -4   3   1 739.378 51.1197   4
   4   3  -1 602.882 52.6135   1
   4   3  -1 753.792 55.4938   6
   4   3  -1 630.801 52.0279   5
  -4   3   1 652.074 51.9638   5
   4   3  -1 542.216 62.7642   2
  -3  -3   1 201.470 19.6956   1
   3  -3  -1 204.815 18.4459   3
  -3  -3   1 216.576 27.9151   2
   3  -3  -1 204.488 16.6297   4
  -3   3   1 206.614 16.7865   4
   3   3  -1 187.812 18.5733   1
   3   3  -1 201.096 18.5888   5
  -3   3   1 202.416 17.7220   1
   3   3  -1 208.637 27.1330   2
  -3   3   1 215.608 19.4148   3
  -3   3   1 192.542 18.1391   5
   3   3  -1 231.223 22.3711   6
   3   3  -1 292.530 27.5278   6
  -2  -3   1 2468.76 200.848   1
  -2  -3   1 2404.77 200.432   5
   2  -3  -1 2601.71 200.950   3
   2  -3  -1 2387.67 200.145   1
  -2  -3   1 3021.26 203.575   6
   2  -3  -1 2319.48 199.689   4
   2   3  -1 2904.93 203.784   6
  -2   3   1 2518.27 200.376   5
  -2   3   1 2590.11 201.059   3
   2   3  -1 2530.53 200.727   1
  -2   3   1 2429.22 200.048   1
   2   3  -1 2756.17 202.111   6
   2   3  -1 2462.59 200.460   5
   2   3  -1 2555.16 204.962   2
   1  -3  -1 4.72715 4.04416   3
   1  -3  -1 4.46999 3.72458   1
  -1  -3   1 3.62071 3.80715   1
  -1  -3   1 4.65585 5.18793   3
   1  -3  -1 7.54810 4.58995   5
  -1  -3   1 3.00594 5.32612   5
   1  -3  -1 17.7222 6.95692   6
   1   3  -1 5.68298 9.29702   2
   1   3  -1 1.00956 3.56014   1
  -1   3   1 2.57311 3.41750   5
  -1   3   1 7.34329 4.28075   3
  -1   3   1 11.1612 9.15809   6
  -1   3   1 4.22266 2.53600   1
   1   3  -1 5.93428 5.18196   5
   0  -3   1 980.385 81.7365   1
   0  -3   1 1075.82 82.0194   5
   0  -3  -1 1117.09 82.0029   5
   0  -3  -1 1016.74 82.0844   3
   0  -3  -1 1004.87 81.4429   1
   0  -3  -1 1139.33 84.0764   6
   0   3   1 1057.58 81.8066   5
   0   3   1 913.487 82.0058   3
   0   3  -1 1037.66 81.9417   5
   0   3   1 1017.56 81.5149   1
   0   3   1 1078.47 83.4225   6
   0   3  -1 985.113 81.6731   1
  -1  -3  -1 1.25521 3.48887   1
  -1  -3  -1 4.44589 6.66204   6
   1  -3   1 -0.2173 4.39627   3
   1  -3   1 5.48820 3.96569   1
   1  -3   1 3.96101 3.68991   5
  -1  -3  -1 5.94072 5.95859   3
  -1  -3  -1 -0.7048 5.03159   5
  -1   3  -1 -1.5606 10.4103   6
   1   3   1 1.46225 3.71950   5
  -1   3  -1 -3.2599 4.88039   5
  -1   3  -1 8.37637 5.10045   1
   1   3   1 -0.2147 6.48134   6
  -1   3  -1 3.52513 6.03849   3
   1   3   1 2.62637 4.46274   1
   1   3   1 0.20064 4.24098   3
   2  -3   1 70.3834 8.87420   3
   2  -3   1 78.9919 6.09771   4
  -2  -3  -1 71.0313 9.44870   3
   2  -3   1 104.220 9.24057   5
  -2  -3  -1 78.2502 8.91910   1
  -2  -3  -1 71.8519 10.5688   6
  -2  -3  -1 72.7757 9.51408   5
   2   3   1 49.1432 8.22257   3
  -2   3  -1 80.2525 9.10463   1
   2   3   1 78.5419 8.86473   1
  -2   3  -1 72.5481 8.71255   5
  -2   3  -1 54.2470 8.05024   3
   2   3   1 78.9637 9.25902   5
  -3  -3  -1 104.374 14.5409   3
  -3  -3  -1 129.683 15.0085   1
  -3  -3  -1 113.019 13.5537   5
   3  -3   1 145.199 18.3112   6
   3  -3   1 138.317 13.7856   3
   3  -3   1 150.303 13.8602   5
   3   3   1 144.255 23.1569   2
   3   3   1 145.880 13.6805   5
  -3   3  -1 141.080 14.1813   3
  -3   3  -1 215.162 24.2955   6
   3   3   1 122.583 14.9884   1
  -4  -3  -1 852.705 68.2456   5
   4  -3   1 944.085 67.8622   5
  -4  -3  -1 835.720 68.4710   1
   4  -3   1 876.543 67.9496   3
   4   3   1 827.530 70.9510   6
   4   3   1 816.466 74.7162   2
   4   3   1 795.886 68.1345   5
  -4   3  -1 831.531 68.1181   3
  -5  -3  -1 99.2681 12.4613   5
   5  -3   1 115.847 11.2435   5
   5  -3   1 84.4992 16.5799   6
  -5  -3  -1 95.3950 11.8029   1
  -5  -3  -1 75.0735 11.6101   3
  -5  -3  -1 103.027 15.1836   6
   5  -3   1 110.788 11.7384   3
  -5   3  -1 104.806 8.51953   4
   5   3   1 122.675 27.0954   2
  -5   3  -1 85.3970 11.5282   5
  -5   3  -1 109.219 11.9117   3
  -5   3  -1 99.0394 17.6942   6
   5   3   1 112.374 12.0528   5
   5   3   1 100.832 12.5736   5
  -5   3  -1 129.391 15.6474   2
  -6  -3  -1 36.6086 8.12011   1
  -6  -3  -1 13.4434 5.98133   5
  -6  -3  -1 37.0287 10.9248   6
   6  -3   1 40.3629 6.83739   3
   6  -3   1 44.2884 11.6270   6
   6   3   1 31.9471 25.6137   2
  -6   3  -1 29.9759 13.5258   6
   6   3   1 29.3621 6.30251   5
  -6   3  -1 41.5161 7.17293   3
  -6   3  -1 34.5067 3.72178   4
  -6   3  -1 41.2966 13.2499   2
   6   3   1 6.25839 12.3518   6
   7  -3   1 686.933 54.3543   3
  -7  -3  -1 781.573 57.3446   6
  -7  -3  -1 699.581 54.4563   5
  -7  -3  -1 639.955 55.6929   1
  -7   3  -1 681.956 54.2855   5
   7   3   1 681.922 53.7836   5
   7   3   1 580.562 57.6746   6
  -7   3  -1 713.350 54.5618   3
   7   3   1 643.922 67.5936   2
  -7   3  -1 605.539 60.6942   2
   7   3   1 647.572 54.1848   5
  -7   3  -1 603.906 59.0630   6
   7   3   1 747.904 58.7722   6
  -7   3  -1 600.425 52.7413   4
  -8  -3  -1 675.855 54.3801   6
  -8  -3  -1 603.949 52.8503   1
  -8  -3  -1 661.408 50.9373   5
   8   3   1 541.667 54.7170   6
  -8   3  -1 608.547 50.5533   5
  -8   3  -1 529.324 59.9212   2
  -8   3  -1 649.444 51.1661   3
  -8   3  -1 681.625 55.9609   6
   8   3   1 627.766 50.0532   5
  -8   3  -1 614.471 49.3980   4
   8   3   1 609.905 66.9101   2
   8   3   1 600.691 50.5486   5
  -9  -3  -1 65.6927 9.71434   5
  -9  -3  -1 38.4471 14.2067   1
  -9   3  -1 55.9819 9.04347   3
  -9   3  -1 61.6800 7.16377   4
  -9   3  -1 39.0955 14.5999   6
   9   3   1 67.9332 7.92158   5
   9   3   1 37.8933 8.54193   5
   9   3   1 49.2864 15.6608   6
   9   3   1 58.7381 14.7200   6
  -9   3  -1 55.1159 8.34670   5
  -9   3  -1 76.4039 24.9619   2
   9   3   1 66.0839 25.3653   2
 -10  -3  -1 273.636 24.7027   5
 -10  -3  -1 272.443 28.5303   1
 -10   3  -1 264.666 24.5538   6
  10   3   1 216.710 44.0461   2
  10   3   1 279.936 32.0792   6
  10   3   1 263.205 22.0406   5
 -10   3  -1 256.304 28.2844   6
 -10   3  -1 257.903 24.1743   5
 -10   3  -1 278.989 22.7392   4
 -10   3  -1 261.887 34.7520   2
  10   3   1 272.214 22.2526   5
 -10   3  -1 252.066 24.7260   3
  10   3   1 228.501 34.6298   6
 -11  -3  -1 16.6373 16.7119   1
 -11   3  -1 30.3745 10.2125   3
  11   3   1 18.5047 35.6718   2
 -11   3  -1 15.2356 5.91889   4
 -11   3  -1 50.1860 24.1866   2
 -11   3  -1 17.5612 6.05900   6
  11   3   1 1.55429 12.1149   6
 -11   3  -1 8.89745 7.49087   5
 -11   3  -1 12.6721 7.22499   6
  11   3   1 17.9835 12.8637   6
 -12  -3  -1 68.7818 17.5764   1
 -12  -3  -1 10.7876 12.2797   3
  12   3   1 70.0333 59.7747   2
 -12   3  -1 50.2978 6.09461   5
 -12   3  -1 46.4364 11.9547   3
 -12   3  -1 55.3454 9.25335   4
 -12   3  -1 49.7279 7.85027   5
 -12   3  -1 27.9572 38.5121   2
 -13  -3  -1 233.599 29.8657   1
 -13  -3  -1 228.613 25.7262   3
 -13   3  -1 232.494 25.1977   3
 -13   3  -1 227.180 22.6917   4
 -13   3  -1 355.403 55.9138   2
  13   3   1 358.180 77.4407   2
 -14  -3  -1 29.4668 19.2506   1
 -14  -3  -1 7.78069 9.64165   3
 -14  -3  -1 15.1898 14.7306   3
 -14   3  -1 -27.249 22.5135   1
 -14   3  -1 -4.3734 13.1510   3
  14   3   1 16.2746 60.6400   2
 -14   3  -1 2.73718 8.60015   4
 -14   3  -1 -6.9771 56.4527   2
 -15  -3  -1 14.0960 30.6939   1
 -15   3  -1 37.0805 26.0833   1
 -15   3  -1 -1.0228 13.6868   4
 -16  -3  -1 88.6999 25.9686   4
 -16  -3  -1 24.5404 39.4354   1
 -16   3  -1 108.111 24.8444   1
 -16  -4   1 -2.5980 35.6807   1
 -16   4   1 -25.436 25.7674   1
 -15  -4   1 208.129 28.9567   4
 -15  -4   1 231.298 31.1458   1
 -15  -4   1 176.074 24.4547   3
 -15   4   1 188.919 91.3000   2
 -15   4   1 147.295 25.7173   3
 -15   4   1 185.215 28.5651   1
 -14  -4   1 6.96009 19.8493   4
 -14  -4   1 40.9478 19.1129   1
 -14  -4   1 32.7352 23.7016   3
 -14   4   1 8.78494 8.66214   4
 -14   4   1 71.7965 64.1675   2
 -14   4   1 19.1236 15.7150   3
 -14   4   1 37.0587 17.9954   1
  14   4  -1 29.4546 70.3031   2
 -13  -4   1 432.259 50.5613   1
  13   4  -1 514.645 85.5327   2
 -13   4   1 472.758 71.3427   2
 -13   4   1 424.054 41.6228   3
 -13   4   1 438.224 36.7363   4
 -13   4   1 409.062 43.7313   1
 -12  -4   1 12.2720 12.7131   1
 -12  -4   1 72.0316 66.6946   2
 -12   4   1 -4.3462 6.30480   4
 -12   4   1 10.6056 43.6585   2
  12   4  -1 43.6536 41.5836   2
 -12   4   1 -0.6225 8.53954   3
 -11  -4   1 20.3774 16.4256   1
 -11  -4   1 25.9950 36.9781   2
 -11   4   1 16.0738 5.45137   5
  11   4  -1 3.45790 15.5897   6
 -11   4   1 1.94877 4.65277   4
 -11   4   1 16.1526 6.48395   5
 -11   4   1 23.9029 36.3409   2
  11   4  -1 13.4459 54.1001   2
  11   4  -1 13.9113 15.5226   6
 -11   4   1 69.4285 12.2069   3
 -10  -4   1 70.2304 44.7464   2
 -10  -4   1 65.5155 16.2563   1
 -10   4   1 57.9694 11.7468   3
  10   4  -1 18.3076 16.4568   6
 -10   4   1 58.6146 6.99844   4
 -10   4   1 63.6825 9.34083   5
 -10   4   1 83.6422 31.2711   2
 -10   4   1 31.8179 9.56388   6
  10   4  -1 43.8952 7.87502   5
  10   4  -1 23.3174 31.8891   2
  10   4  -1 47.8289 8.26278   5
 -10   4   1 52.7531 12.4414   6
  10   4  -1 35.3877 16.4863   6
 -10   4   1 53.6413 7.01556   5
  -9  -4   1 56.4750 29.9427   2
  -9  -4   1 35.7563 14.1674   1
  -9   4   1 44.5287 6.20874   4
  -9   4   1 60.2109 20.6350   2
  -9   4   1 36.4279 16.2280   6
  -9   4   1 47.2642 7.75583   5
  -9   4   1 55.8696 10.3106   3
   9   4  -1 55.6034 16.8471   6
  -9   4   1 53.3450 10.4433   6
   9   4  -1 70.3134 29.3286   2
   9   4  -1 50.9949 9.44811   5
   9   4  -1 47.3316 8.69063   5
  -8  -4   1 96.8454 15.5347   1
  -8  -4   1 106.509 28.3396   2
  -8   4   1 82.6302 10.4756   3
  -8   4   1 81.1893 9.52949   5
   8   4  -1 45.3204 14.7106   6
  -8   4   1 68.7658 8.19088   5
   8   4  -1 68.6810 10.5147   5
  -8   4   1 61.2044 18.1666   2
   8   4  -1 104.832 35.6662   2
   8   4  -1 59.0875 9.52766   5
  -8   4   1 60.1128 7.67463   4
  -8   4   1 70.0286 15.8288   6
   8   4  -1 48.4479 18.6473   6
  -8   4   1 77.7780 12.3967   6
  -7  -4   1 259.833 24.7295   1
  -7  -4   1 248.013 37.1425   2
   7  -4  -1 262.262 25.3346   3
  -7   4   1 240.396 20.4332   4
  -7   4   1 263.947 24.5942   3
  -7   4   1 254.679 22.4101   5
  -7   4   1 224.733 21.9575   5
   7   4  -1 293.352 42.4722   2
   7   4  -1 261.147 23.1989   5
   7   4  -1 245.255 32.9765   6
   7   4  -1 256.223 23.0280   5
   7   4  -1 230.979 33.9688   6
  -6  -4   1 596.463 49.3857   1
   6  -4  -1 617.159 48.7123   3
  -6  -4   1 617.160 67.7395   2
  -6   4   1 553.156 47.5351   5
  -6   4   1 587.007 49.3277   3
  -6   4   1 574.044 50.6234   6
   6   4  -1 598.119 50.4885   1
   6   4  -1 623.802 48.3146   5
   6   4  -1 566.682 66.6833   2
   6   4  -1 572.955 51.6873   6
   6   4  -1 573.390 54.7394   6
   6   4  -1 608.959 48.1439   5
  -6   4   1 575.647 51.7835   6
  -6   4   1 566.851 47.4850   5
  -5  -4   1 10.6280 17.8063   2
  -5  -4   1 3.11895 5.90763   1
   5  -4  -1 5.55695 6.77267   3
   5   4  -1 -10.344 22.6895   2
  -5   4   1 -0.2454 4.76686   5
   5   4  -1 11.3359 16.3196   6
  -5   4   1 4.42475 6.79464   3
  -5   4   1 1.23930 2.15614   4
   5   4  -1 -7.0340 7.65030   1
  -5   4   1 -19.144 12.8436   6
   5   4  -1 0.46712 5.82236   5
  -5   4   1 14.2234 8.65545   6
   5   4  -1 1.79510 6.22291   5
  -5   4   1 -0.4547 5.39049   1
  -5   4   1 8.35726 5.23735   5
   5   4  -1 -4.7218 10.9077   6
  -4  -4   1 564.982 46.0746   1
   4  -4  -1 537.429 43.4894   4
   4  -4  -1 606.009 46.3714   3
   4   4  -1 547.773 54.4665   2
  -4   4   1 516.270 44.5886   1
  -4   4   1 553.582 45.7835   3
   4   4  -1 525.044 44.9522   5
  -4   4   1 558.574 45.0948   5
  -4   4   1 511.799 45.0902   5
   4   4  -1 585.215 46.5472   1
   4   4  -1 622.212 48.9445   6
  -4   4   1 562.094 47.7609   6
   3  -4  -1 702.646 59.1142   4
  -3  -4   1 730.287 61.0003   1
   3  -4  -1 778.698 61.0368   3
   3   4  -1 744.278 61.1027   5
  -3   4   1 823.476 60.4741   5
   3   4  -1 703.461 61.1785   5
  -3   4   1 795.565 60.9350   5
  -3   4   1 721.348 61.0097   3
   3   4  -1 716.217 60.7843   1
   3   4  -1 865.603 64.3982   6
  -3   4   1 737.519 60.0405   1
   3   4  -1 744.846 69.8416   2
  -2  -4   1 68.7191 12.3390   3
   2  -4  -1 113.150 11.1410   1
   2  -4  -1 86.1006 10.2763   4
  -2  -4   1 99.0888 11.7663   1
   2  -4  -1 126.216 11.8746   3
   2   4  -1 88.8159 15.9723   6
  -2   4   1 97.5951 15.4630   6
   2   4  -1 87.6146 10.7209   5
   2   4  -1 79.9460 16.5706   2
  -2   4   1 110.232 9.57850   1
  -2   4   1 92.0125 11.7940   3
   2   4  -1 102.683 11.5942   1
  -1  -4   1 2767.56 208.306   6
   1  -4  -1 2509.10 205.077   1
   1  -4  -1 2701.45 205.961   3
  -1  -4   1 2546.78 205.535   1
  -1  -4   1 2638.63 205.433   5
   1   4  -1 2823.59 208.466   6
  -1   4   1 2787.23 208.009   6
  -1   4   1 2393.20 205.956   3
  -1   4   1 2515.50 204.936   1
   1   4  -1 2442.55 205.364   1
  -1   4   1 2682.26 207.076   6
  -1   4   1 2596.25 205.460   5
   1   4  -1 2617.11 205.439   5
   1   4  -1 2714.73 209.585   2
   0  -4   1 1088.79 82.5935   5
   0  -4   1 1047.32 82.7994   1
   0  -4  -1 1080.97 83.4158   3
   0  -4  -1 1118.78 82.6186   5
   0  -4   1 952.160 83.2040   3
   0  -4  -1 1118.62 84.7853   6
   0  -4   1 1049.20 85.7436   6
   0  -4  -1 1048.40 82.3922   1
   0   4  -1 1003.52 82.5385   1
   0   4   1 1041.68 82.8174   5
   0   4   1 1037.68 85.1510   6
   0   4  -1 1031.61 87.3944   6
   0   4   1 883.164 82.8411   3
   0   4  -1 1034.63 82.7768   5
   0   4   1 1044.32 82.2963   1
  -1  -4  -1 1323.87 95.2825   6
  -1  -4  -1 1261.18 93.2212   5
  -1  -4  -1 1182.04 92.7316   1
   1  -4   1 1079.82 92.7185   1
   1  -4   1 1205.11 92.8108   5
   1  -4   1 1064.14 93.2275   3
  -1  -4  -1 1103.16 93.2374   3
  -1   4  -1 1331.15 93.2632   5
  -1   4  -1 1160.65 95.9445   6
   1   4   1 1178.66 93.1248   5
  -1   4  -1 1055.31 92.7138   1
   1   4   1 1146.38 94.7957   6
   1   4   1 1139.26 92.7302   1
  -2  -4  -1 68.0290 10.5773   3
   2  -4   1 80.6523 8.89422   5
   2  -4   1 73.5986 10.1323   3
   2  -4   1 146.171 22.2694   6
  -2  -4  -1 84.8525 9.54694   1
   2   4   1 75.1534 9.27330   1
   2   4   1 41.9795 12.0875   6
  -2   4  -1 41.1366 19.7586   6
   2   4   1 39.9179 9.42391   3
  -2   4  -1 76.2477 9.08781   1
  -2   4  -1 65.7387 8.77278   3
  -3  -4  -1 477.610 40.0048   1
  -3  -4  -1 526.317 40.5518   5
   3  -4   1 504.199 39.7377   3
  -3  -4  -1 410.026 39.4601   3
   3  -4   1 560.414 39.5764   5
   3  -4   1 519.763 48.5905   6
  -3   4  -1 428.256 39.1162   3
   3   4   1 423.091 46.1751   2
   3   4   1 432.396 39.0458   1
   3   4   1 447.419 42.1543   6
   3   4   1 461.791 39.8940   5
  -3   4  -1 455.897 38.8176   1
  -3   4  -1 531.340 47.8295   6
  -4  -4  -1 3.28373 5.24713   5
  -4  -4  -1 4.89297 7.28801   3
  -4  -4  -1 12.6630 5.82641   1
   4  -4   1 7.51853 4.63495   3
   4  -4   1 -2.0486 5.45875   5
   4   4   1 0.26133 21.2570   2
   4   4   1 8.38384 11.0584   6
   4   4   1 5.76047 4.20287   5
  -4   4  -1 1.08500 4.80428   1
   4   4   1 7.19996 7.81933   1
  -4   4  -1 -13.042 15.8249   6
  -4   4  -1 6.06354 5.84092   5
   4   4   1 7.00293 6.65186   5
  -4   4  -1 6.30302 6.31885   3
   5  -4   1 1079.19 80.7704   3
  -5  -4  -1 1081.84 83.7250   6
  -5  -4  -1 1008.22 80.3451   5
  -5  -4  -1 995.773 81.6918   1
   5  -4   1 1188.03 86.0521   6
   5   4   1 973.476 80.5426   5
  -5   4  -1 957.103 80.1551   5
  -5   4  -1 961.501 80.6170   3
   5   4   1 929.760 83.8436   6
  -5   4  -1 922.852 85.5486   6
   5   4   1 973.898 92.3917   2
  -6  -4  -1 709.302 58.3132   5
   6  -4   1 674.467 58.1237   3
  -6  -4  -1 770.964 61.8361   6
  -6  -4  -1 676.108 59.0205   1
   6  -4   1 861.473 63.7591   6
   6   4   1 676.757 74.6408   2
  -6   4  -1 698.933 58.3831   3
   6   4   1 644.828 62.7284   6
   6   4   1 672.895 57.8878   5
  -6   4  -1 711.956 63.4766   6
  -6   4  -1 808.997 58.1305   5
   6   4   1 650.074 58.1646   5
   6   4   1 727.596 64.3298   6
  -7  -4  -1 142.476 18.2813   1
  -7  -4  -1 128.712 19.4634   6
  -7  -4  -1 99.0633 16.1611   3
  -7  -4  -1 137.782 15.3819   5
   7  -4   1 165.124 16.9116   3
   7   4   1 112.871 14.8041   5
  -7   4  -1 143.009 11.2065   4
  -7   4  -1 159.783 22.1819   2
   7   4   1 88.0112 20.4929   6
  -7   4  -1 147.985 16.3786   3
   7   4   1 249.388 32.1475   6
   7   4   1 144.229 31.3329   2
  -7   4  -1 157.553 16.2908   5
   7   4   1 143.506 16.1711   5
  -7   4  -1 139.481 11.1373   4
  -8  -4  -1 3.17611 9.82978   3
  -8  -4  -1 16.7305 12.3465   1
  -8  -4  -1 16.9293 7.72545   5
   8  -4   1 10.2542 7.73698   3
   8   4   1 -4.6696 23.7407   2
  -8   4  -1 4.66310 2.50964   4
  -8   4  -1 5.22131 2.86802   4
  -8   4  -1 24.3002 13.7840   2
   8   4   1 6.80646 16.9082   6
   8   4   1 11.9496 9.62116   5
  -8   4  -1 1.47221 7.22141   3
   8   4   1 -0.7126 8.31005   5
   8   4   1 27.6959 15.7442   6
  -8   4  -1 -10.346 17.8903   6
  -9  -4  -1 1221.21 90.6252   5
  -9  -4  -1 1109.34 92.8158   1
   9   4   1 1028.98 90.3461   5
  -9   4  -1 1195.18 90.5446   5
  -9   4  -1 1112.88 88.4100   4
   9   4   1 1099.48 95.2089   6
   9   4   1 1188.82 89.7945   5
  -9   4  -1 1107.77 91.0932   3
  -9   4  -1 1124.87 97.2999   2
  -9   4  -1 1073.64 94.9899   6
   9   4   1 1102.62 107.940   2
 -10  -4  -1 39.3255 12.5830   1
 -10  -4  -1 21.9939 12.4484   3
 -10   4  -1 22.7097 26.2433   2
 -10   4  -1 22.9730 4.45421   4
 -10   4  -1 29.1635 9.43326   3
  10   4   1 23.8221 20.0021   6
 -10   4  -1 23.1348 8.80842   5
 -10   4  -1 13.4284 14.4806   6
  10   4   1 16.8187 21.6709   6
  10   4   1 19.5785 8.07709   5
 -10   4  -1 26.0267 8.89316   6
  10   4   1 23.1516 8.86338   5
  10   4   1 18.2129 29.9497   2
 -11  -4  -1 915.675 82.2496   1
  11   4   1 1045.66 104.284   2
  11   4   1 818.769 83.6547   6
 -11   4  -1 975.280 78.0220   3
  11   4   1 941.500 82.3035   6
 -11   4  -1 949.577 74.7298   4
 -11   4  -1 794.865 93.6284   2
  11   4   1 1038.18 74.7873   5
  11   4   1 974.984 74.8497   5
 -11   4  -1 954.713 75.2786   5
 -11   4  -1 923.989 76.5451   6
 -11   4  -1 912.451 76.2161   5
 -11   4  -1 934.980 78.9691   6
 -12  -4  -1 19.4765 15.6546   1
 -12  -4  -1 13.8771 16.9342   3
  12   4   1 8.27206 16.9141   6
  12   4   1 -37.692 43.4578   2
 -12   4  -1 49.8775 37.9169   2
 -12   4  -1 22.7734 8.04596   4
 -12   4  -1 5.68831 7.57237   5
 -12   4  -1 7.11391 6.24573   4
  12   4   1 16.8862 18.3124   6
 -12   4  -1 10.0404 6.14179   5
 -12   4  -1 9.04246 13.0538   3
 -12   4  -1 7.02076 6.56223   6
 -12   4  -1 13.9414 5.76130   6
 -13  -4  -1 42.0626 15.4046   3
 -13  -4  -1 -14.236 21.5093   1
 -13   4  -1 31.9335 8.20668   4
 -13   4  -1 24.7480 6.44022   4
 -13   4  -1 26.6527 6.87975   5
 -13   4  -1 30.9654 14.6416   3
 -13   4  -1 21.7058 5.50734   5
  13   4   1 87.0462 76.7694   2
 -13   4  -1 61.3075 44.9348   2
 -14  -4  -1 29.4887 27.3125   1
 -14  -4  -1 33.3813 13.8678   3
 -14   4  -1 41.9522 13.8609   3
 -14   4  -1 67.3160 58.7502   2
  14   4   1 128.667 85.1221   2
 -14   4  -1 16.7197 7.89895   4
 -15  -4  -1 179.949 30.0831   1
  15   4   1 242.551 78.0591   2
 -15   4  -1 170.516 28.5584   1
 -15  -5   1 73.3877 37.2671   1
 -15  -5   1 92.1166 19.8070   4
 -15   5   1 81.8797 22.2950   3
 -15   5   1 53.3277 24.0063   1
  15   5  -1 15.0688 76.2827   2
 -14  -5   1 81.7286 29.1145   1
 -14  -5   1 74.3237 21.9210   4
 -14  -5   1 62.7673 28.8624   3
 -14   5   1 91.8688 20.6953   1
 -14   5   1 185.568 67.1200   2
 -14   5   1 52.5499 19.7590   3
  14   5  -1 104.566 92.9620   2
 -13  -5   1 -3.9737 15.6295   1
 -13  -5   1 17.7092 23.2116   3
 -13   5   1 -68.038 53.9812   2
 -13   5   1 21.5686 16.5629   3
  13   5  -1 40.6489 56.4631   2
 -13   5   1 0.88504 3.70584   4
 -12  -5   1 91.8151 24.5098   3
 -12  -5   1 137.425 21.6866   1
 -12   5   1 185.195 17.1021   5
 -12   5   1 118.769 45.6315   2
  12   5  -1 107.451 23.3895   6
 -12   5   1 155.003 15.3296   5
 -12   5   1 133.247 12.9334   4
  12   5  -1 202.851 66.8638   2
 -12   5   1 168.063 21.4975   3
  12   5  -1 104.666 24.3890   6
 -11  -5   1 298.243 33.0422   1
 -11   5   1 259.619 32.0097   6
  11   5  -1 232.272 51.4496   2
 -11   5   1 268.651 28.5620   3
 -11   5   1 264.579 23.7628   5
 -11   5   1 281.107 24.8702   5
  11   5  -1 285.272 25.8656   5
  11   5  -1 245.411 24.1996   5
 -11   5   1 273.890 27.2857   6
 -11   5   1 262.161 45.1387   2
 -11   5   1 253.116 21.2041   4
  11   5  -1 229.157 32.4773   6
  11   5  -1 175.363 31.8373   6
 -10  -5   1 -8.0107 15.5523   1
  10   5  -1 1.78449 10.1489   5
 -10   5   1 12.4803 10.1580   3
  10   5  -1 -37.886 51.3060   2
  10   5  -1 1.52148 9.57901   5
 -10   5   1 -2.4735 6.34170   5
 -10   5   1 6.94493 9.91444   6
 -10   5   1 -4.2060 3.02492   4
 -10   5   1 -0.5730 6.47304   5
 -10   5   1 -28.534 14.9452   6
  10   5  -1 -9.4417 19.2528   6
 -10   5   1 16.3115 30.7823   2
  -9  -5   1 48.8977 15.4469   1
  -9   5   1 40.1556 7.20149   5
  -9   5   1 48.1717 11.5843   3
   9   5  -1 36.7094 45.3093   2
   9   5  -1 44.2277 9.30231   5
  -9   5   1 33.2277 4.24085   4
  -9   5   1 42.7855 17.6122   6
  -9   5   1 41.9901 12.8737   6
  -9   5   1 50.8436 26.6423   2
   9   5  -1 24.2767 23.4659   6
   9   5  -1 40.7299 16.4970   6
   9   5  -1 44.0301 9.99437   5
  -9   5   1 54.6721 8.60909   5
   8  -5  -1 6.79576 11.3852   3
  -8  -5   1 3.74174 8.87875   1
   8   5  -1 4.39648 26.3170   2
  -8   5   1 20.5815 9.91706   3
  -8   5   1 8.39753 22.0245   2
  -8   5   1 15.2187 12.4831   6
   8   5  -1 13.9171 9.29474   5
   8   5  -1 26.2509 15.5972   6
   8   5  -1 11.9115 8.37169   5
  -8   5   1 13.1638 6.23929   5
  -8   5   1 17.1514 14.7987   6
   8   5  -1 2.41909 19.5511   6
  -8   5   1 7.69058 6.56389   5
  -7  -5   1 43.8870 12.8808   1
   7  -5  -1 3.10039 9.68273   3
   7   5  -1 20.3166 22.4826   2
  -7   5   1 26.7911 14.9377   6
   7   5  -1 3.73197 7.74833   5
  -7   5   1 -3.2971 7.83885   5
  -7   5   1 13.0307 6.34620   5
   7   5  -1 -19.603 16.7237   6
  -7   5   1 10.1226 10.0550   6
  -7   5   1 13.2754 8.39586   1
   7   5  -1 -0.9533 8.00091   5
   7   5  -1 -12.270 19.1093   6
  -7   5   1 9.50817 8.82436   3
   7   5  -1 7.12943 12.6656   1
  -6  -5   1 184.310 19.7222   1
   6  -5  -1 186.838 18.6216   3
  -6   5   1 186.499 20.4805   3
  -6   5   1 156.824 17.7036   5
   6   5  -1 182.908 19.8057   1
  -6   5   1 154.608 18.2023   1
   6   5  -1 126.091 26.2679   6
  -6   5   1 149.680 20.0048   6
  -6   5   1 202.463 18.4410   5
   6   5  -1 158.349 17.7816   5
   6   5  -1 190.443 22.6385   6
  -6   5   1 211.791 28.8925   6
   6   5  -1 170.636 19.0662   5
   5  -5  -1 484.967 37.7512   3
  -5  -5   1 473.374 38.4076   1
  -5   5   1 382.089 43.3282   6
  -5   5   1 400.907 35.5304   1
   5   5  -1 379.089 36.4034   5
  -5   5   1 404.254 35.9345   5
  -5   5   1 400.664 35.7923   5
   5   5  -1 432.782 38.1605   1
   5   5  -1 500.004 48.3785   6
   5   5  -1 443.935 48.3802   2
  -5   5   1 443.310 39.9282   6
  -5   5   1 394.679 37.2080   3
   4  -5  -1 377.572 31.2891   4
   4  -5  -1 418.210 35.4777   3
  -4  -5   1 361.914 34.4482   1
   4   5  -1 392.562 33.8099   5
   4   5  -1 393.964 34.3344   5
   4   5  -1 468.044 47.4874   6
  -4   5   1 410.483 36.5493   6
  -4   5   1 386.870 35.2400   3
   4   5  -1 368.000 48.7218   2
  -4   5   1 409.963 34.0025   5
  -4   5   1 397.860 33.3383   1
  -4   5   1 445.768 40.2950   6
   4   5  -1 436.988 39.8741   6
   4   5  -1 361.926 35.2681   1
  -4   5   1 384.638 33.9668   5
  -3  -5   1 333.092 29.7946   1
  -3  -5   1 246.267 29.4674   3
   3  -5  -1 319.722 26.0218   4
   3  -5  -1 378.269 29.1265   3
   3   5  -1 325.340 31.7591   6
  -3   5   1 358.759 28.8632   5
   3   5  -1 347.292 28.1351   5
  -3   5   1 303.860 27.0350   1
  -3   5   1 335.818 27.8807   5
  -3   5   1 315.304 31.2894   6
   3   5  -1 326.481 28.5880   1
   3   5  -1 283.111 37.4554   6
  -3   5   1 284.717 35.1629   6
  -3   5   1 314.730 28.9397   3
   3   5  -1 370.458 29.4794   5
   3   5  -1 295.806 36.8974   2
   2  -5  -1 1489.88 121.116   1
   2  -5  -1 1450.05 120.435   4
  -2  -5   1 1530.22 122.124   1
   2  -5  -1 1529.50 122.171   3
  -2   5   1 1551.58 121.455   5
  -2   5   1 1551.33 121.538   5
  -2   5   1 1519.83 121.034   1
   2   5  -1 1493.96 127.055   2
  -2   5   1 1629.09 125.798   6
   2   5  -1 1566.77 123.907   6
   2   5  -1 1577.15 121.704   5
   2   5  -1 1578.52 121.895   5
  -2   5   1 1622.99 124.809   6
  -2   5   1 1468.46 122.532   3
   2   5  -1 1493.07 121.911   1
  -1  -5   1 16.9382 7.01942   1
  -1  -5   1 -7.7450 8.43533   5
   1  -5  -1 15.1056 8.11447   3
   1  -5  -1 6.75683 5.51204   1
  -1  -5   1 12.0494 7.52023   3
  -1   5   1 16.8812 6.78271   5
  -1   5   1 -3.2247 9.30976   6
   1   5  -1 12.0329 6.40815   1
  -1   5   1 10.9700 5.97238   3
  -1   5   1 1.65294 5.33725   1
   1   5  -1 7.06682 10.0680   6
   1   5  -1 -0.4010 14.3111   6
   0  -5  -1 1299.59 104.666   1
   0  -5   1 1160.26 105.934   3
   0  -5  -1 1253.41 105.710   3
   0  -5   1 1410.99 109.574   6
   0  -5   1 1298.79 104.875   5
   0  -5   1 1294.52 104.811   1
   0   5  -1 1214.57 104.522   1
   0   5   1 1435.19 107.722   6
   0   5  -1 1509.34 111.744   6
   0   5   1 1455.50 105.409   5
   0   5   1 1369.88 109.340   6
   0   5   1 1220.69 104.258   1
  -1  -5  -1 2009.30 165.338   3
   1  -5   1 2402.66 169.415   6
  -1  -5  -1 2078.34 164.361   1
   1  -5   1 2078.93 164.449   5
   1  -5   1 2012.55 164.591   1
   1  -5   1 2038.40 165.201   3
   1   5   1 2066.78 164.219   1
   1   5   1 2136.31 169.772   6
  -1   5  -1 2025.53 164.371   1
   1   5   1 1999.99 167.503   6
   1   5   1 2053.78 164.710   5
  -1   5  -1 2136.52 164.527   5
   1   5   1 2136.80 164.597   5
  -2  -5  -1 104.719 14.3145   3
   2  -5   1 120.867 13.2030   1
   2  -5   1 134.791 13.6214   5
   2  -5   1 159.943 21.4504   6
  -2  -5  -1 105.887 13.7824   5
  -2  -5  -1 109.228 18.6635   6
  -2  -5  -1 128.594 13.7341   1
   2  -5   1 133.491 16.4965   3
   2   5   1 68.0710 13.8191   3
   2   5   1 106.483 15.8928   6
  -2   5  -1 121.423 12.3749   1
  -2   5  -1 112.175 12.8183   5
   2   5   1 122.311 14.6459   1
  -2   5  -1 98.4668 13.5286   3
   2   5   1 114.875 13.4644   5
   2   5   1 116.776 13.9037   5
   3  -5   1 874.259 65.3477   5
  -3  -5  -1 700.390 65.5880   3
   3  -5   1 781.214 62.7755   4
  -3  -5  -1 843.492 65.4605   1
   3  -5   1 856.924 66.0586   3
   3  -5   1 861.720 70.7811   6
  -3  -5  -1 844.313 65.1860   5
  -3  -5  -1 911.576 68.5258   6
  -3   5  -1 743.599 65.0519   5
  -3   5  -1 783.966 64.7563   1
  -3   5  -1 733.084 73.4082   6
   3   5   1 861.747 65.0890   5
   3   5   1 796.419 65.5929   1
   3   5   1 816.123 76.5397   2
  -3   5  -1 661.490 65.1658   3
   3   5   1 823.989 65.0723   5
   3   5   1 793.710 68.1097   6
  -4  -5  -1 15.3565 8.33864   5
  -4  -5  -1 4.25637 14.0071   6
  -4  -5  -1 18.1631 6.98293   1
   4  -5   1 14.8294 8.05165   3
  -4  -5  -1 16.5413 7.42269   3
  -4   5  -1 21.1153 6.00069   5
   4   5   1 25.0763 23.7882   2
  -4   5  -1 9.89102 5.57939   3
   4   5   1 32.3685 9.23533   5
  -4   5  -1 17.4356 8.16581   1
   4   5   1 13.0174 10.4337   6
   4   5   1 11.5138 21.2856   6
   4   5   1 18.0675 6.86813   1
  -5  -5  -1 136.952 17.6242   3
  -5  -5  -1 155.187 18.1141   5
   5  -5   1 139.602 25.4300   6
  -5  -5  -1 103.964 16.6415   1
   5  -5   1 164.858 17.6233   3
   5   5   1 175.726 26.4671   6
   5   5   1 129.766 16.4844   1
   5   5   1 137.665 32.7693   2
  -5   5  -1 125.288 16.6910   5
   5   5   1 134.933 17.3298   5
  -5   5  -1 162.906 15.8959   1
   5   5   1 128.162 21.3067   6
  -5   5  -1 135.577 22.7465   6
   5   5   1 152.206 17.8614   5
  -5   5  -1 146.151 17.9676   3
   6  -5   1 15.6121 8.52017   3
  -6  -5  -1 7.21899 7.19820   1
  -6  -5  -1 19.4710 8.80836   5
  -6  -5  -1 6.11034 10.0834   3
  -6   5  -1 -40.027 16.6134   6
   6   5   1 -1.8419 20.6061   2
   6   5   1 18.6346 11.6934   6
  -6   5  -1 9.07739 8.90429   1
   6   5   1 13.3302 19.4852   6
   6   5   1 9.25569 6.42014   5
  -6   5  -1 8.26346 8.14600   3
   7  -5   1 1674.99 130.684   3
  -7  -5  -1 1664.09 132.250   1
  -7  -5  -1 1776.88 130.749   5
   7   5   1 1525.37 134.132   6
   7   5   1 1648.50 135.682   6
  -7   5  -1 1556.05 134.666   6
  -7   5  -1 1629.53 130.062   5
   7   5   1 1581.55 146.107   2
   7   5   1 1555.75 130.333   5
  -7   5  -1 1572.01 130.851   3
  -7   5  -1 1910.99 135.677   2
   7   5   1 1599.97 130.030   5
  -8  -5  -1 79.7620 10.5159   5
  -8  -5  -1 57.2300 13.3100   1
  -8  -5  -1 57.9839 13.8509   3
   8  -5   1 64.9967 12.8695   3
  -8   5  -1 81.0188 11.0577   5
   8   5   1 62.5461 21.6078   6
   8   5   1 55.7609 37.0521   2
  -8   5  -1 59.8127 12.4666   3
  -8   5  -1 88.6828 24.8026   6
   8   5   1 72.8744 12.4442   5
   8   5   1 73.7897 11.6872   5
   8   5   1 67.9253 20.1192   6
  -8   5  -1 66.8421 21.5450   2
  -9  -5  -1 955.285 78.4647   1
   9  -5   1 952.675 76.5605   3
   9   5   1 1047.47 83.3552   6
  -9   5  -1 975.332 85.8413   2
   9   5   1 921.394 106.141   2
   9   5   1 862.467 76.2310   5
  -9   5  -1 989.723 78.3429   6
  -9   5  -1 932.448 76.5817   3
   9   5   1 920.761 75.2053   5
   9   5   1 845.578 82.4141   6
  -9   5  -1 936.057 75.9233   5
  -9   5  -1 830.698 82.9946   6
 -10  -5  -1 120.646 19.2203   1
 -10  -5  -1 111.212 18.9213   3
 -10   5  -1 160.516 29.7746   2
 -10   5  -1 110.619 23.1060   6
 -10   5  -1 129.074 16.2597   5
 -10   5  -1 122.388 17.3883   6
  10   5   1 109.341 15.2212   5
  10   5   1 130.848 16.1377   5
  10   5   1 106.531 27.7856   6
 -10   5  -1 158.725 19.1986   3
  10   5   1 178.581 53.9578   2
  10   5   1 151.530 29.0580   6
 -11  -5  -1 75.8879 24.0340   1
 -11  -5  -1 49.6463 16.1817   3
  11   5   1 26.7857 25.2883   6
 -11   5  -1 52.3601 12.5831   5
  11   5   1 41.8964 12.8325   5
 -11   5  -1 38.0145 20.3116   6
 -11   5  -1 79.5167 10.2044   5
 -11   5  -1 61.6116 13.1159   3
  11   5   1 76.7004 12.4981   5
 -11   5  -1 49.3552 31.7031   2
 -11   5  -1 51.8582 12.2948   6
  11   5   1 126.131 63.8619   2
 -12  -5  -1 132.262 22.3539   3
 -12  -5  -1 150.243 24.2294   1
  12   5   1 158.991 16.4643   5
 -12   5  -1 135.598 17.3988   5
  12   5   1 163.158 69.6549   2
  12   5   1 116.406 28.8453   6
 -12   5  -1 125.064 20.4599   6
 -12   5  -1 145.791 19.3548   3
 -12   5  -1 158.061 16.8118   5
 -12   5  -1 96.9206 40.6569   2
 -12   5  -1 139.922 20.2759   6
  12   5   1 187.678 16.6685   5
 -13  -5  -1 394.774 49.9219   3
 -13  -5  -1 617.058 58.5157   1
  13   5   1 450.266 50.8998   6
 -13   5  -1 474.279 42.9365   5
 -13   5  -1 517.002 46.3163   3
  13   5   1 719.269 87.9347   2
 -13   5  -1 474.394 66.8648   2
 -13   5  -1 527.264 41.3286   5
 -14  -5  -1 -9.6863 21.3605   1
  14   5   1 -55.516 69.9895   2
 -14   5  -1 -9.9045 5.09859   5
 -14   5  -1 -14.068 18.2760   3
 -14   5  -1 12.2634 4.85236   5
 -15  -5  -1 111.471 38.4076   1
  15   5   1 149.408 115.480   2
 -15   5  -1 100.427 31.3862   1
 -15  -6   1 0.56203 37.9791   1
 -15  -6   1 15.5898 26.8869   4
 -15   6   1 0.67049 21.4319   1
 -15   6   1 5.26448 23.1982   3
  15   6  -1 -63.606 82.3608   2
 -14  -6   1 121.600 24.6118   4
 -14  -6   1 111.857 24.8020   1
 -14   6   1 93.2571 21.7598   1
  14   6  -1 132.083 95.0023   2
 -14   6   1 81.2678 23.4003   3
 -13  -6   1 59.3696 27.5471   3
 -13  -6   1 74.1814 26.2624   1
  13   6  -1 -32.271 27.6582   6
  13   6  -1 -6.1340 24.7998   6
 -13   6   1 68.0225 55.7887   2
  13   6  -1 5.48693 53.7514   2
 -13   6   1 23.6885 17.3695   3
 -13   6   1 16.8317 8.91422   5
 -13   6   1 11.8350 10.1927   5
 -12  -6   1 33.9684 22.0373   1
 -12  -6   1 52.1558 23.7611   3
  12   6  -1 29.7221 25.5329   6
 -12   6   1 73.3788 44.9125   2
 -12   6   1 18.0589 14.7564   6
 -12   6   1 35.6720 10.3567   5
  12   6  -1 25.9827 12.2231   5
  12   6  -1 44.8448 67.2111   2
 -12   6   1 22.3110 8.79800   5
 -12   6   1 37.4474 18.7624   3
  12   6  -1 36.8511 11.5309   5
  12   6  -1 -30.098 27.6283   6
 -12   6   1 35.0099 12.5777   6
 -12   6   1 21.0609 17.5268   1
 -11  -6   1 11.8787 20.8914   1
 -11  -6   1 -9.0495 21.2855   3
 -11   6   1 15.5364 9.10268   5
  11   6  -1 8.23285 61.5021   2
 -11   6   1 26.9712 15.5730   1
 -11   6   1 18.2987 10.7027   5
 -11   6   1 14.0512 15.1701   3
 -11   6   1 -20.187 18.0161   6
  11   6  -1 3.66099 12.0257   5
 -11   6   1 8.71624 12.0787   6
  11   6  -1 -11.018 21.8946   6
  11   6  -1 26.4508 14.3101   5
 -11   6   1 28.9740 37.2906   2
 -10  -6   1 736.950 82.4139   1
  10   6  -1 911.098 88.0416   6
  10   6  -1 968.145 88.2895   6
  10   6  -1 1008.39 78.9675   5
 -10   6   1 907.650 79.2445   1
 -10   6   1 992.298 84.5802   6
  10   6  -1 891.346 78.1297   5
 -10   6   1 1012.00 97.4622   2
 -10   6   1 924.529 79.4346   6
 -10   6   1 990.945 76.9668   5
 -10   6   1 993.373 76.6095   5
 -10   6   1 992.204 80.3293   3
  10   6  -1 1024.14 106.143   2
  -9  -6   1 95.4300 22.7762   3
  -9  -6   1 171.445 23.4342   1
   9  -6  -1 182.044 21.5416   3
   9   6  -1 167.936 20.1258   5
   9   6  -1 172.380 55.0688   2
  -9   6   1 156.047 21.7659   6
  -9   6   1 144.096 19.6653   3
  -9   6   1 169.575 18.7462   1
  -9   6   1 157.730 18.2019   5
  -9   6   1 206.297 35.0630   2
   9   6  -1 134.285 25.2928   6
  -9   6   1 133.562 17.2708   5
  -9   6   1 168.064 24.3257   6
   9   6  -1 154.318 32.0868   6
   9   6  -1 148.255 17.5799   5
   8  -6  -1 82.3797 13.7118   3
  -8  -6   1 70.2027 18.7545   3
  -8  -6   1 77.2335 14.3341   1
  -8   6   1 63.6730 19.4361   6
   8   6  -1 88.6149 13.5925   5
   8   6  -1 75.6316 14.1753   5
   8   6  -1 92.1872 22.7395   6
  -8   6   1 79.0863 13.5294   1
  -8   6   1 90.5171 12.2328   5
  -8   6   1 100.291 11.9985   5
  -8   6   1 103.106 15.9572   3
   8   6  -1 124.616 25.2259   6
  -8   6   1 99.7840 21.4479   6
   8   6  -1 115.099 42.4723   2
  -7  -6   1 195.091 23.2231   1
   7  -6  -1 185.298 21.2082   3
  -7   6   1 165.465 22.2500   6
  -7   6   1 272.162 34.3485   6
   7   6  -1 174.143 25.7329   6
  -7   6   1 212.692 20.1650   5
  -7   6   1 179.000 23.4281   3
   7   6  -1 165.295 19.7395   5
   7   6  -1 180.555 22.0639   1
  -7   6   1 163.555 20.7560   1
   7   6  -1 153.352 30.3969   6
  -7   6   1 190.630 19.7133   5
   7   6  -1 190.994 21.3787   5
   7   6  -1 182.743 44.0180   2
   6  -6  -1 798.696 60.8551   3
  -6  -6   1 716.763 62.5515   1
  -6   6   1 696.628 63.6111   6
  -6   6   1 725.314 67.3585   6
  -6   6   1 669.710 59.5692   5
  -6   6   1 748.401 61.8227   3
   6   6  -1 727.242 65.9178   6
  -6   6   1 726.447 59.5529   1
   6   6  -1 774.120 71.4713   6
   6   6  -1 739.656 61.1440   1
  -6   6   1 691.137 58.9919   5
  -5  -6   1 81.5567 14.3404   1
   5  -6  -1 88.5995 12.5962   3
  -5  -6   1 60.6989 13.4775   3
  -5   6   1 87.1777 14.3728   6
  -5   6   1 90.4258 12.1895   5
   5   6  -1 103.056 13.2241   5
  -5   6   1 89.1415 10.1247   1
   5   6  -1 110.440 12.3792   5
   5   6  -1 61.2247 30.8718   2
   5   6  -1 76.7859 25.7734   6
  -5   6   1 77.3738 12.1074   3
   5   6  -1 88.1915 18.8393   6
   5   6  -1 74.9874 14.1021   1
   4  -6  -1 1659.55 136.022   4
  -4  -6   1 1724.88 139.303   1
   4  -6  -1 1836.51 139.051   3
   4   6  -1 1717.27 138.663   1
   4   6  -1 1696.52 138.071   5
   4   6  -1 1719.32 138.231   5
   4   6  -1 1594.69 148.404   2
  -4   6   1 1732.10 137.927   5
   4   6  -1 1805.15 142.238   6
  -4   6   1 1588.22 139.247   3
   4   6  -1 1796.48 145.442   6
  -4   6   1 1677.44 138.192   5
  -4   6   1 1889.92 141.722   6
  -4   6   1 1769.97 137.644   1
  -4   6   1 1947.46 143.956   6
  -3  -6   1 484.358 42.1535   1
   3  -6  -1 464.887 38.3710   4
   3  -6  -1 514.190 41.5717   3
   3   6  -1 522.660 41.9136   5
  -3   6   1 431.874 39.7790   1
  -3   6   1 569.196 48.4777   6
   3   6  -1 508.722 50.9315   2
  -3   6   1 438.032 41.1455   5
  -3   6   1 424.579 41.2797   3
   3   6  -1 439.623 47.0147   6
  -3   6   1 557.775 40.8498   5
   3   6  -1 460.246 40.6176   1
   3   6  -1 402.061 41.6358   5
  -3   6   1 575.267 47.2617   6
   2  -6  -1 11.4722 7.21673   1
  -2  -6   1 8.75210 6.31733   1
   2  -6  -1 10.1166 7.18858   3
  -2   6   1 6.95169 9.50045   6
  -2   6   1 -25.203 22.9720   6
   2   6  -1 12.2255 6.22822   1
   2   6  -1 3.52872 10.3168   6
   2   6  -1 -4.0157 8.13078   5
   2   6  -1 -29.659 16.7873   6
   2   6  -1 11.1898 19.2956   2
   2   6  -1 8.24817 8.61920   5
  -2   6   1 -0.7203 5.85821   1
  -2   6   1 -2.9072 8.20096   5
  -2   6   1 13.4625 8.70189   5
  -2   6   1 7.97398 9.45962   3
   1  -6  -1 40.9843 8.60592   1
   1  -6  -1 59.0074 12.0839   3
  -1  -6   1 37.3741 13.0702   3
  -1  -6   1 54.5208 10.4252   1
  -1   6   1 56.6165 10.2158   5
   1   6  -1 91.3037 19.4636   6
   1   6  -1 48.2052 10.5866   5
  -1   6   1 42.0027 10.5823   5
   1   6  -1 44.4950 8.47173   5
   1   6  -1 51.3411 9.11946   1
  -1   6   1 52.3208 9.97619   3
  -1   6   1 62.0817 8.65484   1
  -1   6   1 37.3181 15.8341   6
   1   6  -1 49.7466 16.0594   6
   0  -6   1 715.117 61.2229   3
   0  -6  -1 763.900 61.0070   3
   0  -6   1 736.207 60.6381   1
   0  -6  -1 754.567 59.9402   1
   0   6  -1 696.088 59.5520   1
   0   6  -1 700.025 60.4364   5
   0   6   1 731.709 60.4365   5
   0   6   1 776.537 65.5273   6
   0   6   1 716.691 60.4287   5
   0   6  -1 751.730 60.3876   5
   0   6   1 682.275 59.5353   1
   0   6  -1 796.193 65.1184   6
   1  -6   1 15.1063 7.92395   3
  -1  -6  -1 4.01443 10.0381   3
  -1  -6  -1 0.50165 7.76907   1
   1  -6   1 12.1069 6.59586   1
   1   6   1 -1.9251 5.97661   5
   1   6   1 5.50748 5.80115   5
   1   6   1 3.26232 17.0138   6
  -1   6  -1 8.98582 6.00458   5
   1   6   1 10.1689 7.46397   3
  -1   6  -1 0.68792 23.9706   6
   1   6   1 1.99984 13.9292   6
   1   6   1 12.5749 7.01066   1
  -1   6  -1 5.98017 5.12833   1
  -1   6  -1 1.90796 13.0665   6
  -1   6  -1 6.71439 9.53714   3
   2  -6   1 770.712 63.9351   1
  -2  -6  -1 784.314 66.1183   3
   2  -6   1 819.141 65.0434   3
  -2  -6  -1 805.476 64.1566   1
  -2   6  -1 796.559 75.7542   6
  -2   6  -1 779.051 63.8403   5
   2   6   1 746.218 63.8711   5
   2   6   1 884.790 68.2223   6
   2   6   1 734.609 64.2235   1
   2   6   1 760.254 64.5536   5
  -2   6  -1 774.635 64.0412   1
   3  -6   1 156.526 17.7559   3
   3  -6   1 137.356 12.5417   4
  -3  -6  -1 147.006 17.1052   1
  -3  -6  -1 159.466 19.2172   3
   3   6   1 254.335 30.1392   6
  -3   6  -1 132.659 15.6719   1
   3   6   1 135.843 16.8809   5
   3   6   1 159.472 18.7485   1
  -3   6  -1 120.605 15.8977   5
   3   6   1 171.347 22.8952   6
  -3   6  -1 121.932 17.1182   3
  -3   6  -1 173.271 27.2237   6
   3   6   1 196.344 20.5056   5
  -4  -6  -1 22.5541 10.9059   1
  -4  -6  -1 25.1207 10.9233   5
  -4  -6  -1 33.0444 9.41397   3
   4  -6   1 29.6786 10.5561   3
   4   6   1 16.4480 17.8724   6
  -4   6  -1 12.4454 9.50084   5
  -4   6  -1 17.6002 15.0694   6
  -4   6  -1 33.0841 9.54300   1
   4   6   1 47.8396 8.94332   5
  -4   6  -1 32.9432 7.88000   3
   4   6   1 21.0635 7.52971   1
   4   6   1 92.9319 25.3567   6
   4   6   1 14.0531 17.7413   2
   4   6   1 24.9534 10.4402   5
  -5  -6  -1 1046.00 79.0825   5
  -5  -6  -1 900.430 79.9719   3
  -5  -6  -1 1009.85 79.6100   1
   5  -6   1 1085.86 78.5697   3
  -5   6  -1 928.052 85.6470   6
   5   6   1 915.224 78.4521   1
   5   6   1 814.316 77.5543   5
  -5   6  -1 953.950 78.1639   5
  -5   6  -1 990.277 78.4233   1
  -5   6  -1 825.043 78.7923   3
   5   6   1 996.421 78.7882   5
   5   6   1 1071.66 88.3323   6
   5   6   1 1007.81 84.3922   6
   6  -6   1 600.376 47.7857   3
  -6  -6  -1 467.182 48.9395   3
  -6  -6  -1 548.147 49.0162   1
  -6   6  -1 624.014 46.6538   5
   6   6   1 559.573 46.8871   5
   6   6   1 505.956 60.0076   6
  -6   6  -1 489.869 47.3023   3
  -6   6  -1 524.275 56.5544   6
   6   6   1 526.650 55.2409   6
  -6   6  -1 563.484 47.4195   1
   6   6   1 530.163 47.0648   5
   6   6   1 508.901 59.7601   2
  -7  -6  -1 132.980 17.7283   3
  -7  -6  -1 145.656 19.9349   1
   7  -6   1 150.525 17.7804   3
   7   6   1 170.583 28.8692   6
  -7   6  -1 123.013 17.6995   1
   7   6   1 144.459 17.3943   5
  -7   6  -1 139.658 20.3596   6
  -7   6  -1 125.572 27.0527   6
  -7   6  -1 131.240 16.4634   5
  -7   6  -1 136.528 17.3287   3
   7   6   1 167.489 42.5756   2
   7   6   1 153.776 21.3987   6
  -8  -6  -1 319.319 36.1615   1
   8  -6   1 355.595 32.0353   3
  -8  -6  -1 321.617 34.7143   3
  -8   6  -1 255.949 30.9300   3
   8   6   1 274.778 36.6800   6
  -8   6  -1 314.596 29.7584   5
  -8   6  -1 310.516 41.2203   6
   8   6   1 297.480 38.0814   6
   8   6   1 272.372 30.8770   5
   8   6   1 331.981 30.8764   5
  -8   6  -1 370.716 42.9759   2
   8   6   1 353.601 55.1207   2
  -8   6  -1 341.188 33.1763   1
  -8   6  -1 290.756 37.2414   6
   9  -6   1 161.359 19.5938   3
  -9  -6  -1 151.080 20.2814   1
  -9  -6  -1 137.699 21.2163   3
  -9   6  -1 162.436 28.8450   2
  -9   6  -1 121.333 20.0631   1
   9   6   1 94.3392 51.4177   2
  -9   6  -1 166.171 17.9537   5
   9   6   1 147.369 17.4728   5
  -9   6  -1 129.982 16.8576   5
  -9   6  -1 162.992 20.2757   6
   9   6   1 116.554 18.0834   5
  -9   6  -1 137.930 19.1623   3
   9   6   1 137.956 26.6976   6
   9   6   1 131.511 27.3764   6
  -9   6  -1 111.825 29.1572   6
 -10  -6  -1 24.9872 16.2458   3
 -10  -6  -1 14.5680 14.5384   1
 -10   6  -1 33.8578 25.0513   6
  10   6   1 -31.095 28.3054   6
 -10   6  -1 0.25308 11.8365   6
  10   6   1 0.50763 11.9379   5
 -10   6  -1 15.6963 25.5904   2
 -10   6  -1 54.2098 13.1466   3
  10   6   1 -72.012 47.3973   2
  10   6   1 9.15153 11.2586   5
 -10   6  -1 -27.276 11.2610   5
  10   6   1 12.1050 23.6424   6
 -10   6  -1 5.04729 7.60621   5
 -11  -6  -1 138.024 22.8983   3
 -11  -6  -1 169.638 27.4855   1
  11   6   1 168.673 36.2998   6
 -11   6  -1 128.736 18.8022   6
  11   6   1 231.550 63.9466   2
 -11   6  -1 118.394 23.5300   6
 -11   6  -1 144.600 19.9521   3
  11   6   1 150.496 19.8969   5
 -11   6  -1 136.698 18.5105   5
 -11   6  -1 149.718 16.9379   5
  11   6   1 58.0638 33.6989   6
  11   6   1 113.566 20.2146   5
 -11   6  -1 164.573 41.4780   2
 -12  -6  -1 66.9682 20.1442   3
 -12  -6  -1 70.7907 26.1963   1
 -12   6  -1 72.1083 21.6110   6
  12   6   1 113.348 57.0020   2
 -12   6  -1 58.5448 15.8050   3
  12   6   1 1.59964 32.8089   6
 -12   6  -1 69.4094 14.4688   5
  12   6   1 67.3797 14.7738   5
  12   6   1 47.1159 33.4623   6
 -12   6  -1 27.6103 38.5524   2
 -12   6  -1 36.7561 14.6241   6
  12   6   1 54.5915 15.4078   5
 -12   6  -1 70.4521 11.8706   5
 -13  -6  -1 -1.0993 22.1685   3
 -13  -6  -1 -9.1936 19.7582   1
  13   6   1 -95.945 61.3416   2
 -13   6  -1 -12.446 16.7217   6
 -13   6  -1 25.8246 15.1749   3
 -13   6  -1 -22.033 9.31271   5
  13   6   1 -18.023 29.5658   6
  13   6   1 -17.702 28.1223   6
 -13   6  -1 46.1502 48.5431   2
 -13   6  -1 -12.608 11.9458   6
 -13   6  -1 -0.6267 11.9179   5
 -14  -6  -1 109.270 36.4871   1
  14   6   1 -86.357 100.382   2
 -14   6  -1 144.439 16.4247   5
 -14   6  -1 96.1206 21.3959   3
 -14   6  -1 122.370 15.5600   5
 -15  -6  -1 182.135 35.9432   1
  15   6   1 262.142 121.055   2
 -14  -7   1 275.890 42.4767   1
 -14   7   1 119.494 29.0589   3
 -14   7   1 184.053 21.2899   5
 -14   7   1 146.044 18.1432   5
  14   7  -1 244.795 106.059   2
 -13  -7   1 -16.639 29.1312   1
 -13  -7   1 86.7310 31.8723   3
 -13   7   1 -3.9486 13.7547   6
 -13   7   1 -1.4208 10.5559   5
 -13   7   1 12.6719 17.7445   6
 -13   7   1 -36.316 59.0912   2
 -13   7   1 22.1127 21.6345   3
  13   7  -1 -63.991 55.2780   2
  13   7  -1 14.4690 38.5980   6
 -13   7   1 -32.604 22.6818   1
  13   7  -1 3.40795 11.7417   5
 -13   7   1 24.3448 12.1138   5
 -12  -7   1 258.935 31.0239   1
 -12  -7   1 200.322 35.4386   3
 -12   7   1 230.166 28.9903   3
  12   7  -1 119.406 74.9142   2
  12   7  -1 278.714 33.0323   5
 -12   7   1 226.881 23.6865   5
 -12   7   1 228.773 29.0077   1
 -12   7   1 273.501 25.3095   5
  12   7  -1 197.667 42.5310   6
 -12   7   1 232.928 30.9912   6
 -12   7   1 183.262 27.7527   6
 -12   7   1 267.536 55.1140   2
 -11  -7   1 -16.939 22.9452   3
 -11  -7   1 -24.218 14.4170   1
 -11   7   1 1.44319 11.5761   5
  11   7  -1 25.8063 67.1066   2
  11   7  -1 55.1686 36.2840   6
 -11   7   1 -36.103 36.9917   2
 -11   7   1 8.35851 19.9899   6
  11   7  -1 5.06722 19.3239   5
 -11   7   1 -0.5245 10.7572   5
 -11   7   1 -12.170 16.9048   6
 -11   7   1 1.71215 15.8560   1
  11   7  -1 19.9858 33.7039   6
  11   7  -1 12.0641 18.3532   5
 -11   7   1 -24.026 15.1927   3
  10  -7  -1 -4.3000 18.6647   3
 -10  -7   1 -13.982 21.6388   3
 -10  -7   1 13.7459 15.2469   1
 -10   7   1 38.7785 35.5733   2
  10   7  -1 28.3126 15.0515   5
 -10   7   1 46.7337 14.9857   3
 -10   7   1 16.3473 10.3105   1
 -10   7   1 -5.2560 9.74428   5
  10   7  -1 27.6215 13.7871   5
  10   7  -1 36.7745 41.6223   2
 -10   7   1 -4.5839 18.7122   6
  10   7  -1 4.28609 25.9318   6
 -10   7   1 -15.074 24.8684   6
 -10   7   1 -3.3080 10.4830   5
  10   7  -1 24.5628 27.2373   6
  -9  -7   1 145.004 24.2543   1
   9  -7  -1 191.077 24.3507   3
  -9  -7   1 164.524 27.3804   3
   9   7  -1 158.841 29.2363   6
  -9   7   1 155.476 21.8147   3
   9   7  -1 161.745 19.6698   5
  -9   7   1 169.521 19.4930   1
   9   7  -1 146.178 47.7153   2
   9   7  -1 174.193 33.1070   6
   9   7  -1 159.461 20.5527   5
  -9   7   1 141.140 28.0449   6
  -9   7   1 138.203 25.0986   6
  -9   7   1 168.202 19.8810   5
  -9   7   1 141.995 17.5477   5
  -8  -7   1 827.800 90.3403   3
  -8  -7   1 1152.66 90.5983   1
   8  -7  -1 1164.92 88.0548   3
   8   7  -1 1051.22 86.9149   5
   8   7  -1 1077.44 87.4712   5
  -8   7   1 1051.58 94.0381   6
   8   7  -1 1114.21 97.4493   6
   8   7  -1 1285.46 117.787   2
  -8   7   1 1088.05 86.1412   5
  -8   7   1 1081.34 90.4769   6
  -8   7   1 1038.23 86.4433   1
   8   7  -1 976.838 95.0867   6
  -8   7   1 1021.69 87.7110   3
  -7  -7   1 19.3386 12.8147   3
  -7  -7   1 11.7283 13.8937   1
   7  -7  -1 19.0716 14.5206   3
   7   7  -1 19.6172 11.9288   5
   7   7  -1 8.45064 18.8943   6
   7   7  -1 36.8697 26.9793   2
  -7   7   1 11.4831 21.0222   6
   7   7  -1 29.3890 11.3492   1
  -7   7   1 22.0457 11.2797   3
  -7   7   1 12.2651 15.9125   6
  -7   7   1 14.0924 9.93913   5
  -7   7   1 4.22865 9.61118   1
  -7   7   1 20.4520 10.0468   5
   7   7  -1 43.4044 28.3724   6
   6  -7  -1 1322.31 105.982   3
  -6  -7   1 1333.24 106.487   1
  -6   7   1 1375.16 108.373   6
   6   7  -1 1268.13 103.906   5
   6   7  -1 1308.79 115.091   6
  -6   7   1 1247.72 103.915   5
   6   7  -1 1225.43 106.000   1
   6   7  -1 1350.03 105.123   5
  -6   7   1 1249.59 103.522   1
   6   7  -1 1327.60 110.115   6
  -6   7   1 1235.24 105.878   3
  -6   7   1 1291.00 111.613   6
   6   7  -1 1413.87 118.974   2
  -6   7   1 1242.72 103.972   5
  -5  -7   1 59.8467 17.3864   3
   5  -7  -1 82.9722 12.8906   3
  -5  -7   1 73.5635 15.9172   1
  -5   7   1 72.3342 15.0621   3
  -5   7   1 75.1632 12.6224   5
  -5   7   1 98.2247 24.9393   6
  -5   7   1 74.8681 18.2211   6
   5   7  -1 66.7954 12.2621   1
  -5   7   1 82.6406 10.0150   1
   5   7  -1 73.6653 25.7015   2
   5   7  -1 72.8545 28.7013   6
   5   7  -1 77.8420 14.2094   5
  -5   7   1 74.3131 11.9937   5
   5   7  -1 63.2221 13.7368   5
   5   7  -1 67.3325 16.2929   6
  -4  -7   1 47.2733 15.9547   3
  -4  -7   1 59.2208 11.2942   1
   4  -7  -1 57.0347 11.7078   3
  -4   7   1 25.3625 18.6636   6
   4   7  -1 55.8239 22.4256   2
  -4   7   1 64.5645 8.45347   1
  -4   7   1 60.0374 13.1248   3
  -4   7   1 55.6576 9.76238   5
  -4   7   1 49.3091 12.3200   5
   4   7  -1 110.565 31.9068   6
  -4   7   1 74.9026 25.5394   6
   4   7  -1 23.2528 13.5423   5
   4   7  -1 48.0759 15.4440   6
   4   7  -1 49.6285 13.0147   5
   4   7  -1 64.9476 13.7078   1
  -3  -7   1 95.3791 16.4343   3
   3  -7  -1 114.110 15.9433   3
  -3  -7   1 104.409 13.9566   1
   3  -7  -1 99.7866 13.7713   1
   3  -7  -1 113.500 11.5633   4
   3   7  -1 98.4261 28.6184   2
   3   7  -1 107.530 13.5830   5
  -3   7   1 112.281 14.8375   5
   3   7  -1 117.580 22.3039   6
   3   7  -1 104.910 15.0487   5
   3   7  -1 112.997 13.8994   1
  -3   7   1 94.8883 14.5468   3
  -3   7   1 98.4522 15.2547   5
  -3   7   1 119.881 13.1950   1
   3   7  -1 87.7383 29.0024   6
  -3   7   1 111.946 21.4360   6
  -2  -7   1 1795.85 147.122   1
   2  -7  -1 1849.87 146.615   1
  -2  -7   1 1714.05 149.036   3
   2  -7  -1 2007.97 148.102   3
   2   7  -1 1890.66 155.435   6
   2   7  -1 1868.64 155.278   2
   2   7  -1 1853.44 147.319   5
   2   7  -1 1870.23 146.978   1
   2   7  -1 1876.95 150.286   6
  -2   7   1 1886.94 151.233   6
  -2   7   1 1822.10 154.089   6
  -2   7   1 1711.85 146.090   1
   2   7  -1 1911.76 147.321   5
  -2   7   1 1847.72 146.733   5
  -2   7   1 1836.88 146.778   5
   1  -7  -1 29.4267 8.81866   1
  -1  -7   1 0.21812 12.3028   3
   1  -7  -1 12.8771 11.3586   3
  -1  -7   1 4.56324 10.0858   1
  -1   7   1 -3.0297 5.06883   1
  -1   7   1 -43.222 22.9317   6
   1   7  -1 1.68435 6.95520   5
  -1   7   1 3.70721 7.55210   5
  -1   7   1 -2.4430 10.9248   6
   1   7  -1 24.9477 25.0788   6
   1   7  -1 -3.3479 9.83250   5
  -1   7   1 2.54658 7.00445   5
   1   7  -1 2.51054 16.4937   6
  -1   7   1 11.8412 10.9826   3
   1   7  -1 -0.6975 8.57962   1
   0  -7  -1 122.333 14.1210   1
   0  -7   1 110.468 13.7073   1
   0  -7  -1 136.612 17.3665   3
   0  -7   1 109.593 17.8413   3
   0   7  -1 118.686 13.5778   5
   0   7   1 131.599 16.1308   5
   0   7  -1 62.7637 16.0506   3
   0   7  -1 126.489 23.0155   6
   0   7   1 118.763 18.2644   6
   0   7  -1 121.011 13.9231   5
   0   7   1 109.660 13.4073   1
   0   7   1 98.1488 13.6086   5
   0   7  -1 99.3734 19.9708   6
   0   7  -1 112.544 13.7012   1
   0   7   1 127.493 23.1294   6
   0   7   1 68.7567 15.3546   3
   1  -7   1 52.0918 11.0909   3
   1  -7   1 44.9146 8.99568   1
  -1  -7  -1 55.1976 13.7517   3
  -1  -7  -1 31.4714 9.93188   1
  -1   7  -1 39.9583 11.5278   5
  -1   7  -1 26.4092 12.3247   3
   1   7   1 51.6456 12.3993   5
   1   7   1 42.2903 14.2059   6
   1   7   1 34.9133 10.8112   1
   1   7   1 49.7563 27.4217   6
   1   7   1 36.2002 9.27862   5
  -1   7  -1 82.6643 19.9416   6
   1   7   1 22.2811 9.22855   3
  -1   7  -1 41.7508 8.21871   1
  -1   7  -1 56.5875 9.47706   5
  -2  -7  -1 739.259 58.6683   1
  -2  -7  -1 708.383 60.6920   3
   2  -7   1 671.418 58.3235   1
   2  -7   1 775.782 60.6770   3
  -2   7  -1 652.816 57.3144   5
   2   7   1 687.321 58.8842   5
   2   7   1 644.342 58.5516   5
  -2   7  -1 683.777 56.9086   1
   2   7   1 701.680 58.0162   1
   2   7   1 720.119 62.5969   6
  -2   7  -1 541.112 64.3185   6
  -2   7  -1 655.292 57.2419   5
  -2   7  -1 789.654 66.5241   6
   2   7   1 792.292 71.9222   6
   3  -7   1 75.5158 8.01478   4
  -3  -7  -1 66.4404 13.0894   3
   3  -7   1 78.8741 15.2163   3
   3   7   1 90.6839 28.2074   6
  -3   7  -1 55.0643 11.9962   3
  -3   7  -1 79.5134 13.2012   5
  -3   7  -1 76.0953 10.4771   1
   3   7   1 96.6952 20.3442   6
   3   7   1 66.2094 11.5869   5
   3   7   1 76.4642 11.4864   5
   3   7   1 75.4794 11.3389   1
  -3   7  -1 67.4432 15.4620   6
  -3   7  -1 97.5496 11.7425   5
   4  -7   1 1622.98 119.587   3
  -4  -7  -1 1445.84 119.993   3
  -4  -7  -1 1478.09 118.402   1
   4   7   1 1405.64 117.826   5
  -4   7  -1 1482.51 118.043   5
  -4   7  -1 1427.24 125.931   6
   4   7   1 1481.13 118.359   5
  -4   7  -1 1467.69 117.433   1
   4   7   1 1446.77 117.962   1
   4   7   1 1411.04 121.943   6
   4   7   1 1369.87 127.773   2
  -4   7  -1 1571.90 121.202   6
  -5  -7  -1 57.1852 16.6011   3
  -5  -7  -1 47.3426 11.3550   1
   5  -7   1 53.4691 14.5230   3
  -5   7  -1 71.5299 24.6007   6
  -5   7  -1 70.2773 12.4644   1
   5   7   1 32.9732 28.6423   6
   5   7   1 51.4514 10.6497   5
   5   7   1 50.9013 13.3827   1
   5   7   1 26.6281 25.0034   2
   5   7   1 25.2203 21.4499   6
  -5   7  -1 51.8170 9.71281   5
  -5   7  -1 44.2672 13.3564   3
   5   7   1 71.6655 13.4554   5
  -6  -7  -1 704.238 62.8052   1
   6  -7   1 778.793 61.7880   3
  -6  -7  -1 668.378 63.0023   3
  -6   7  -1 660.149 70.8271   6
  -6   7  -1 703.638 59.9929   5
   6   7   1 759.866 63.1222   1
   6   7   1 695.906 68.4948   6
   6   7   1 748.771 60.8944   5
   6   7   1 716.876 60.9404   5
   6   7   1 720.164 82.7810   2
   6   7   1 731.834 69.1484   6
  -6   7  -1 602.849 61.3214   3
  -6   7  -1 712.067 60.4286   1
  -6   7  -1 773.036 65.5548   6
  -7  -7  -1 34.4257 11.6024   1
  -7  -7  -1 34.9600 12.3098   3
   7  -7   1 33.2945 14.0491   3
  -7   7  -1 30.0802 10.8994   5
  -7   7  -1 85.1077 14.3283   1
   7   7   1 0.32686 19.8054   6
   7   7   1 26.0446 21.4051   6
   7   7   1 37.8206 12.2139   5
  -7   7  -1 58.8860 18.7990   6
  -7   7  -1 34.7221 10.4686   3
   7   7   1 -3.5510 11.1843   5
  -7   7  -1 28.6895 11.5036   5
  -7   7  -1 30.7052 16.7105   6
   7   7   1 30.2040 41.1768   2
  -8  -7  -1 -6.8976 16.7039   1
  -8  -7  -1 -0.5917 15.4611   3
   8  -7   1 -15.398 13.9317   3
  -8   7  -1 -5.3994 14.7704   6
  -8   7  -1 -1.1549 10.4204   5
   8   7   1 -22.277 25.6462   6
  -8   7  -1 1.13578 10.6603   5
  -8   7  -1 14.7792 13.3926   3
   8   7   1 0.62735 23.7661   6
  -8   7  -1 -15.586 22.2460   6
   8   7   1 -6.9756 12.8393   5
   8   7   1 -42.270 43.8532   2
  -8   7  -1 8.18617 13.2620   1
   8   7   1 4.14635 12.8220   5
  -9  -7  -1 11.0276 13.3884   1
   9  -7   1 3.73283 10.7022   3
  -9  -7  -1 -9.8958 15.7832   3
   9   7   1 -2.0840 13.5054   5
  -9   7  -1 4.92241 12.3941   3
   9   7   1 -0.5553 12.9127   5
  -9   7  -1 14.4335 24.3236   6
  -9   7  -1 -9.1590 15.5748   1
  -9   7  -1 26.0990 16.5661   6
   9   7   1 15.4681 49.4912   2
   9   7   1 21.3701 26.9437   6
  -9   7  -1 9.97258 9.79708   5
  -9   7  -1 14.1832 12.1501   5
   9   7   1 33.0180 25.8164   6
  -9   7  -1 5.28021 23.0747   2
 -10  -7  -1 35.8402 16.2790   1
 -10  -7  -1 10.7256 19.2855   3
  10  -7   1 19.3797 17.7118   3
  10   7   1 13.1224 14.8669   5
 -10   7  -1 4.38493 27.2563   2
  10   7   1 13.7374 15.2749   5
 -10   7  -1 24.6854 23.9337   6
  10   7   1 37.9111 27.9580   6
 -10   7  -1 22.8861 9.42559   5
  10   7   1 -30.810 59.9441   2
 -10   7  -1 1.92426 14.1766   3
  10   7   1 4.28022 27.1515   6
 -10   7  -1 6.29862 12.1207   5
 -10   7  -1 15.6928 16.7185   6
 -10   7  -1 9.63884 18.4555   1
 -11  -7  -1 36.3739 18.2741   1
 -11  -7  -1 22.6621 20.4756   3
 -11   7  -1 41.0770 27.6394   6
 -11   7  -1 3.44910 19.0110   6
  11   7   1 7.31092 36.6048   6
  11   7   1 24.7403 32.3159   6
 -11   7  -1 21.3914 10.0270   5
  11   7   1 100.123 70.1639   2
 -11   7  -1 -10.326 19.4550   1
 -11   7  -1 76.5807 32.0503   2
  11   7   1 7.38838 14.9873   5
 -11   7  -1 7.08560 12.1437   3
  11   7   1 17.4046 17.3077   5
 -11   7  -1 4.62935 11.5898   5
 -12  -7  -1 -9.0788 23.3316   3
 -12  -7  -1 -6.9972 28.9463   1
 -12   7  -1 23.0958 18.6267   6
  12   7   1 37.9296 19.6800   5
 -12   7  -1 36.0996 24.5218   1
  12   7   1 -16.776 32.5824   6
  12   7   1 -0.3055 41.2621   6
 -12   7  -1 32.7737 12.2876   5
 -12   7  -1 97.3285 42.7306   2
 -12   7  -1 1.28068 16.3802   3
  12   7   1 63.6875 70.9852   2
 -12   7  -1 49.3125 27.2276   6
 -12   7  -1 46.2403 15.4247   5
 -13  -7  -1 -0.8714 30.8097   1
 -13  -7  -1 -27.329 27.1603   3
 -13   7  -1 -1.7988 17.2112   3
 -13   7  -1 13.8784 12.3646   5
 -13   7  -1 -3.3646 25.2006   6
 -13   7  -1 -15.372 11.9936   5
  13   7   1 -12.874 40.7556   6
  13   7   1 17.8412 19.2569   5
  13   7   1 40.6482 57.1171   2
 -13   7  -1 -4.3705 29.7692   1
 -14  -7  -1 -32.113 26.1714   1
 -14   7  -1 61.0776 15.1972   5
 -14   7  -1 36.7658 12.1408   5
  14   7   1 124.398 106.094   2
 -14   7  -1 0.15515 21.1884   3
 -14   7  -1 40.8338 18.1772   6
 -14  -8   1 112.200 33.2684   1
 -14   8   1 96.5735 29.8025   3
 -14   8   1 63.3557 18.5648   5
  14   8  -1 106.931 108.717   2
 -13  -8   1 9.92407 34.1666   1
 -13  -8   1 35.4304 37.6983   3
 -13   8   1 31.0056 25.1823   3
  13   8  -1 6.57745 59.4869   2
 -13   8   1 -9.6862 23.6215   6
 -13   8   1 51.5635 14.6527   5
 -13   8   1 34.1791 16.0795   5
 -12  -8   1 50.7966 32.8236   3
 -12  -8   1 212.724 33.6526   1
  12   8  -1 13.4553 83.8929   2
  12   8  -1 -99.266 40.5150   6
 -12   8   1 56.8238 13.7374   5
 -12   8   1 74.7308 13.4758   5
 -12   8   1 46.4987 21.2611   1
  12   8  -1 -8.7553 25.5675   5
 -12   8   1 22.4915 54.2757   2
  12   8  -1 50.5839 48.8125   6
 -12   8   1 28.2866 22.8604   6
 -12   8   1 72.7694 23.6701   3
 -12   8   1 57.1502 30.2515   6
 -11  -8   1 -39.257 25.0370   1
 -11  -8   1 -24.350 26.1044   3
 -11   8   1 0.80537 17.8863   3
  11   8  -1 -12.428 33.0276   6
 -11   8   1 14.9357 14.0947   5
  11   8  -1 32.0990 35.5656   6
  11   8  -1 3.96714 19.8746   5
 -11   8   1 15.0434 12.1107   5
 -11   8   1 143.244 46.9947   2
 -11   8   1 44.4578 24.9999   6
  11   8  -1 31.0542 52.0754   2
 -11   8   1 2.40587 16.0107   1
 -11   8   1 -13.240 18.2566   6
 -10  -8   1 185.481 30.6488   1
  10  -8  -1 207.963 29.6923   3
 -10  -8   1 160.751 26.0456   3
  10   8  -1 151.093 38.4712   6
  10   8  -1 59.0974 69.1465   2
 -10   8   1 147.416 19.2342   5
  10   8  -1 157.038 37.9970   6
 -10   8   1 194.109 24.8956   3
 -10   8   1 159.457 21.9086   1
  10   8  -1 227.579 28.5530   5
 -10   8   1 164.662 30.1247   6
 -10   8   1 172.474 31.1266   6
  10   8  -1 167.396 24.2648   5
 -10   8   1 147.211 42.8798   2
 -10   8   1 184.575 21.1514   5
  -9  -8   1 257.710 33.3780   3
  -9  -8   1 313.060 34.4918   1
   9  -8  -1 319.886 41.3457   3
   9   8  -1 259.364 66.8000   2
  -9   8   1 347.095 32.3731   1
   9   8  -1 306.512 41.7361   6
  -9   8   1 293.186 30.4736   5
   9   8  -1 277.709 31.6885   5
  -9   8   1 294.084 39.3393   6
   9   8  -1 247.480 33.7378   5
  -9   8   1 283.780 31.8263   3
  -9   8   1 269.534 30.0397   5
   9   8  -1 328.104 45.6738   6
  -9   8   1 320.107 41.3292   6
  -8  -8   1 123.712 23.4312   1
  -8  -8   1 108.948 20.2021   3
   8  -8  -1 140.385 22.9982   3
   8   8  -1 115.475 28.7019   6
  -8   8   1 91.1823 22.5814   6
  -8   8   1 102.741 17.4013   3
  -8   8   1 80.8129 28.2302   6
   8   8  -1 85.7313 39.3666   2
   8   8  -1 78.7089 17.9339   5
   8   8  -1 131.517 23.8517   1
  -8   8   1 111.253 16.2496   5
  -8   8   1 116.014 14.4136   5
  -8   8   1 113.786 13.9971   1
   8   8  -1 140.771 33.9155   6
  -7  -8   1 299.217 36.5683   3
   7  -8  -1 337.613 36.7765   3
  -7  -8   1 323.156 32.6155   1
  -7   8   1 233.135 33.9612   3
  -7   8   1 321.086 29.7038   1
   7   8  -1 260.739 32.0077   1
  -7   8   1 283.447 38.4127   6
   7   8  -1 251.737 46.3311   2
   7   8  -1 292.211 44.3593   6
  -7   8   1 256.964 28.1477   5
   7   8  -1 313.031 35.0835   5
   7   8  -1 297.878 32.1295   5
  -7   8   1 310.055 30.1298   5
  -7   8   1 361.388 41.0484   6
   7   8  -1 320.651 45.9745   6
   6  -8  -1 445.371 42.7655   3
  -6  -8   1 354.093 41.6054   3
  -6  -8   1 439.317 39.7568   1
  -6   8   1 355.416 38.4803   3
  -6   8   1 371.642 38.5608   5
  -6   8   1 453.523 48.4891   6
  -6   8   1 400.334 35.8288   1
  -6   8   1 415.450 36.6786   5
   6   8  -1 424.474 41.1601   5
  -6   8   1 479.330 54.8303   6
   6   8  -1 441.900 37.6880   5
   6   8  -1 387.444 52.0819   6
   6   8  -1 390.556 60.4518   2
   6   8  -1 463.316 39.8998   1
   6   8  -1 430.653 52.0786   6
   5  -8  -1 335.124 28.0219   4
  -5  -8   1 397.773 38.0950   1
   5  -8  -1 432.058 35.4100   3
  -5  -8   1 307.346 41.1961   3
   5   8  -1 350.074 35.8436   5
   5   8  -1 394.404 35.1124   1
  -5   8   1 314.016 36.8967   3
  -5   8   1 367.275 34.8007   5
   5   8  -1 332.783 46.0707   6
   5   8  -1 361.148 36.2078   5
   5   8  -1 376.248 48.8089   6
  -5   8   1 335.716 44.8403   6
   5   8  -1 271.144 51.6985   2
  -5   8   1 368.270 32.9642   1
  -4  -8   1 795.063 78.0508   3
   4  -8  -1 989.637 76.7013   3
  -4  -8   1 964.105 74.7683   1
   4  -8  -1 897.922 70.3932   4
  -4   8   1 1018.65 86.8407   6
   4   8  -1 872.915 81.3351   6
   4   8  -1 870.205 73.9154   1
   4   8  -1 925.403 73.6551   5
   4   8  -1 875.688 90.2671   2
   4   8  -1 1027.75 90.0883   6
  -4   8   1 860.023 72.1421   1
   4   8  -1 843.146 73.3822   5
  -4   8   1 844.752 73.0016   5
  -4   8   1 825.128 76.0851   3
  -4   8   1 854.636 74.2338   5
  -4   8   1 901.284 80.4684   6
  -3  -8   1 -3.2617 8.67055   1
   3  -8  -1 5.21627 5.95718   4
   3  -8  -1 -4.3032 12.9561   3
  -3  -8   1 -8.2670 10.4960   3
   3  -8  -1 -2.5409 9.28153   1
   3   8  -1 16.2009 18.6444   6
   3   8  -1 -0.9311 8.08715   5
   3   8  -1 -5.0948 28.8288   2
   3   8  -1 0.44001 11.5173   1
  -3   8   1 6.67578 8.88812   3
  -3   8   1 53.6272 14.7457   6
  -3   8   1 -13.507 10.9301   5
   3   8  -1 -21.849 11.8325   5
  -3   8   1 -5.8815 7.62756   1
  -3   8   1 -7.0673 8.19881   5
  -3   8   1 9.11942 18.8818   6
  -2  -8   1 -6.1715 11.0594   3
   2  -8  -1 5.43126 9.39777   3
   2  -8  -1 5.18209 9.51537   1
  -2  -8   1 3.58876 8.63478   1
   2   8  -1 -18.843 13.2325   6
   2   8  -1 -2.1595 25.0405   2
  -2   8   1 -7.7114 7.35372   5
  -2   8   1 -3.6025 27.2926   6
  -2   8   1 -2.8744 18.7656   6
  -2   8   1 -5.2335 8.21658   5
  -2   8   1 14.4313 13.8020   3
   2   8  -1 15.7519 21.1238   6
   2   8  -1 -15.183 10.8159   5
   2   8  -1 7.86893 7.94764   1
  -2   8   1 -3.4244 8.51404   1
   2   8  -1 -11.410 11.7606   5
   1  -8  -1 503.928 43.1678   3
  -1  -8   1 448.556 41.6723   1
  -1  -8   1 440.972 43.6193   3
   1  -8  -1 468.740 41.8288   1
  -1   8   1 538.270 43.7456   5
   1   8  -1 451.313 42.4857   1
   1   8  -1 434.119 43.1670   5
  -1   8   1 517.420 53.0211   6
   1   8  -1 520.744 47.7954   6
   1   8  -1 444.456 55.8143   6
  -1   8   1 485.440 52.4444   6
  -1   8   1 478.209 40.0836   1
  -1   8   1 443.299 42.9348   5
   1   8  -1 411.285 43.5212   5
   0  -8  -1 257.225 26.2439   3
   0  -8   1 256.942 24.2103   1
   0  -8   1 221.932 26.5003   3
   0  -8  -1 228.969 25.4287   1
   0   8  -1 205.155 27.3699   6
   0   8   1 337.505 41.4826   6
   0   8   1 210.785 24.8603   5
   0   8   1 162.059 25.0246   3
   0   8  -1 244.284 24.4694   5
   0   8  -1 245.410 27.4118   5
   0   8   1 208.745 24.2702   1
   0   8   1 239.697 24.2145   5
   0   8  -1 231.853 25.3447   1
   0   8   1 202.511 31.5902   6
   1  -8   1 23.6028 12.5285   1
  -1  -8  -1 27.4473 8.43407   1
  -1  -8  -1 21.7998 13.7200   3
   1  -8   1 52.3537 12.3687   3
   1   8   1 25.4131 13.1347   5
  -1   8  -1 23.0248 9.71125   5
   1   8   1 36.5510 10.0278   5
   1   8   1 13.1510 21.2107   6
  -1   8  -1 52.2695 20.6129   6
   1   8   1 33.0863 8.24726   1
  -1   8  -1 31.1958 12.8861   5
  -1   8  -1 27.8218 14.0440   3
  -1   8  -1 36.9406 8.63992   1
   1   8   1 39.0036 22.5297   6
   1   8   1 15.3254 10.0370   3
  -1   8  -1 20.7346 28.8420   6
  -2  -8  -1 564.603 51.9486   3
   2  -8   1 583.213 49.4978   3
  -2  -8  -1 511.445 48.7776   1
   2  -8   1 523.403 48.7990   1
  -2   8  -1 554.958 47.8257   1
  -2   8  -1 586.242 49.1498   5
   2   8   1 565.579 47.5153   5
  -2   8  -1 567.586 52.2670   6
  -2   8  -1 499.169 64.1359   6
   2   8   1 532.312 47.1717   5
   2   8   1 533.404 48.3263   1
  -2   8  -1 505.481 48.4542   5
   2   8   1 589.478 67.0813   6
   2   8   1 542.800 57.6118   6
   3  -8   1 479.870 38.3549   4
  -3  -8  -1 499.858 42.9841   1
  -3  -8  -1 472.711 46.8437   3
   3  -8   1 562.025 46.9089   3
  -3   8  -1 476.483 43.5411   5
  -3   8  -1 440.931 52.1232   6
   3   8   1 508.722 42.5767   5
  -3   8  -1 489.908 41.8899   5
   3   8   1 351.947 43.2687   5
   3   8   1 570.762 54.5777   6
  -3   8  -1 452.483 42.7386   1
   3   8   1 481.258 65.2974   6
   3   8   1 468.932 43.8018   1
  -3   8  -1 556.120 62.2237   6
   3   8   1 408.863 56.4357   2
  -4  -8  -1 46.4270 12.9323   3
  -4  -8  -1 41.1454 14.8563   1
   4  -8   1 44.8450 5.64224   4
   4  -8   1 49.4181 5.27270   4
   4  -8   1 51.6090 12.0026   3
  -4   8  -1 48.6945 13.4273   5
  -4   8  -1 85.3304 20.7360   6
   4   8   1 84.9669 24.8789   2
   4   8   1 50.3941 14.0254   5
  -4   8  -1 65.1500 10.0925   1
   4   8   1 41.5523 10.5200   1
   4   8   1 42.3595 17.6531   6
   4   8   1 65.6500 11.6413   5
  -4   8  -1 50.1300 27.9974   6
   4   8   1 42.3513 23.1364   6
  -4   8  -1 43.3652 11.9334   3
  -4   8  -1 53.0321 13.0136   5
   5  -8   1 695.405 56.0765   3
  -5  -8  -1 626.124 57.1939   3
  -5  -8  -1 617.841 55.5399   1
  -5   8  -1 610.472 53.7299   1
   5   8   1 556.803 55.9293   5
   5   8   1 613.471 55.3815   1
  -5   8  -1 703.122 63.3963   6
   5   8   1 594.903 70.8832   2
   5   8   1 643.198 55.9010   5
  -5   8  -1 646.108 71.2899   6
   5   8   1 611.720 73.8770   6
   5   8   1 828.811 69.0105   6
  -5   8  -1 638.813 55.3073   5
  -5   8  -1 626.834 54.1619   5
   6  -8   1 102.133 18.8978   3
  -6  -8  -1 87.1306 16.0500   1
  -6  -8  -1 101.538 21.5592   3
  -6   8  -1 65.3901 30.7473   6
   6   8   1 46.9887 32.2558   6
  -6   8  -1 113.252 23.0248   6
   6   8   1 107.298 32.6777   2
   6   8   1 87.8184 17.3750   5
   6   8   1 98.1452 16.7830   5
  -6   8  -1 100.428 13.5297   5
   6   8   1 78.8636 27.0981   6
  -6   8  -1 80.9243 15.7072   1
   6   8   1 74.1098 14.3617   1
  -6   8  -1 87.8634 15.7624   5
   7  -8   1 57.8384 18.2266   3
  -7  -8  -1 61.7678 19.7859   3
  -7  -8  -1 98.5218 16.6901   1
  -7   8  -1 77.5641 14.2602   5
  -7   8  -1 64.5688 17.2468   3
   7   8   1 21.2501 31.4477   2
  -7   8  -1 80.2681 14.9496   5
  -7   8  -1 90.2081 28.6406   6
   7   8   1 85.7290 18.0713   5
   7   8   1 91.0980 27.1351   6
  -7   8  -1 45.6256 21.6260   6
   7   8   1 68.9812 13.2651   5
   7   8   1 75.7994 25.0765   6
  -7   8  -1 80.4866 12.6023   1
   8  -8   1 60.4435 18.5726   3
  -8  -8  -1 90.2118 21.2106   1
  -8  -8  -1 70.7394 20.7427   3
   8   8   1 28.3939 34.0986   2
  -8   8  -1 64.6252 16.0924   3
  -8   8  -1 60.9391 28.0513   6
   8   8   1 53.6156 16.3677   5
   8   8   1 37.5325 27.3776   6
  -8   8  -1 61.6421 15.2477   5
   8   8   1 53.3429 31.6615   6
  -8   8  -1 48.1857 10.7119   5
  -8   8  -1 58.9225 21.2870   6
  -8   8  -1 56.2884 16.9749   1
   9  -8   1 196.139 25.3313   3
  -9  -8  -1 147.930 24.2045   1
  -9  -8  -1 160.522 27.8844   3
  -9   8  -1 178.247 26.8381   6
  -9   8  -1 153.158 19.9664   5
  -9   8  -1 211.259 35.1869   6
  -9   8  -1 185.264 32.1495   2
  -9   8  -1 144.212 23.3078   3
   9   8   1 188.682 38.6529   6
   9   8   1 131.533 22.3863   5
   9   8   1 151.277 22.8178   5
   9   8   1 160.610 36.5511   6
  -9   8  -1 143.427 22.3997   1
   9   8   1 149.448 47.6429   2
  -9   8  -1 133.044 19.7320   5
 -10  -8  -1 -3.0935 14.0935   1
  10  -8   1 6.34933 22.1195   3
 -10  -8  -1 43.7971 22.8654   3
 -10   8  -1 -19.195 17.4428   1
 -10   8  -1 0.38274 18.7974   6
  10   8   1 -7.3309 45.6357   2
 -10   8  -1 26.7841 36.3106   2
  10   8   1 3.45851 12.4929   5
  10   8   1 17.0445 34.9473   6
 -10   8  -1 -9.9103 17.1716   3
  10   8   1 -38.324 33.3966   6
  10   8   1 32.6654 17.8549   5
 -10   8  -1 1.45663 11.3298   5
 -10   8  -1 -4.4821 26.2626   6
 -10   8  -1 -15.095 12.9057   5
  11  -8   1 151.260 28.2394   3
 -11  -8  -1 132.577 28.5906   3
 -11  -8  -1 121.289 25.5291   1
 -11   8  -1 175.189 20.4995   5
 -11   8  -1 135.746 27.0616   1
  11   8   1 111.210 42.6312   6
 -11   8  -1 177.446 18.9562   5
 -11   8  -1 116.363 23.6236   3
  11   8   1 132.654 71.4847   2
 -11   8  -1 112.848 38.2826   6
 -11   8  -1 156.243 26.5027   6
 -11   8  -1 189.132 41.1273   2
 -12  -8  -1 28.2971 28.2060   3
 -12  -8  -1 -18.050 21.6253   1
  12   8   1 31.4700 66.2155   2
  12   8   1 1.99236 38.2075   6
 -12   8  -1 -0.7035 25.7418   1
 -12   8  -1 8.90930 20.8294   3
 -12   8  -1 4.70934 32.8371   6
 -12   8  -1 -6.0423 11.6197   5
 -12   8  -1 3.27726 14.1710   5
 -12   8  -1 7.47017 51.7237   2
 -13  -8  -1 94.8461 35.3930   1
 -13   8  -1 20.4938 15.7284   5
 -13   8  -1 0.56107 17.7853   5
 -13   8  -1 50.3517 22.8726   3
 -13   8  -1 39.7397 31.6697   6
  13   8   1 -119.21 87.6890   2
 -14  -8  -1 -28.787 43.5167   1
 -14   8  -1 29.1716 14.6330   5
  14   8   1 -44.738 78.0611   2
 -14   8  -1 17.8688 26.7154   6
 -13  -9   1 -54.386 38.2752   1
  13   9  -1 -149.81 97.4783   2
 -13   9   1 -1.8525 33.0656   6
 -13   9   1 -7.0924 29.2058   3
 -13   9   1 1.54468 19.1548   5
 -12  -9   1 44.7925 23.6567   1
 -12  -9   1 -43.429 38.8864   3
 -12   9   1 54.1562 33.8775   6
 -12   9   1 -18.812 15.3910   5
 -12   9   1 17.7196 18.1926   5
  12   9  -1 -15.052 59.4123   2
 -12   9   1 -17.232 25.1397   3
  11  -9  -1 254.538 41.5021   3
 -11  -9   1 193.773 41.9573   3
 -11  -9   1 323.781 36.9053   1
 -11   9   1 319.394 60.2484   2
 -11   9   1 271.598 45.7040   6
 -11   9   1 277.361 31.2681   5
 -11   9   1 258.076 36.3568   3
 -11   9   1 292.172 31.4524   1
  11   9  -1 392.555 90.7559   2
 -11   9   1 314.320 31.9141   5
 -11   9   1 208.684 37.0836   6
 -10  -9   1 5.56288 21.3979   3
 -10  -9   1 4.49337 26.3671   1
  10  -9  -1 36.4576 20.3791   3
  10   9  -1 19.6945 53.7931   2
 -10   9   1 -0.4415 12.6658   5
  10   9  -1 -3.0203 38.5963   6
  10   9  -1 13.1720 42.0264   6
 -10   9   1 35.8752 24.3529   6
 -10   9   1 -2.4477 14.3042   3
 -10   9   1 8.37002 15.6712   1
 -10   9   1 6.36911 29.1164   6
  10   9  -1 44.4237 21.4274   5
 -10   9   1 3.78592 13.9595   5
  -9  -9   1 122.654 26.2774   1
   9  -9  -1 167.759 30.2381   3
  -9  -9   1 114.609 24.5429   3
   9   9  -1 160.704 39.2375   6
  -9   9   1 152.387 20.1914   5
  -9   9   1 133.385 18.5969   1
   9   9  -1 108.699 23.8463   5
   9   9  -1 131.517 50.7550   2
  -9   9   1 102.015 20.2255   3
  -9   9   1 119.216 28.2464   6
  -9   9   1 113.593 33.8618   6
   9   9  -1 124.462 32.2623   6
  -9   9   1 141.064 19.3053   5
  -8  -9   1 50.4214 17.6530   1
  -8  -9   1 45.0113 19.1023   3
   8  -9  -1 35.9226 16.7004   3
  -8   9   1 88.0469 30.3611   6
   8   9  -1 58.5975 31.7761   6
   8   9  -1 60.9737 19.5782   5
   8   9  -1 -41.519 55.9341   2
   8   9  -1 -0.2730 36.0386   6
  -8   9   1 23.2003 14.7650   5
  -8   9   1 52.5669 22.6243   6
  -8   9   1 23.9794 15.0164   5
  -8   9   1 52.7240 13.6645   1
   8   9  -1 42.3582 17.4461   1
  -8   9   1 42.6169 13.9439   3
   8   9  -1 1.49009 16.2002   5
   7  -9  -1 47.3677 20.4051   3
  -7  -9   1 41.9368 24.5931   3
  -7  -9   1 40.7850 15.3216   1
  -7   9   1 25.1593 29.2873   6
   7   9  -1 30.8992 13.2322   5
  -7   9   1 18.4852 22.9751   6
   7   9  -1 33.6469 14.8456   1
  -7   9   1 37.8609 14.1332   5
   7   9  -1 21.9192 15.2506   5
   7   9  -1 -50.136 33.6008   6
  -7   9   1 50.5984 12.5651   1
  -7   9   1 17.9666 9.90126   5
   7   9  -1 42.4271 28.1733   6
   7   9  -1 26.1651 31.9006   2
  -7   9   1 6.27975 17.9170   3
  -6  -9   1 60.7911 15.5881   1
  -6  -9   1 57.4323 17.6774   3
   6  -9  -1 73.3168 16.6016   3
   6   9  -1 64.0819 27.1447   6
  -6   9   1 52.8722 14.6643   5
  -6   9   1 43.9518 14.5107   3
  -6   9   1 73.0216 15.5510   5
   6   9  -1 81.7794 26.7637   6
  -6   9   1 62.5103 12.9260   1
   6   9  -1 59.6249 13.7874   5
   6   9  -1 -20.948 30.0497   2
   6   9  -1 49.6952 14.1446   1
   6   9  -1 52.6086 13.4059   5
  -6   9   1 88.4276 24.7209   6
  -6   9   1 65.7726 30.4282   6
   5  -9  -1 205.725 26.6782   3
  -5  -9   1 182.262 29.0835   3
  -5  -9   1 182.833 23.6530   1
   5  -9  -1 175.774 15.6433   4
  -5   9   1 205.395 22.8907   1
   5   9  -1 207.845 24.3171   5
  -5   9   1 179.338 24.4596   3
  -5   9   1 200.276 23.1543   5
  -5   9   1 168.037 21.7238   5
   5   9  -1 206.056 43.0194   2
   5   9  -1 191.147 28.2779   6
   5   9  -1 170.854 23.4615   5
   5   9  -1 208.620 22.9800   1
   5   9  -1 174.656 41.7316   6
  -5   9   1 250.871 38.7663   6
  -5   9   1 187.654 30.3691   6
   4  -9  -1 48.3792 7.53797   4
  -4  -9   1 42.3311 17.3723   1
   4  -9  -1 68.9592 18.1197   3
  -4  -9   1 56.3810 21.1435   3
  -4   9   1 45.9507 15.7958   3
   4   9  -1 44.0202 34.7423   2
  -4   9   1 43.7547 11.6406   1
   4   9  -1 60.4932 16.3070   5
  -4   9   1 49.9389 14.9072   5
   4   9  -1 58.1159 12.8539   1
  -4   9   1 37.1404 11.5025   5
   4   9  -1 37.3361 26.9715   6
  -4   9   1 64.6225 17.5611   6
   4   9  -1 51.3563 15.9532   5
  -4   9   1 12.1756 22.8663   6
   4   9  -1 18.5267 23.7335   6
   3  -9  -1 858.026 67.7029   3
   3  -9  -1 752.883 60.2811   4
  -3  -9   1 770.999 69.7693   3
  -3  -9   1 815.936 65.8863   1
   3  -9  -1 752.917 63.4350   1
   3   9  -1 790.331 69.2567   6
  -3   9   1 728.542 72.4993   6
  -3   9   1 741.887 62.6638   5
  -3   9   1 850.311 69.8420   6
  -3   9   1 734.535 64.4038   5
  -3   9   1 726.511 62.4175   1
   3   9  -1 760.314 62.9653   5
   3   9  -1 695.997 63.1565   1
   3   9  -1 650.032 83.9113   6
   3   9  -1 785.492 81.9326   2
   3   9  -1 680.454 62.8904   5
  -3   9   1 572.531 65.8554   3
   2  -9  -1 70.5179 11.6670   1
   2  -9  -1 73.9743 18.5114   3
  -2  -9   1 49.1089 15.4967   1
  -2  -9   1 56.5386 15.4117   3
   2   9  -1 63.6185 15.2297   5
  -2   9   1 55.1610 12.4365   5
   2   9  -1 62.6212 14.8454   1
  -2   9   1 80.6568 24.2377   6
   2   9  -1 52.9528 12.7116   5
   2   9  -1 87.7611 30.5854   2
  -2   9   1 45.1261 9.84386   1
  -2   9   1 62.7923 18.8161   6
  -2   9   1 65.1044 12.3813   5
   2   9  -1 2.49863 35.0139   6
   2   9  -1 43.7678 17.8383   6
  -2   9   1 58.7672 13.4793   3
  -1  -9   1 30.8175 18.5950   3
  -1  -9   1 31.8946 10.5790   1
   1  -9  -1 32.8633 10.6101   1
   1  -9  -1 50.5860 17.6798   3
   1   9  -1 112.221 27.0830   6
  -1   9   1 30.2557 14.3003   5
  -1   9   1 43.0706 14.2457   5
  -1   9   1 53.5492 23.2777   6
   1   9  -1 8.04677 28.2170   2
   1   9  -1 28.7993 13.3042   1
   1   9  -1 24.6623 14.1032   5
  -1   9   1 32.7626 15.0349   3
   1   9  -1 27.9174 16.4158   6
   1   9  -1 20.1898 10.7604   5
  -1   9   1 30.7973 11.5827   1
   0  -9   1 -0.2145 8.99010   1
   0  -9  -1 6.46075 12.9534   1
   0  -9  -1 27.1559 16.8853   3
   0  -9   1 -5.4164 10.9941   3
   0   9   1 8.97935 15.5022   6
   0   9   1 11.9746 9.93061   5
   0   9   1 15.2955 11.7676   3
   0   9  -1 6.42121 21.2700   6
   0   9   1 -2.7744 13.1438   5
   0   9  -1 10.4052 33.0499   6
   0   9  -1 -4.5476 8.21672   1
   0   9   1 8.11472 10.5516   1
   0   9   1 -4.7149 30.5861   6
   0   9  -1 0.90908 13.2820   5
   0   9  -1 -3.6056 9.53168   5
   1  -9   1 338.452 37.0507   3
  -1  -9  -1 356.684 36.7746   3
  -1  -9  -1 357.017 33.8186   1
   1  -9   1 388.391 34.4764   1
  -1   9  -1 359.294 49.4465   6
   1   9   1 347.347 33.9199   5
   1   9   1 329.562 33.8343   5
  -1   9  -1 376.660 36.6705   5
  -1   9  -1 353.697 35.7878   1
  -1   9  -1 351.457 37.1882   5
   1   9   1 343.668 41.9940   6
   1   9   1 362.554 35.2932   1
  -1   9  -1 351.254 48.1960   6
  -2  -9  -1 -15.912 12.5776   1
   2  -9   1 -3.7004 11.8377   3
  -2  -9  -1 -17.683 16.9806   3
   2  -9   1 -4.0157 12.8207   1
   2   9   1 -5.9110 7.92231   1
  -2   9  -1 -9.3401 9.15867   5
   2   9   1 15.8594 22.9191   6
  -2   9  -1 11.7597 10.7985   3
  -2   9  -1 -2.7927 9.55439   5
  -2   9  -1 14.5993 31.9279   6
  -2   9  -1 3.18598 11.1752   1
   2   9   1 -0.2113 10.0447   5
   2   9   1 -10.777 21.9638   6
   2   9   1 -11.913 13.2153   5
  -2   9  -1 -4.0588 21.2419   6
  -3  -9  -1 1246.67 95.1679   3
  -3  -9  -1 1127.68 91.0522   1
   3  -9   1 1096.08 87.0817   4
   3  -9   1 1253.93 92.6375   3
   3   9   1 1119.66 90.4968   1
  -3   9  -1 1036.10 95.2581   6
  -3   9  -1 1071.96 91.3979   5
  -3   9  -1 1059.38 89.7261   1
   3   9   1 1065.94 91.7547   5
  -3   9  -1 1074.33 104.191   6
   3   9   1 1051.38 101.145   6
  -3   9  -1 1061.51 90.3347   5
   3   9   1 1121.40 91.6211   5
   3   9   1 1023.29 102.033   2
   3   9   1 1095.55 100.502   6
   4  -9   1 6.57069 4.02669   4
   4  -9   1 18.6043 4.63438   4
   4  -9   1 -8.4485 17.0031   3
  -4  -9  -1 11.4226 17.6812   3
  -4  -9  -1 17.0958 15.9636   1
  -4   9  -1 -4.9519 14.4500   6
   4   9   1 32.0379 33.4023   6
   4   9   1 5.46242 10.4674   5
  -4   9  -1 -8.2187 15.0587   3
   4   9   1 -5.9972 9.81555   5
   4   9   1 -25.508 24.2964   2
   4   9   1 21.8711 16.1275   6
  -4   9  -1 71.6748 23.9455   6
  -4   9  -1 -6.8095 9.59223   5
  -4   9  -1 1.97861 8.57017   1
  -4   9  -1 9.43459 12.7863   5
   4   9   1 4.89763 10.4545   1
   5  -9   1 27.8028 18.5123   3
  -5  -9  -1 23.3059 19.0445   3
  -5  -9  -1 1.84846 11.4336   1
   5   9   1 -16.827 15.4232   1
   5   9   1 30.2996 15.2503   5
  -5   9  -1 -10.809 30.5343   6
   5   9   1 20.0660 34.2820   6
  -5   9  -1 6.80369 15.2147   3
  -5   9  -1 13.6023 20.3186   6
  -5   9  -1 16.5316 12.4565   1
   5   9   1 -19.531 27.7041   2
   5   9   1 26.8714 24.5845   6
  -5   9  -1 -1.1839 13.7848   5
  -5   9  -1 -12.222 8.85320   5
   5   9   1 13.0450 14.8879   5
  -6  -9  -1 67.0773 16.0851   1
   6  -9   1 77.9591 20.4174   3
  -6  -9  -1 70.2692 17.0702   3
   6   9   1 66.3103 35.4962   2
   6   9   1 49.1227 17.3147   5
  -6   9  -1 66.2369 24.6676   6
  -6   9  -1 75.5774 16.1851   5
  -6   9  -1 59.9896 14.6741   3
   6   9   1 97.9131 22.4230   6
  -6   9  -1 54.9588 23.0775   6
  -6   9  -1 57.6810 16.0821   5
   6   9   1 84.8652 17.3945   5
  -6   9  -1 90.6412 13.5956   1
   6   9   1 79.3427 19.5359   1
   6   9   1 34.1379 36.7643   6
  -7  -9  -1 585.369 61.8326   3
  -7  -9  -1 698.481 57.7676   1
   7  -9   1 684.231 56.5823   3
   7   9   1 651.930 72.5509   6
   7   9   1 573.572 68.8227   6
  -7   9  -1 625.004 55.9208   1
  -7   9  -1 641.773 64.4573   6
  -7   9  -1 641.954 64.7324   6
  -7   9  -1 503.120 57.3904   3
   7   9   1 542.717 73.3853   2
  -7   9  -1 605.631 52.8835   5
   7   9   1 606.900 56.7951   5
   7   9   1 615.164 57.0137   5
  -7   9  -1 600.794 55.2987   5
   8  -9   1 168.164 26.3725   3
  -8  -9  -1 129.720 27.2325   1
  -8  -9  -1 90.4750 20.8988   3
   8   9   1 126.648 22.3262   5
  -8   9  -1 107.966 33.3210   6
  -8   9  -1 116.700 27.6119   6
   8   9   1 130.226 24.0243   5
  -8   9  -1 81.9682 18.4420   5
   8   9   1 110.847 43.8815   2
   8   9   1 138.394 40.2457   6
  -8   9  -1 138.074 23.0101   3
   8   9   1 115.521 36.1192   6
  -8   9  -1 129.918 17.0675   5
  -8   9  -1 137.357 18.1778   1
   9  -9   1 581.293 57.4990   3
  -9  -9  -1 591.437 53.1632   1
  -9  -9  -1 517.409 52.6634   3
   9   9   1 466.666 63.1595   6
  -9   9  -1 608.068 60.2664   6
   9   9   1 650.355 74.8477   6
  -9   9  -1 405.280 48.3088   3
   9   9   1 512.890 89.5362   2
  -9   9  -1 535.480 48.6363   5
  -9   9  -1 508.257 48.7520   5
  -9   9  -1 526.962 51.4846   1
  -9   9  -1 453.800 65.2572   6
 -10  -9  -1 -0.2884 18.3356   3
  10  -9   1 -0.4472 26.6324   3
 -10  -9  -1 14.1798 20.0479   1
 -10   9  -1 -5.2208 31.9824   2
 -10   9  -1 -12.288 14.7449   5
 -10   9  -1 13.7225 24.0240   6
 -10   9  -1 -8.1063 12.6064   5
 -10   9  -1 10.6770 20.3157   3
  10   9   1 4.59048 38.8616   6
  10   9   1 -7.3849 21.1135   5
  10   9   1 129.596 75.9853   2
 -10   9  -1 -30.207 29.1002   6
 -10   9  -1 1.32830 14.4304   1
 -11  -9  -1 84.5047 32.1430   1
  11  -9   1 85.8176 30.2076   3
 -11  -9  -1 93.2522 30.3706   3
 -11   9  -1 39.9516 31.6734   6
  11   9   1 70.8667 86.0378   2
 -11   9  -1 49.3373 31.4186   6
 -11   9  -1 30.0438 21.1491   3
 -11   9  -1 50.0127 25.7026   1
 -11   9  -1 47.6318 17.4300   5
  11   9   1 -34.960 31.5267   5
  11   9   1 21.8710 45.7382   6
 -11   9  -1 55.0327 14.6884   5
 -11   9  -1 61.0853 39.7094   2
 -12  -9  -1 55.5788 34.7612   3
 -12  -9  -1 88.3442 27.2957   1
  12   9   1 137.314 63.3253   2
 -12   9  -1 45.0240 19.2368   3
 -12   9  -1 67.8103 41.9848   6
 -12   9  -1 85.8425 19.8088   5
 -13  -9  -1 404.823 48.6334   1
 -13   9  -1 391.156 40.9400   5
  13   9   1 271.338 109.934   2
 -13   9  -1 383.203 55.5660   6
 -13   9  -1 302.961 41.9222   3
 -12 -10   1 96.8075 39.2417   1
 -12  10   1 60.4718 19.0667   5
  12  10  -1 -65.003 90.9346   2
 -12  10   1 39.0930 43.3218   6
 -12  10   1 22.9782 30.2570   3
 -11 -10   1 11.3010 24.9133   1
  11  10  -1 19.3340 52.7291   6
  11  10  -1 87.2533 59.0199   2
 -11  10   1 5.93732 33.0452   6
 -11  10   1 0.27325 15.9714   5
 -11  10   1 29.5598 26.8952   3
 -10 -10   1 182.928 30.8929   1
 -10 -10   1 199.813 44.3386   3
  10 -10  -1 188.095 33.1847   3
 -10  10   1 172.748 36.7589   6
 -10  10   1 196.253 22.6280   5
  10  10  -1 254.834 78.3122   2
 -10  10   1 166.942 27.4769   3
 -10  10   1 223.858 41.6012   6
  10  10  -1 147.324 52.4494   6
 -10  10   1 184.757 25.3271   1
 -10  10   1 199.413 26.3626   5
  -9 -10   1 -13.921 27.5540   1
   9 -10  -1 40.1285 31.6108   3
  -9 -10   1 -12.018 31.9287   3
   9  10  -1 -0.3350 43.6221   6
   9  10  -1 76.2823 53.9393   2
  -9  10   1 11.3601 15.3086   1
  -9  10   1 8.61027 15.8123   3
  -9  10   1 12.2641 32.4802   6
  -9  10   1 7.33976 16.8359   5
  -9  10   1 24.8505 17.4094   5
  -9  10   1 30.1615 28.7399   6
  -8 -10   1 65.5634 19.2319   1
  -8 -10   1 29.0990 20.6296   3
   8 -10  -1 39.6839 29.4933   3
   8  10  -1 47.8815 40.2399   6
  -8  10   1 9.26762 31.2726   6
  -8  10   1 53.5390 14.9313   1
  -8  10   1 62.1717 17.1684   5
  -8  10   1 9.96614 16.0136   3
   8  10  -1 27.6711 42.0784   6
   8  10  -1 -5.4238 20.7401   5
  -8  10   1 11.7634 15.8835   5
   8  10  -1 64.9035 55.5663   2
  -8  10   1 49.0676 28.1058   6
   7 -10  -1 -11.841 17.0631   3
  -7 -10   1 18.8393 26.5520   3
  -7 -10   1 -19.044 22.2355   1
  -7  10   1 12.3490 15.8613   5
   7  10  -1 -15.323 14.5524   1
  -7  10   1 -15.423 20.5190   3
   7  10  -1 -29.446 37.3609   6
   7  10  -1 -40.423 47.5376   2
  -7  10   1 67.1558 27.1156   6
   7  10  -1 -34.058 33.0421   6
  -7  10   1 -52.816 31.2001   6
  -7  10   1 -13.236 14.4756   5
   7  10  -1 -4.6760 19.5375   5
  -7  10   1 20.6118 13.1518   1
   7  10  -1 27.1886 19.8933   5
   6 -10  -1 404.213 45.0356   3
  -6 -10   1 330.158 37.1208   1
  -6 -10   1 254.510 38.5001   3
  -6  10   1 341.839 49.0351   6
   6  10  -1 283.378 34.5826   1
   6  10  -1 314.820 37.8337   5
   6  10  -1 259.255 51.4129   2
   6  10  -1 361.803 55.0943   6
   6  10  -1 310.312 38.2389   5
  -6  10   1 322.454 41.2878   6
  -6  10   1 308.859 34.5876   5
  -6  10   1 247.064 28.7754   1
   6  10  -1 290.562 43.1727   6
  -6  10   1 231.701 34.7284   3
  -6  10   1 341.912 36.1303   5
  -5 -10   1 64.7232 17.2584   1
  -5 -10   1 127.240 27.9673   3
   5 -10  -1 130.753 25.4389   3
   5 -10  -1 123.169 10.5752   4
   5 -10  -1 107.044 10.4149   4
  -5  10   1 119.518 16.6256   5
   5  10  -1 91.0334 21.4422   1
  -5  10   1 74.0012 16.7089   1
  -5  10   1 57.4470 19.7642   3
   5  10  -1 126.073 31.7538   6
  -5  10   1 107.074 19.6021   5
   5  10  -1 88.6890 32.2378   6
   5  10  -1 178.278 46.6708   2
  -5  10   1 114.268 24.0812   6
   5  10  -1 73.3640 20.0563   5
   5  10  -1 97.1415 21.2030   5
   4 -10  -1 255.071 32.2412   3
  -4 -10   1 266.550 30.9756   3
   4 -10  -1 247.941 21.6646   4
  -4 -10   1 237.478 27.4056   1
  -4  10   1 188.927 34.6651   6
  -4  10   1 171.249 25.5722   3
  -4  10   1 258.958 26.2811   5
   4  10  -1 197.227 35.2811   6
   4  10  -1 214.907 27.9800   5
  -4  10   1 250.663 31.5574   5
   4  10  -1 230.466 47.0155   2
   4  10  -1 235.356 28.4091   1
   4  10  -1 270.114 33.1212   5
  -4  10   1 226.109 35.7212   6
   4  10  -1 225.108 48.0009   6
   3 -10  -1 261.906 25.0159   4
  -3 -10   1 296.707 35.9511   3
   3 -10  -1 299.127 33.1218   3
  -3 -10   1 264.162 29.9013   1
   3 -10  -1 252.899 28.0988   1
   3  10  -1 240.255 41.1363   2
  -3  10   1 256.189 27.5368   5
   3  10  -1 224.194 28.5151   5
  -3  10   1 271.794 37.8138   6
  -3  10   1 189.952 28.3686   3
   3  10  -1 275.563 50.1852   6
  -3  10   1 253.502 37.8388   6
   3  10  -1 256.637 29.3045   5
  -3  10   1 262.854 29.5307   5
   3  10  -1 248.268 29.1018   1
  -3  10   1 242.853 28.5056   1
   3  10  -1 301.848 40.5604   6
  -2 -10   1 42.1703 21.6531   3
   2 -10  -1 -3.3600 14.3411   1
  -2 -10   1 11.2092 12.3180   1
   2 -10  -1 -2.4269 11.4513   4
   2 -10  -1 22.4055 13.6851   3
   2  10  -1 10.8417 15.9522   5
  -2  10   1 61.7170 16.9869   5
   2  10  -1 8.63474 23.7424   2
  -2  10   1 28.6543 18.7146   6
  -2  10   1 34.1501 16.0748   5
   2  10  -1 38.0857 15.0004   1
  -2  10   1 -1.6325 17.9634   3
   2  10  -1 -30.948 36.8003   6
  -2  10   1 37.8876 12.8362   1
   2  10  -1 22.8674 16.4365   5
   2  10  -1 21.2558 17.0614   6
  -2  10   1 -3.4606 23.9107   6
   1 -10  -1 747.775 64.1757   1
  -1 -10   1 778.695 69.6783   3
   1 -10  -1 826.341 66.1728   3
  -1 -10   1 796.052 65.7752   1
   1  10  -1 773.717 81.0059   2
   1  10  -1 643.869 85.5480   6
   1  10  -1 712.120 65.0917   5
  -1  10   1 740.855 76.1566   6
  -1  10   1 708.292 62.8275   1
  -1  10   1 662.905 62.5735   5
  -1  10   1 740.213 65.2560   5
   1  10  -1 707.511 69.9100   6
   1  10  -1 701.094 64.8424   1
   1  10  -1 773.636 65.5468   5
  -1  10   1 699.914 83.7633   6
   0 -10  -1 100.807 22.5386   3
   0 -10   1 75.4674 14.8432   1
   0 -10   1 82.9895 18.7004   3
   0 -10  -1 74.4795 14.7680   1
   0  10   1 89.7742 16.4612   1
   0  10  -1 78.4180 27.8979   6
   0  10  -1 99.8350 14.7085   1
   0  10   1 80.8160 28.6323   6
   0  10   1 66.4514 17.7790   5
   0  10  -1 79.0878 15.0731   5
   0  10   1 114.021 38.5160   6
   0  10   1 65.9894 14.7468   5
   0  10  -1 51.2047 17.8225   5
   0  10  -1 68.7984 30.2358   6
  -1 -10  -1 153.634 20.7175   3
   1 -10   1 125.311 21.7428   1
  -1 -10  -1 131.147 20.9094   1
   1 -10   1 156.775 25.9968   3
  -1  10  -1 96.8068 20.3974   5
  -1  10  -1 107.986 24.2833   6
   1  10   1 125.085 32.3037   6
  -1  10  -1 132.340 16.9053   1
  -1  10  -1 99.3370 40.6335   6
  -1  10  -1 94.6786 18.8338   3
   1  10   1 75.5836 17.4701   3
   1  10   1 120.514 20.8278   5
   1  10   1 193.687 39.2591   6
   1  10   1 135.076 19.8357   1
  -1  10  -1 142.219 18.0374   5
   1  10   1 119.796 19.8013   5
  -2 -10  -1 274.589 27.4927   1
   2 -10   1 250.223 31.4122   3
  -2 -10  -1 233.904 31.1404   3
   2 -10   1 191.078 24.3236   1
  -2  10  -1 249.279 46.1046   6
   2  10   1 210.070 27.6648   5
  -2  10  -1 183.394 24.7863   1
   2  10   1 228.115 26.4579   1
   2  10   1 223.285 27.1652   5
  -2  10  -1 220.446 35.5425   6
   2  10   1 209.103 36.7478   6
  -2  10  -1 197.817 26.7207   5
  -2  10  -1 248.067 27.3072   5
   2  10   1 240.626 46.0969   6
  -3 -10  -1 -25.006 16.9775   3
  -3 -10  -1 10.4540 11.4874   1
   3 -10   1 -0.3822 5.43078   4
   3 -10   1 11.1430 19.7538   3
   3  10   1 -4.9828 29.6252   6
  -3  10  -1 21.4282 25.9241   6
   3  10   1 -35.610 36.7755   6
  -3  10  -1 -14.393 33.0485   6
   3  10   1 8.34851 16.0002   5
   3  10   1 -4.0372 11.7202   5
   3  10   1 10.1460 11.0116   1
  -3  10  -1 -12.136 10.9180   5
  -3  10  -1 -5.3975 10.9835   3
   3  10   1 -6.9694 38.0941   2
  -3  10  -1 9.83434 15.7397   5
  -3  10  -1 -10.737 8.43926   1
   4 -10   1 11.5073 20.1795   3
  -4 -10  -1 7.39021 20.9562   3
   4 -10   1 12.6154 4.85304   4
  -4 -10  -1 -15.786 16.4289   1
   4 -10   1 9.82582 6.38258   4
   4  10   1 14.2537 36.9522   6
   4  10   1 13.9165 12.6245   5
  -4  10  -1 29.5102 25.9245   6
  -4  10  -1 8.02319 15.9481   5
   4  10   1 104.815 45.1699   2
  -4  10  -1 19.1712 15.3881   5
   4  10   1 22.1647 11.7182   1
  -4  10  -1 46.9993 15.1950   1
  -4  10  -1 5.24234 12.7277   3
   4  10   1 42.0226 29.5583   6
  -4  10  -1 32.7850 34.9129   6
   4  10   1 19.8591 17.1708   5
  -5 -10  -1 684.749 58.9874   1
  -5 -10  -1 684.584 60.8146   3
   5 -10   1 688.030 60.2422   3
  -5  10  -1 569.583 58.1778   5
  -5  10  -1 657.544 58.8330   5
   5  10   1 385.399 76.1871   2
  -5  10  -1 656.886 57.9086   1
   5  10   1 645.017 74.0704   6
  -5  10  -1 707.625 78.8038   6
  -5  10  -1 769.849 71.4197   6
   5  10   1 613.770 61.5148   1
   5  10   1 594.890 59.0554   5
   5  10   1 688.728 83.1724   6
   5  10   1 618.258 60.0492   5
  -6 -10  -1 276.868 31.4249   1
   6 -10   1 313.337 36.3479   3
  -6 -10  -1 260.079 36.1151   3
   6  10   1 286.700 44.8017   6
   6  10   1 272.081 32.4233   1
  -6  10  -1 238.485 28.9693   5
  -6  10  -1 282.969 40.4864   6
   6  10   1 304.699 53.0805   6
   6  10   1 292.942 36.2036   5
   6  10   1 296.884 36.9338   5
  -6  10  -1 227.035 33.4041   3
  -6  10  -1 274.415 34.7222   5
   6  10   1 249.458 48.9583   2
  -6  10  -1 305.341 46.8861   6
  -6  10  -1 234.429 27.1411   1
  -7 -10  -1 129.137 22.7516   3
  -7 -10  -1 147.130 23.7782   1
   7 -10   1 144.567 29.4542   3
   7  10   1 103.782 23.5114   5
  -7  10  -1 110.453 20.9000   5
   7  10   1 115.825 44.9667   6
   7  10   1 87.3419 42.2082   2
   7  10   1 120.734 23.1648   5
  -7  10  -1 126.255 21.2097   1
  -7  10  -1 117.121 21.3664   5
  -7  10  -1 85.8015 18.7527   3
  -7  10  -1 130.400 31.0019   6
  -7  10  -1 123.871 40.5857   6
   7  10   1 84.7570 36.6085   6
  -8 -10  -1 104.959 29.8507   1
   8 -10   1 90.2199 29.6059   3
  -8 -10  -1 116.968 29.3678   3
   8  10   1 98.1567 33.2369   6
  -8  10  -1 79.3697 27.0914   6
  -8  10  -1 96.0329 17.1555   5
   8  10   1 106.377 45.0318   2
  -8  10  -1 72.0541 22.2645   3
   8  10   1 113.667 24.3378   5
  -8  10  -1 105.979 20.6468   1
  -8  10  -1 113.276 16.7462   5
   8  10   1 -9.6757 31.0885   6
  -8  10  -1 72.5044 34.0517   6
  -9 -10  -1 284.980 34.1009   1
   9 -10   1 302.165 40.0536   3
  -9 -10  -1 317.364 40.8579   3
  -9  10  -1 163.600 34.0167   3
  -9  10  -1 254.658 44.4012   6
   9  10   1 264.261 53.1350   6
   9  10   1 301.873 81.4005   2
  -9  10  -1 236.229 29.9519   5
  -9  10  -1 297.191 36.1756   5
  -9  10  -1 300.760 32.5868   1
  -9  10  -1 297.904 41.2212   6
  10 -10   1 15.6843 33.5975   3
 -10 -10  -1 31.0027 32.7416   3
 -10 -10  -1 27.6112 30.7399   1
 -10  10  -1 24.3212 25.0300   3
 -10  10  -1 53.5444 39.2981   2
  10  10   1 18.1523 24.9104   5
  10  10   1 58.5338 77.3313   2
 -10  10  -1 34.5505 17.7251   5
  10  10   1 -21.209 45.8578   6
 -10  10  -1 38.1455 18.8328   5
 -10  10  -1 -17.218 33.1562   6
 -10  10  -1 48.1149 24.4012   1
 -10  10  -1 16.7049 31.5064   6
 -11 -10  -1 681.675 74.4427   1
 -11 -10  -1 706.748 78.4447   3
  11 -10   1 646.424 76.7192   3
  11  10   1 584.208 89.7533   2
 -11  10  -1 574.850 76.5106   6
 -11  10  -1 454.183 57.9676   3
 -11  10  -1 781.194 73.4747   1
 -11  10  -1 634.296 57.9921   5
 -12 -10  -1 80.9981 38.7739   1
 -12  10  -1 54.9652 30.2090   3
  12  10   1 75.4252 102.698   2
 -12  10  -1 3.97649 36.9777   6
 -12  10  -1 68.9489 21.7588   5
 -11 -11   1 -5.6510 37.6221   1
  11  11  -1 54.8821 91.8614   2
 -11  11   1 -22.608 36.3456   6
 -11  11   1 -30.845 18.3560   5
 -11  11   1 -10.968 21.1180   3
 -10 -11   1 37.1633 33.1672   1
  10  11  -1 -56.628 78.6899   2
 -10  11   1 -49.834 28.5807   3
  10  11  -1 28.2501 59.6294   6
 -10  11   1 -10.063 39.0773   6
 -10  11   1 27.9135 13.1717   5
  -9 -11   1 42.4694 21.8419   1
  -9  11   1 21.0323 18.1291   1
  -9  11   1 44.2444 36.0553   6
  -9  11   1 20.1209 23.5485   5
   9  11  -1 -72.474 50.1115   6
  -9  11   1 -32.701 13.3874   5
  -9  11   1 8.20927 35.5309   6
  -9  11   1 -7.8883 25.7546   3
   9  11  -1 2.76889 29.4196   5
   9  11  -1 -73.539 75.1939   2
  -8 -11   1 658.966 62.0381   1
   8  11  -1 625.356 94.6590   2
  -8  11   1 424.204 55.6869   3
  -8  11   1 471.601 69.4885   6
  -8  11   1 472.777 60.7105   6
  -8  11   1 482.072 48.8984   1
   8  11  -1 453.952 70.1806   6
  -8  11   1 519.593 50.3102   5
  -8  11   1 515.568 52.6219   5
   7 -11  -1 31.8478 32.9704   3
  -7 -11   1 -4.8201 23.4965   3
  -7 -11   1 16.2345 28.0730   1
  -7  11   1 -10.748 18.9349   5
  -7  11   1 -19.879 17.2584   5
   7  11  -1 -4.3039 14.9479   5
   7  11  -1 102.598 64.4437   2
  -7  11   1 0.32116 15.5513   1
  -7  11   1 -32.751 32.1498   6
  -7  11   1 -17.394 14.3913   3
  -7  11   1 88.7140 24.0469   6
   7  11  -1 -22.866 33.4559   6
  -6 -11   1 366.348 42.0377   1
  -6 -11   1 376.451 47.4434   3
   6 -11  -1 484.876 56.5524   3
   6  11  -1 368.808 63.9211   6
  -6  11   1 331.849 42.7569   5
   6  11  -1 270.553 50.9646   6
  -6  11   1 372.485 52.6041   6
   6  11  -1 332.131 38.8074   5
   6  11  -1 373.288 45.7924   5
   6  11  -1 324.797 41.7814   1
  -6  11   1 358.580 36.8773   5
  -6  11   1 338.534 37.2760   1
  -6  11   1 435.477 59.8747   6
  -6  11   1 286.339 40.0752   3
   6  11  -1 349.144 60.3929   2
   5 -11  -1 -1.2111 4.19461   4
   5 -11  -1 0.39044 4.10751   4
  -5 -11   1 -15.841 19.2116   3
   5 -11  -1 8.71920 25.7476   3
  -5  11   1 -46.035 23.6193   6
   5  11  -1 3.26527 45.7681   6
   5  11  -1 -7.8696 22.4541   5
  -5  11   1 22.7363 16.4527   3
  -5  11   1 10.0615 10.7418   1
   5  11  -1 36.2021 49.7833   2
   5  11  -1 23.4761 21.2715   5
   5  11  -1 -10.700 33.1959   6
  -5  11   1 -4.0356 19.0099   5
  -5  11   1 10.6540 22.3638   6
  -5  11   1 11.8076 12.3881   5
   5  11  -1 16.6654 21.8746   1
   4 -11  -1 151.572 18.2303   4
  -4 -11   1 186.652 24.4980   1
   4 -11  -1 191.082 26.3989   3
  -4 -11   1 184.064 33.1793   3
   4  11  -1 172.007 22.7660   5
  -4  11   1 115.024 33.5228   6
  -4  11   1 143.252 21.2251   5
   4  11  -1 114.846 38.7910   2
  -4  11   1 156.920 20.4586   1
  -4  11   1 120.593 23.8047   3
  -4  11   1 143.606 25.1288   5
  -4  11   1 189.139 35.2691   6
   4  11  -1 151.671 22.2996   1
   4  11  -1 192.660 52.3373   6
   4  11  -1 124.337 28.6479   6
   4  11  -1 166.000 22.9066   5
   3 -11  -1 7.18825 10.4050   4
   3 -11  -1 10.1295 17.6995   3
   3 -11  -1 18.0760 11.7224   1
  -3 -11   1 -15.299 20.6488   1
  -3 -11   1 3.42992 26.2021   3
   3  11  -1 0.00577 19.5019   5
   3  11  -1 -1.3868 19.0775   5
  -3  11   1 48.3208 30.1761   6
  -3  11   1 37.3912 27.7253   6
   3  11  -1 2.53831 21.4808   6
  -3  11   1 -9.5037 12.0180   5
  -3  11   1 14.6577 14.1388   1
   3  11  -1 -38.693 37.3105   2
  -3  11   1 24.1992 22.5914   3
  -3  11   1 7.78906 18.6112   5
   3  11  -1 -1.4735 13.0253   1
   3  11  -1 -19.091 44.8002   6
   2 -11  -1 921.913 75.0332   4
   2 -11  -1 901.952 78.3410   1
  -2 -11   1 899.430 79.9178   1
  -2 -11   1 925.911 84.7882   3
   2 -11  -1 940.843 83.6063   3
   2  11  -1 799.039 90.0481   2
   2  11  -1 907.848 79.2132   5
   2  11  -1 875.024 79.5644   5
   2  11  -1 923.439 85.4665   6
  -2  11   1 878.203 84.8786   6
   2  11  -1 890.895 104.286   6
  -2  11   1 901.358 89.2667   6
  -2  11   1 951.112 79.1582   5
  -2  11   1 898.872 78.2270   5
   2  11  -1 870.618 76.4554   1
  -2  11   1 836.065 74.5951   1
  -1 -11   1 3.77133 18.9590   1
  -1 -11   1 30.6842 19.2770   3
   1 -11  -1 21.9160 17.7336   1
   1 -11  -1 44.4600 25.0867   3
  -1  11   1 0.37159 12.3068   5
   1  11  -1 21.0521 16.8770   1
   1  11  -1 9.90726 40.8607   6
  -1  11   1 14.3025 13.2720   5
   1  11  -1 16.5009 30.0982   6
  -1  11   1 -9.2674 13.9982   3
   1  11  -1 2.23026 28.8194   2
   1  11  -1 15.1237 17.8517   5
   1  11  -1 2.89280 18.5333   5
  -1  11   1 6.79353 14.8432   1
  -1  11   1 11.0592 21.0701   6
  -1  11   1 19.2919 38.9130   6
   0 -11   1 450.787 47.1075   3
   0 -11   1 414.284 42.2004   1
   0 -11  -1 507.151 52.5183   3
   0 -11  -1 406.266 45.6612   1
   0  11  -1 395.215 51.7337   6
   0  11   1 467.049 60.0776   6
   0  11   1 429.669 43.1641   1
   0  11  -1 466.978 45.9880   5
   0  11  -1 402.973 52.8010   6
   0  11  -1 431.744 60.5516   2
   0  11   1 415.029 52.6046   6
   0  11  -1 371.197 40.8580   5
   0  11  -1 366.149 43.6503   1
   0  11   1 388.705 45.1895   5
   0  11   1 406.079 46.0146   5
  -1 -11  -1 38.8513 13.7951   1
   1 -11   1 33.3856 26.2766   3
  -1 -11  -1 27.5820 16.7539   3
   1 -11   1 27.7201 18.7152   1
   1  11   1 56.2471 13.1105   1
  -1  11  -1 29.7647 41.4922   6
   1  11   1 9.98828 22.5758   6
   1  11   1 29.4582 18.2216   5
   1  11   1 30.8169 20.0826   5
  -1  11  -1 20.6720 21.0620   6
  -1  11  -1 33.4643 14.0185   5
  -1  11  -1 35.8998 16.7054   1
   1  11   1 22.4210 39.9673   6
  -1  11  -1 31.1574 13.6461   5
  -2 -11  -1 81.0024 19.6088   3
   2 -11   1 35.9379 28.3836   3
   2 -11   1 70.7947 20.8415   1
  -2 -11  -1 60.9562 21.1593   1
   2  11   1 25.5005 20.0944   5
   2  11   1 80.2162 25.6574   6
  -2  11  -1 48.4410 20.1470   5
  -2  11  -1 71.8289 14.5775   1
   2  11   1 62.8260 45.2046   2
  -2  11  -1 22.3540 14.5550   3
  -2  11  -1 71.3386 23.1879   6
   2  11   1 52.5688 21.3886   5
   2  11   1 67.6668 44.0275   6
  -2  11  -1 70.3670 19.3122   5
  -2  11  -1 41.8766 30.0893   6
   2  11   1 84.1134 15.0079   1
  -3 -11  -1 107.524 20.6458   3
  -3 -11  -1 73.9143 22.0714   1
   3 -11   1 86.1622 21.2163   3
   3 -11   1 64.3539 10.3113   4
   3 -11   1 63.6392 12.2038   4
  -3  11  -1 27.1266 16.8177   3
  -3  11  -1 91.3756 31.1911   6
   3  11   1 70.3180 26.8739   6
   3  11   1 62.2927 20.6305   5
  -3  11  -1 65.3598 15.7037   5
  -3  11  -1 77.6862 20.6550   5
   3  11   1 84.9399 21.2655   5
  -3  11  -1 52.1589 13.9045   1
   3  11   1 52.5954 19.8532   1
  -3  11  -1 101.538 31.4685   6
   3  11   1 3.04236 37.2383   2
   3  11   1 85.6236 45.5040   6
  -4 -11  -1 269.158 34.1654   3
   4 -11   1 270.295 23.5985   4
  -4 -11  -1 292.589 35.3370   1
   4 -11   1 292.756 39.0705   3
   4 -11   1 294.232 25.0972   4
  -4  11  -1 239.223 41.6920   6
   4  11   1 261.719 32.5990   5
  -4  11  -1 307.296 30.9593   1
  -4  11  -1 273.070 32.8307   5
   4  11   1 257.558 40.3496   6
   4  11   1 323.376 52.5560   2
   4  11   1 279.753 33.5570   1
  -4  11  -1 249.500 42.7237   6
  -4  11  -1 270.196 31.9752   5
   4  11   1 286.604 33.6433   5
   4  11   1 297.763 56.2215   6
  -5 -11  -1 44.8451 28.0763   3
   5 -11   1 -0.8462 19.6622   3
  -5 -11  -1 9.39179 17.0235   1
   5  11   1 -4.2338 15.3242   1
  -5  11  -1 -1.5249 27.3102   6
  -5  11  -1 8.50646 19.3116   5
  -5  11  -1 1.41843 11.5604   1
   5  11   1 -4.8898 30.0083   6
  -5  11  -1 13.4072 21.5631   6
   5  11   1 20.4868 24.8317   6
   5  11   1 2.95547 20.5444   5
   5  11   1 53.3807 50.1373   2
  -5  11  -1 20.6358 13.9062   5
  -5  11  -1 -16.943 20.7246   3
   5  11   1 12.9060 15.3285   5
   6 -11   1 25.7033 29.8127   3
  -6 -11  -1 15.3229 25.5159   1
  -6 -11  -1 32.1152 27.3386   3
  -6  11  -1 22.9081 19.4746   5
  -6  11  -1 -35.380 37.8708   6
   6  11   1 0.98190 26.7039   1
   6  11   1 24.1688 30.7887   6
  -6  11  -1 -19.923 14.9723   3
   6  11   1 13.7531 21.1139   5
  -6  11  -1 2.41576 12.9256   5
   6  11   1 -45.692 59.9624   2
   6  11   1 -13.870 22.3395   5
  -6  11  -1 -2.4988 17.4522   1
  -6  11  -1 24.2050 29.3026   6
   6  11   1 39.4583 45.6480   6
  -7 -11  -1 9.65171 30.2010   3
   7 -11   1 -7.4492 32.0628   3
  -7 -11  -1 11.7165 18.6565   1
  -7  11  -1 13.4263 18.8516   5
   7  11   1 40.2873 47.1117   6
   7  11   1 27.9668 23.3097   5
  -7  11  -1 12.0477 18.9169   5
  -7  11  -1 12.2843 28.6904   6
  -7  11  -1 -7.3125 29.2418   6
  -7  11  -1 17.2336 18.4641   1
   7  11   1 11.8327 41.6326   2
  -7  11  -1 45.4788 22.2815   3
  -8 -11  -1 209.571 30.8867   1
  -8 -11  -1 153.242 30.9935   3
   8 -11   1 213.026 32.2342   3
  -8  11  -1 170.101 23.8304   1
   8  11   1 166.681 60.5700   2
  -8  11  -1 140.346 23.1529   5
  -8  11  -1 194.081 40.8593   6
  -8  11  -1 169.592 27.8937   5
  -8  11  -1 221.345 45.6442   6
   8  11   1 178.697 43.2372   6
  -8  11  -1 140.182 31.0620   3
  -9 -11  -1 118.077 35.4493   1
   9 -11   1 50.8756 40.9386   3
   9  11   1 58.3285 53.8561   6
   9  11   1 48.0260 83.0662   2
  -9  11  -1 40.2796 40.8076   6
  -9  11  -1 47.6396 26.0273   3
  -9  11  -1 55.3805 22.3468   5
  -9  11  -1 39.5660 37.4406   6
  -9  11  -1 123.896 26.8350   1
   9  11   1 63.0070 25.5450   5
 -10 -11  -1 376.224 48.4656   1
 -10  11  -1 356.283 41.9658   5
 -10  11  -1 298.579 52.2333   6
 -10  11  -1 254.548 40.9237   3
  10  11   1 305.038 75.1653   2
 -11 -11  -1 16.4130 27.6382   1
  11  11   1 -34.047 67.9413   2
 -11  11  -1 -16.430 31.2037   3
 -11  11  -1 10.0755 21.6953   5
 -11  11  -1 13.5950 44.4604   6
 -10 -12   1 310.996 43.7653   1
 -10  12   1 308.104 55.2103   6
 -10  12   1 294.450 36.9682   5
 -10  12   1 278.748 46.1928   3
  10  12  -1 215.195 98.5420   2
  -9 -12   1 -18.180 34.9218   1
   9  12  -1 -31.651 65.9175   6
   9  12  -1 -13.848 59.8528   2
  -9  12   1 24.7163 29.8910   3
  -9  12   1 -20.031 21.6278   5
  -9  12   1 -11.221 42.6940   6
  -8 -12   1 86.2394 26.1969   1
   8  12  -1 -12.829 31.1669   5
  -8  12   1 45.3236 30.0388   3
  -8  12   1 44.8884 42.6253   6
  -8  12   1 77.5770 21.7713   1
   8  12  -1 106.254 60.7284   6
   8  12  -1 85.8681 78.6538   2
  -8  12   1 54.3404 20.8717   5
  -7 -12   1 -5.0993 23.6263   1
   7  12  -1 -79.756 55.7061   6
  -7  12   1 5.48105 39.5701   6
  -7  12   1 -5.2388 23.2186   5
  -7  12   1 2.10949 22.6684   5
  -7  12   1 4.29441 38.9198   6
  -7  12   1 0.93494 20.0543   1
  -7  12   1 -32.156 26.1786   3
   7  12  -1 -66.608 38.7762   2
   7  12  -1 34.9907 28.5660   5
  -6 -12   1 309.343 35.4616   1
  -6  12   1 225.346 47.7329   6
   6  12  -1 245.862 70.6349   2
  -6  12   1 181.323 30.4730   3
   6  12  -1 247.160 65.5687   6
  -6  12   1 235.244 34.4289   5
   6  12  -1 286.877 32.3877   5
  -6  12   1 307.793 30.7438   1
  -6  12   1 214.657 50.8838   6
  -6  12   1 247.744 31.0878   5
   5 -12  -1 -1.4310 4.71519   4
  -5 -12   1 3.82405 18.5095   1
   5 -12  -1 -4.7729 5.04218   4
   5  12  -1 10.5569 52.5595   6
  -5  12   1 6.96720 17.4552   1
  -5  12   1 0.08584 23.9880   5
  -5  12   1 34.4373 24.7984   3
   5  12  -1 3.47806 14.1910   5
  -5  12   1 12.9790 15.1852   5
   5  12  -1 -4.1788 24.0087   5
   5  12  -1 43.8076 42.1188   2
  -5  12   1 13.9783 27.0893   6
  -5  12   1 25.1904 25.7221   6
  -4 -12   1 826.747 70.6388   1
   4 -12  -1 718.964 56.2700   4
   4  12  -1 657.783 67.4347   5
  -4  12   1 616.378 60.9342   5
  -4  12   1 649.688 62.1470   5
   4  12  -1 652.754 70.6702   1
   4  12  -1 681.232 63.0950   5
   4  12  -1 748.107 88.8357   2
   4  12  -1 867.446 104.964   6
  -4  12   1 472.069 67.2379   3
  -4  12   1 690.110 84.3520   6
  -4  12   1 714.112 62.2715   1
  -4  12   1 752.117 88.6850   6
  -3 -12   1 281.664 32.4549   1
   3 -12  -1 280.837 29.3750   4
  -3 -12   1 248.609 37.0174   3
   3 -12  -1 240.771 33.6854   1
   3 -12  -1 319.444 43.7935   3
  -3  12   1 278.413 34.8979   5
   3  12  -1 278.382 46.7991   2
   3  12  -1 266.667 41.8271   6
  -3  12   1 286.859 44.7971   6
  -3  12   1 283.320 33.4882   5
   3  12  -1 310.547 59.0149   6
  -3  12   1 207.719 46.5556   6
  -3  12   1 227.270 30.0776   1
   3  12  -1 262.783 31.5128   1
   3  12  -1 224.728 34.4226   5
   3  12  -1 274.065 35.9646   5
  -2 -12   1 -34.295 22.2557   1
   2 -12  -1 -12.069 19.6007   3
   2 -12  -1 12.7208 16.6635   4
   2 -12  -1 7.13560 21.2190   1
  -2 -12   1 -20.246 19.9458   3
  -2  12   1 25.1635 16.9981   1
   2  12  -1 27.8093 49.4992   2
  -2  12   1 -0.5066 31.5534   6
  -2  12   1 -19.415 16.3376   3
  -2  12   1 -30.573 34.4871   6
   2  12  -1 -0.6697 24.6505   6
   2  12  -1 -2.9859 23.3345   5
   2  12  -1 24.7830 16.1503   1
  -2  12   1 0.65027 18.3402   5
  -2  12   1 3.50180 20.8367   5
   2  12  -1 -37.668 50.0622   6
   2  12  -1 13.6645 22.1796   5
  -1 -12   1 136.258 31.0400   1
   1 -12  -1 276.632 30.7168   1
   1 -12  -1 176.487 36.4593   3
  -1 -12   1 236.840 33.1187   3
  -1  12   1 215.030 26.9307   5
   1  12  -1 201.141 30.4489   5
  -1  12   1 218.912 26.1670   5
   1  12  -1 261.006 30.3011   1
   1  12  -1 173.620 43.7160   2
  -1  12   1 224.585 55.2973   6
   1  12  -1 216.076 31.4052   5
  -1  12   1 139.195 26.5964   3
  -1  12   1 251.559 37.5457   6
  -1  12   1 202.766 24.2494   1
   1  12  -1 227.150 54.6415   6
   1  12  -1 200.263 43.1750   6
   0 -12   1 513.840 61.8676   3
   0 -12   1 357.603 45.6150   1
   0 -12  -1 539.665 52.2525   3
   0 -12  -1 472.961 51.1985   1
   0  12  -1 487.631 45.1539   1
   0  12   1 445.588 45.3510   5
   0  12   1 452.227 66.5342   6
   0  12  -1 438.835 67.0196   6
   0  12   1 435.032 51.5057   5
   0  12  -1 440.856 46.1032   5
   0  12  -1 460.891 50.9578   5
   0  12  -1 518.111 72.1872   6
   0  12   1 402.916 57.9910   6
   0  12  -1 392.198 63.6565   2
   0  12   1 451.673 48.4842   1
  -1 -12  -1 -0.9730 19.2212   3
  -1 -12  -1 -10.172 21.0370   1
   1 -12   1 -20.248 20.9338   1
   1 -12   1 33.3858 30.2720   3
  -1  12  -1 17.2953 36.2340   6
   1  12   1 8.97126 21.9400   5
   1  12   1 -8.5906 46.6828   6
  -1  12  -1 10.4111 13.3522   1
   1  12   1 41.2251 23.4293   5
   1  12   1 4.59878 26.6114   6
  -1  12  -1 -15.193 32.9965   6
   1  12   1 9.60216 13.6002   1
  -1  12  -1 -9.0784 21.1529   5
  -1  12  -1 43.4917 22.2755   5
   2 -12   1 241.748 24.1162   4
   2 -12   1 238.057 28.5703   1
   2 -12   1 276.568 41.0861   3
  -2 -12  -1 234.511 34.8152   1
  -2 -12  -1 241.669 34.0523   3
   2  12   1 239.945 31.3193   1
  -2  12  -1 231.021 55.7559   6
   2  12   1 256.586 47.5926   6
   2  12   1 221.701 29.1438   5
  -2  12  -1 212.506 31.0366   1
   2  12   1 144.139 56.6768   6
  -2  12  -1 194.001 30.3659   5
   2  12   1 289.853 57.9073   2
  -2  12  -1 239.300 28.2092   5
  -2  12  -1 232.593 37.5180   6
   2  12   1 222.932 31.5882   5
   3 -12   1 20.4352 9.68853   4
  -3 -12  -1 26.7402 24.8300   1
   3 -12   1 18.6893 13.9342   4
  -3 -12  -1 30.6628 23.3445   3
   3 -12   1 31.0932 24.1725   3
   3  12   1 27.1701 49.0288   6
  -3  12  -1 23.7405 16.4250   5
   3  12   1 10.7546 16.6522   5
   3  12   1 -7.5321 15.8634   1
   3  12   1 -61.254 34.8491   2
  -3  12  -1 -14.928 21.8282   5
   3  12   1 16.2100 16.0189   5
  -3  12  -1 18.3911 26.1269   6
  -3  12  -1 -8.6042 15.4769   3
  -3  12  -1 23.9673 13.9058   1
  -3  12  -1 0.83538 44.6421   6
   3  12   1 45.7577 41.0529   6
   4 -12   1 42.6003 37.2372   3
   4 -12   1 32.5699 7.62816   4
  -4 -12  -1 18.2824 24.7957   3
  -4 -12  -1 18.8645 19.0308   1
   4 -12   1 18.6907 9.26095   4
   4  12   1 12.1720 22.5374   5
  -4  12  -1 10.2369 24.7376   3
   4  12   1 31.9064 23.9740   1
  -4  12  -1 29.8705 23.3330   5
   4  12   1 -2.6658 49.7859   6
   4  12   1 -69.654 51.3542   2
   4  12   1 9.74858 23.2950   5
  -4  12  -1 27.0224 21.7946   5
  -4  12  -1 64.0550 44.5938   6
  -4  12  -1 36.9860 26.3951   6
  -4  12  -1 49.5671 20.2191   1
  -5 -12  -1 -27.671 26.7035   3
  -5 -12  -1 27.0014 28.1932   1
   5 -12   1 -1.2076 37.3225   3
  -5  12  -1 19.3059 19.8081   3
  -5  12  -1 20.6033 35.6516   6
   5  12   1 2.21306 28.0858   5
  -5  12  -1 2.92287 39.8709   6
   5  12   1 -0.6798 37.9772   6
  -5  12  -1 27.2405 23.0950   5
  -5  12  -1 -30.678 20.2938   1
  -5  12  -1 -27.653 22.1274   5
   5  12   1 23.5851 24.6419   5
   5  12   1 16.2785 60.1676   2
  -6 -12  -1 290.588 37.7345   1
   6  12   1 233.465 34.1609   5
  -6  12  -1 112.031 29.4997   5
   6  12   1 154.895 56.9903   2
  -6  12  -1 210.920 30.8555   5
  -6  12  -1 207.821 46.1459   6
   6  12   1 225.229 61.4244   6
  -6  12  -1 197.902 33.7840   3
  -6  12  -1 174.991 39.7331   6
  -6  12  -1 198.311 25.1908   1
  -7 -12  -1 -25.400 27.7078   1
  -7  12  -1 -38.561 17.5738   3
  -7  12  -1 -7.7780 16.6116   5
  -7  12  -1 1.98781 23.0435   1
   7  12   1 44.7277 73.6014   2
  -7  12  -1 -14.720 15.9681   5
   7  12   1 61.9011 29.5201   5
   7  12   1 1.45342 56.2490   6
  -7  12  -1 -26.318 27.9238   6
  -7  12  -1 -6.4397 45.7142   6
  -8 -12  -1 27.2007 23.6601   1
  -8  12  -1 60.5904 32.8910   6
  -8  12  -1 43.2998 30.6565   3
  -8  12  -1 60.0524 70.4664   6
   8  12   1 81.7537 55.5392   2
   8  12   1 15.8252 30.8295   5
   8  12   1 108.101 45.5437   6
  -8  12  -1 117.339 27.5556   1
  -8  12  -1 64.9734 23.9571   5
  -9 -12  -1 96.8777 38.1476   1
  -9  12  -1 95.5611 33.0653   3
   9  12   1 35.8890 91.1145   2
   9  12   1 171.450 52.9164   6
  -9  12  -1 138.810 49.1753   6
  -9  12  -1 113.521 21.5331   5
 -10 -12  -1 55.2316 32.5632   1
  10  12   1 58.9724 96.8688   2
 -10  12  -1 -7.7878 23.5048   5
 -10  12  -1 -78.292 54.3625   6
 -10  12  -1 -33.102 31.9673   3
  -9 -13   1 -8.5179 32.6170   1
   9  13  -1 167.860 73.0308   2
   9  13  -1 81.0443 85.4187   6
  -9  13   1 49.2370 50.9884   6
  -9  13   1 87.7001 28.0504   3
  -9  13   1 67.7820 20.6983   5
  -8 -13   1 13.3311 36.4120   1
   8  13  -1 126.347 90.2747   2
   8  13  -1 95.3428 76.6927   6
  -8  13   1 86.6106 27.1831   5
  -8  13   1 85.4763 25.8907   3
  -8  13   1 11.7417 35.0976   6
  -7 -13   1 7.75757 35.7667   1
   7  13  -1 -14.416 42.6807   5
  -7  13   1 6.93773 30.3521   3
   7  13  -1 66.8643 54.5260   2
  -7  13   1 1.37072 47.0826   6
   7  13  -1 -12.352 67.9482   6
  -7  13   1 19.8742 17.2516   5
  -6 -13   1 175.482 38.4166   1
  -6  13   1 164.640 52.3481   6
   6  13  -1 -27.359 34.1320   5
   6  13  -1 164.440 53.0771   2
   6  13  -1 182.127 55.2166   6
  -6  13   1 113.111 25.6089   5
  -6  13   1 137.669 26.4563   1
  -6  13   1 112.486 38.6264   6
  -6  13   1 103.424 30.5613   3
  -5 -13   1 240.314 44.5165   1
  -5  13   1 310.420 61.8407   6
  -5  13   1 364.638 37.7061   1
   5  13  -1 337.332 72.7930   2
  -5  13   1 330.378 57.7964   6
   5  13  -1 357.305 40.4053   5
  -5  13   1 319.267 39.2157   5
   5  13  -1 381.690 77.2348   6
  -5  13   1 350.908 42.6802   5
   4 -13  -1 -12.722 11.6346   4
   4 -13  -1 15.6358 9.83554   4
  -4 -13   1 -7.0265 28.4659   1
  -4  13   1 -41.747 25.2788   3
  -4  13   1 -30.579 42.8271   6
  -4  13   1 -34.242 15.8072   5
   4  13  -1 9.65294 57.3961   6
   4  13  -1 -37.525 29.3933   5
  -4  13   1 8.13906 18.6537   5
  -4  13   1 14.6254 21.2675   1
  -4  13   1 44.2284 48.4312   6
   4  13  -1 15.3896 46.0955   2
   3 -13  -1 197.070 22.8821   4
  -3 -13   1 227.565 31.1339   1
   3  13  -1 222.265 49.9531   6
   3  13  -1 205.144 34.9164   5
  -3  13   1 169.614 50.1146   6
  -3  13   1 172.284 33.3497   5
   3  13  -1 186.030 60.6451   2
  -3  13   1 178.500 32.0435   5
  -3  13   1 96.5037 33.1448   3
  -3  13   1 195.497 28.0237   1
   3  13  -1 94.8400 33.6728   5
  -3  13   1 189.780 45.2309   6
   2 -13  -1 156.922 25.3606   4
  -2 -13   1 185.445 27.6083   1
   2 -13  -1 66.8968 29.2366   1
   2  13  -1 161.833 58.3711   2
  -2  13   1 202.007 29.1442   5
  -2  13   1 173.027 27.3674   1
  -2  13   1 119.706 33.2755   3
   2  13  -1 172.712 32.7623   5
  -2  13   1 165.927 30.6592   5
  -2  13   1 103.383 55.3713   6
  -2  13   1 113.789 48.3069   6
   2  13  -1 150.377 46.6692   6
   2  13  -1 138.467 31.5952   5
   1 -13  -1 71.7893 25.1724   4
   1 -13  -1 99.6362 29.0794   1
  -1 -13   1 121.807 25.2019   1
   1  13  -1 105.305 29.0203   5
  -1  13   1 68.8036 18.5726   1
   1  13  -1 74.9161 39.6011   2
  -1  13   1 56.3582 34.3693   6
  -1  13   1 67.2300 30.4412   3
  -1  13   1 130.155 51.1192   6
   1  13  -1 53.9041 28.4086   1
   1  13  -1 103.529 58.6174   6
   1  13  -1 96.4811 29.2190   5
  -1  13   1 87.1411 21.3812   5
  -1  13   1 89.0271 27.4552   5
   0 -13   1 -5.1860 20.9831   1
   0 -13  -1 3.74773 17.9372   1
   0  13   1 4.03695 17.3493   5
   0  13  -1 -37.112 52.7617   6
   0  13  -1 -26.920 17.0641   5
   0  13   1 -1.4410 21.0011   1
   0  13   1 0.82230 53.2040   6
   0  13  -1 3.43017 26.5030   5
   0  13   1 -6.0122 45.6018   6
   0  13  -1 40.6434 18.4022   1
   0  13   1 5.52592 26.2642   5
   0  13  -1 -96.349 50.1346   2
   0  13  -1 10.4897 32.8323   6
   1 -13   1 258.390 39.4310   1
  -1 -13  -1 335.709 34.7066   1
   1 -13   1 333.691 30.7976   4
   1  13   1 215.608 48.1848   6
  -1  13  -1 273.896 50.4987   6
  -1  13  -1 232.355 38.2742   5
   1  13   1 285.009 51.0993   2
  -1  13  -1 256.499 36.9924   5
   1  13   1 264.300 32.3499   1
  -1  13  -1 350.174 60.8294   2
  -1  13  -1 311.161 55.0602   6
   1  13   1 279.172 34.3682   5
  -1  13  -1 217.443 35.4448   1
   1  13   1 276.514 33.0868   5
   2 -13   1 364.918 40.6501   1
  -2 -13  -1 326.410 37.0027   1
   2 -13   1 306.325 30.3082   4
  -2  13  -1 421.391 57.7596   6
   2  13   1 263.069 34.8676   5
  -2  13  -1 238.484 33.1968   5
  -2  13  -1 311.346 33.5796   1
   2  13   1 307.158 38.9299   5
   2  13   1 284.568 39.5060   1
   2  13   1 281.580 66.5201   6
  -2  13  -1 253.758 33.6367   5
  -2  13  -1 276.972 61.5466   6
   2  13   1 228.706 68.4280   2
   3 -13   1 310.324 29.2165   4
  -3 -13  -1 333.700 37.3847   1
  -3  13  -1 328.762 56.3615   6
  -3  13  -1 234.614 60.5430   6
  -3  13  -1 239.608 33.9186   5
   3  13   1 314.268 55.5877   2
  -3  13  -1 289.537 32.6375   1
   3  13   1 270.012 40.3986   5
  -3  13  -1 271.241 38.3531   5
   3  13   1 302.380 34.5469   5
   3  13   1 260.277 64.3974   6
  -4 -13  -1 134.057 37.4048   1
  -4  13  -1 158.802 29.8823   5
  -4  13  -1 131.353 26.6913   1
  -4  13  -1 108.284 46.1740   6
   4  13   1 103.954 44.1038   6
   4  13   1 155.805 66.7374   2
  -4  13  -1 141.202 30.6776   5
  -4  13  -1 53.8663 50.5485   6
  -4  13  -1 13.9330 28.8446   3
   4  13   1 152.391 33.6652   5
  -5 -13  -1 35.6066 29.3760   1
  -5  13  -1 5.66026 24.5411   1
  -5  13  -1 -32.781 27.4974   5
  -5  13  -1 -5.2018 23.2230   5
  -5  13  -1 13.3081 49.8670   6
  -5  13  -1 0.50618 20.1544   3
   5  13   1 11.8117 46.7162   2
   5  13   1 -6.5599 29.5107   5
  -5  13  -1 -37.276 42.3098   6
   5  13   1 -122.08 57.7915   6
  -6 -13  -1 15.4793 23.0013   1
   6  13   1 1.89942 66.9236   6
   6  13   1 38.4724 33.7509   5
   6  13   1 -27.807 71.1030   2
  -6  13  -1 24.8405 27.5786   1
  -6  13  -1 -12.982 23.3192   5
  -6  13  -1 78.8362 51.6845   6
  -6  13  -1 -6.7650 49.7606   6
  -6  13  -1 32.6618 31.6289   3
  -7 -13  -1 383.586 52.2911   1
  -7  13  -1 371.292 43.9261   1
   7  13   1 312.785 79.5845   6
  -7  13  -1 352.324 64.8893   6
  -7  13  -1 199.139 46.1683   3
  -7  13  -1 413.577 48.5610   5
   7  13   1 418.871 74.1968   2
  -8 -13  -1 -80.649 36.3804   1
  -8  13  -1 -36.662 48.6535   6
   8  13   1 -76.941 90.2777   2
  -8  13  -1 -17.595 27.1171   5
  -8  13  -1 13.2162 24.3940   3
   8  13   1 8.81794 53.0709   6
  -9 -13  -1 175.428 38.3469   1
  -9  13  -1 115.218 31.9964   5
   9  13   1 202.397 66.1079   6
  -9  13  -1 79.9940 57.0408   6
  -9  13  -1 104.516 30.3437   3
   9  13   1 109.740 77.4121   2
  -7 -14   1 123.215 35.7561   1
   7  14  -1 126.753 87.3797   6
  -7  14   1 101.179 61.2316   6
   7  14  -1 18.6725 94.5115   2
  -7  14   1 144.813 26.3433   5
  -7  14   1 82.4625 40.8459   3
  -6 -14   1 13.5872 30.1326   1
   6  14  -1 319.810 90.1607   2
  -6  14   1 -38.423 37.6964   6
  -6  14   1 48.6427 27.6252   3
  -6  14   1 22.3425 30.0742   5
   6  14  -1 -8.3842 55.6635   6
  -5 -14   1 104.999 30.9889   1
   5  14  -1 15.8119 29.6699   5
   5  14  -1 141.560 59.8424   2
  -5  14   1 126.891 32.0826   5
   5  14  -1 114.425 75.2002   6
  -5  14   1 89.9533 36.0052   3
  -5  14   1 147.746 59.3057   6
  -5  14   1 105.254 62.2379   6
   4 -14  -1 5.77013 12.9365   4
  -4 -14   1 51.2767 22.8188   1
   4  14  -1 95.8600 72.7890   2
  -4  14   1 26.9163 24.3759   3
  -4  14   1 17.6621 21.6819   5
   4  14  -1 7.32390 37.9546   5
   4  14  -1 18.3705 70.4758   6
  -4  14   1 40.9643 20.5520   1
  -4  14   1 -38.121 55.5598   6
  -4  14   1 56.9591 56.4357   6
  -3 -14   1 -15.425 34.9587   1
   3 -14  -1 26.8136 13.2359   4
  -3  14   1 25.7610 29.6634   5
   3  14  -1 -24.216 44.7926   6
  -3  14   1 -2.7779 34.2058   5
  -3  14   1 -16.219 38.0150   6
  -3  14   1 7.25975 18.7562   1
   3  14  -1 48.7451 35.1032   5
   3  14  -1 -115.90 66.7398   2
  -3  14   1 -18.176 23.3000   3
   2 -14  -1 5.26213 25.1433   4
   2 -14  -1 21.6221 33.4247   1
  -2 -14   1 -29.243 39.2928   1
   2  14  -1 37.1587 48.6628   6
  -2  14   1 24.3685 30.4154   3
   2  14  -1 -34.235 69.4440   2
  -2  14   1 5.53566 33.4325   5
  -2  14   1 -4.0119 28.6387   5
  -2  14   1 12.4023 27.3467   1
   2  14  -1 19.5289 23.9677   5
  -2  14   1 -28.933 54.7526   6
  -1 -14   1 100.533 28.3289   1
   1 -14  -1 45.8111 33.3213   1
   1 -14  -1 61.2291 30.0767   4
   1  14  -1 69.9743 25.3652   5
   1  14  -1 49.8690 68.4825   6
  -1  14   1 35.3228 31.8315   5
   1  14  -1 -3.9883 43.7981   2
  -1  14   1 76.2096 30.3096   1
  -1  14   1 117.660 52.7076   6
   1  14  -1 59.7449 24.1269   5
  -1  14   1 71.9276 24.8220   5
   0 -14   1 19.5640 23.0956   1
   0 -14  -1 9.99730 32.0207   1
   0 -14   1 20.6311 13.4148   4
   0  14  -1 24.2602 32.1271   5
   0  14   1 -7.1939 31.7026   5
   0  14   1 5.24425 56.4449   6
   0  14   1 17.8045 66.8837   2
   0  14  -1 22.7472 57.1067   6
   0  14  -1 -7.6680 60.8801   2
   0  14  -1 40.7682 32.3057   5
   0  14   1 -12.829 20.1694   5
   1 -14   1 109.869 37.4549   1
  -1 -14  -1 157.936 38.4325   1
   1 -14   1 177.629 22.1929   4
   1  14   1 98.5254 26.6661   5
  -1  14  -1 120.573 61.6212   2
   1  14   1 112.204 49.3902   2
  -1  14  -1 142.354 44.6545   6
   1  14   1 96.0690 48.7638   6
  -1  14  -1 120.291 34.5140   5
  -1  14  -1 80.6741 35.0743   5
   1  14   1 138.644 28.1219   5
   2 -14   1 10.2150 44.1193   4
   2 -14   1 76.4650 19.5051   4
   2 -14   1 71.2027 36.1189   1
  -2 -14  -1 49.7567 38.0159   1
  -2  14  -1 67.0074 24.7851   5
   2  14   1 48.4561 25.4760   5
  -2  14  -1 69.2597 34.5387   5
   2  14   1 45.1260 49.9117   6
  -2  14  -1 -3.8024 59.6572   2
   2  14   1 223.408 70.8572   2
  -2  14  -1 122.347 58.9617   6
  -3 -14  -1 204.404 45.9911   1
   3  14   1 169.138 70.7671   2
  -3  14  -1 274.138 66.2310   2
  -3  14  -1 220.148 49.4973   6
   3  14   1 252.235 58.9615   6
   3  14   1 264.774 34.1815   5
  -3  14  -1 168.252 33.7236   5
  -3  14  -1 275.688 41.6260   5
  -4 -14  -1 87.8139 38.4931   1
   4  14   1 71.9824 36.6567   5
   4  14   1 38.8528 51.5711   6
  -4  14  -1 48.0536 41.3921   6
  -4  14  -1 13.1242 23.4432   5
  -4  14  -1 65.9729 54.2906   6
   4  14   1 62.8619 52.9452   2
  -5 -14  -1 570.201 60.0297   1
   5  14   1 313.027 50.9073   5
  -5  14  -1 464.874 77.6995   6
  -5  14  -1 461.335 66.7086   6
  -5  14  -1 504.913 52.5796   5
   5  14   1 569.372 93.6426   6
   5  14   1 486.517 98.7299   2
  -6 -14  -1 -24.792 30.5776   1
  -6  14  -1 13.6140 41.4179   6
   6  14   1 19.5417 80.3449   6
   6  14   1 54.5368 64.8247   2
  -6  14  -1 -26.103 20.6047   5
  -7 -14  -1 42.6043 33.1582   1
   7  14   1 -41.452 93.4731   2
  -7  14  -1 23.9451 37.9820   3
   7  14   1 121.017 88.8641   6
  -7  14  -1 56.8449 57.3433   6
  -7  14  -1 77.2549 24.1990   5
  -5 -15   1 96.4500 49.3031   1
  -5  15   1 3.29808 36.8517   5
   5  15  -1 -14.239 95.9132   2
   5  15  -1 -7.8649 91.1949   6
  -5  15   1 35.2755 30.1850   3
  -5  15   1 21.1542 64.0005   6
  -4 -15   1 66.6803 47.9039   1
   4  15  -1 23.4535 49.5313   5
  -4  15   1 -21.653 40.9944   3
  -4  15   1 94.6249 67.4851   6
   4  15  -1 -30.518 55.8713   6
  -4  15   1 -15.988 23.9587   5
   4  15  -1 3.24765 81.9325   2
  -3 -15   1 36.6287 32.1287   1
   3  15  -1 9.15161 47.0702   5
   3  15  -1 -10.874 80.2297   2
   3  15  -1 -2.4560 53.6857   6
  -3  15   1 2.55729 43.0928   6
  -3  15   1 -26.685 34.1808   5
  -2 -15   1 274.573 51.9071   1
   2 -15  -1 356.218 52.2523   1
  -2 -15   1 356.938 39.6212   4
  -2  15   1 259.013 38.8690   5
   2  15  -1 229.015 84.9395   2
  -2  15   1 288.747 75.3992   6
   2  15  -1 271.459 43.0496   5
   2  15  -1 309.347 67.9814   6
   1 -15  -1 35.2771 28.7179   1
  -1 -15   1 46.7906 24.8197   4
  -1 -15   1 11.5869 41.7047   1
  -1  15   1 8.10754 37.1250   5
   1  15  -1 35.3487 57.6643   2
   1  15  -1 37.8062 30.8281   5
   1  15  -1 -9.7356 49.5753   6
  -1  15   1 44.5878 52.0558   2
  -1  15   1 28.1905 44.0173   6
   0 -15   1 39.7736 42.8089   1
   0 -15  -1 14.8342 41.3424   1
   0 -15   1 57.9184 24.3745   4
   0  15   1 46.1788 38.2748   5
   0  15   1 -18.869 67.9648   6
   0  15  -1 -28.550 65.6810   6
   0  15  -1 32.6945 29.3373   5
   0  15  -1 45.7623 54.0211   2
   0  15   1 21.5552 54.1386   2
   1 -15   1 -10.859 41.8704   1
  -1 -15  -1 35.2180 41.9208   1
   1 -15   1 36.6865 20.9487   4
  -1  15  -1 48.7515 37.5709   5
  -1  15  -1 93.4702 50.7965   2
   1  15   1 20.1297 28.4138   5
   1  15   1 -1.3458 70.2222   6
   1  15   1 -41.190 79.9737   2
  -1  15  -1 -19.063 64.0351   6
  -2 -15  -1 135.287 34.7053   1
  -2  15  -1 83.1880 66.8238   6
   2  15   1 87.5268 57.7873   6
  -2  15  -1 122.695 51.9389   2
  -2  15  -1 162.564 40.5182   5
   2  15   1 55.9656 81.7192   2
   2  15   1 143.774 35.4356   5
  -3 -15  -1 106.527 48.7614   1
   3  15   1 -69.284 87.1692   2
   3  15   1 65.9978 58.3644   6
   3  15   1 103.108 45.5905   5
  -3  15  -1 121.237 71.8780   2
  -3  15  -1 8.34494 48.7656   6
  -3  15  -1 132.797 40.8982   5
  -4 -15  -1 319.059 44.1793   1
  -4  15  -1 313.599 80.1241   2
  -4  15  -1 197.160 75.3743   6
   4  15   1 226.846 54.8151   5
   4  15   1 216.261 91.2466   6
   4  15   1 286.036 74.8024   2
  -4  15  -1 330.856 40.3698   5
  -5 -15  -1 3.27273 49.3282   1
   5  15   1 -54.334 89.3899   6
   5  15   1 51.9292 97.2180   2
  -5  15  -1 -91.974 70.4784   2
  -5  15  -1 2.97053 36.4494   5
  -5  15  -1 -66.535 63.2709   6
 -16   0   2 54.8805 20.9089   4
 -16   0   2 101.123 29.5420   1
 -16   0   2 59.2863 20.0738   3
 -15   0   2 5.03452 24.2503   1
 -15   0   2 56.2443 16.5202   4
 -15   0   2 -12.993 18.1160   3
 -14   0   2 746.905 94.3317   2
 -14   0   2 798.863 66.7346   3
 -14   0   2 653.819 69.7887   1
 -14   0   2 865.694 67.3246   4
 -13   0   2 -10.480 14.6834   1
 -13   0   2 60.1529 61.4340   2
 -12   0   2 441.994 37.6510   4
 -12   0   2 431.719 39.2282   3
 -12   0   2 389.020 65.8194   2
 -12   0   2 417.199 41.6596   1
 -11   0   2 7.54911 10.7369   1
 -11   0   2 -9.3704 9.12277   3
 -11   0   2 -1.7920 5.60920   4
 -11   0   2 -14.936 25.9550   2
 -10   0   2 202.343 20.8235   3
 -10   0   2 176.550 42.4120   2
 -10   0   2 155.396 20.4888   4
 -10   0   2 229.545 23.1674   1
  -9   0   2 5.41632 6.77311   4
  -9   0   2 10.2497 19.9140   2
  -9   0   2 0.11180 5.63483   1
  -9   0   2 9.92744 5.43677   3
  -8   0   2 213.251 21.3010   1
  -8   0   2 223.622 21.1825   3
  -8   0   2 208.062 19.4788   4
  -8   0   2 219.917 37.0747   2
  -7   0   2 -1.8265 5.50587   4
  -7   0   2 24.7046 15.9150   2
  -7   0   2 5.21245 4.30494   1
  -6   0   2 352.597 29.9466   4
  -6   0   2 353.418 43.7769   2
  -6   0   2 364.413 29.9028   1
  -5   0   2 0.86886 2.01604   5
  -5   0   2 -0.9632 2.96318   6
  -5   0   2 -2.2306 3.97794   1
  -5   0   2 -14.914 16.0090   2
  -5   0   2 -1.2479 3.51905   4
   4   0  -2 3905.53 300.813   6
  -4   0   2 3835.53 300.728   6
  -4   0   2 3744.25 300.279   5
  -4   0   2 3754.26 300.895   1
  -4   0   2 4161.62 305.424   2
  -4   0   2 3773.86 300.890   4
  -3   0   2 5.47140 12.0412   2
   3   0  -2 9.32499 5.52206   6
   2   0  -2 578.931 46.0743   5
   2   0  -2 583.792 46.1146   4
  -2   0   2 605.349 47.8251   6
  -2   0   2 590.945 46.1370   4
  -2   0   2 552.943 46.1169   5
  -2   0   2 591.269 45.9742   1
   2   0  -2 584.672 45.9617   1
   1   0  -2 2.97172 5.58838   6
  -1   0   2 0.49158 2.54968   4
   1   0  -2 -0.0492 1.78963   4
   1   0  -2 1.91852 1.88212   1
  -1   0   2 1.86030 3.17644   5
  -1   0   2 -0.8092 2.00750   1
  -1   0   2 -0.2958 3.94807   6
   0   0  -2 434.356 29.7605   4
   0   0  -2 386.359 29.9968   5
   0   0   2 330.501 31.2147   6
   0   0  -2 317.472 30.8889   6
   0   0   2 384.120 30.0429   5
  -1   0  -2 2.03637 3.85276   5
   1   0   2 0.05917 2.76044   5
  -1   0  -2 1.08902 2.87985   4
   1   0   2 7.74127 5.33327   6
   1   0   2 -0.9796 2.54835   4
  -1   0  -2 1.22293 6.86656   6
  -2   0  -2 20.9571 6.17007   5
   2   0   2 11.6398 6.86788   2
   3   0   2 2.31274 4.24529   5
   3   0   2 4.45916 9.28100   2
  -3   0  -2 -1.0563 4.39289   5
   3   0   2 36.4501 10.4309   6
  -3   0  -2 2.97968 10.0936   6
  -4   0  -2 309.520 29.7039   2
  -4   0  -2 273.987 22.5274   3
  -4   0  -2 306.131 24.4894   5
   4   0   2 252.360 29.8747   2
   5   0   2 -1.3038 10.5724   6
  -5   0  -2 23.5126 6.79601   5
   5   0   2 14.9926 12.6733   2
  -5   0  -2 23.2775 12.2358   2
  -6   0  -2 160.608 20.0578   2
  -6   0  -2 135.997 17.4965   6
  -6   0  -2 137.483 12.1253   3
  -6   0  -2 127.335 13.8783   5
   6   0   2 132.362 21.6640   2
   6   0   2 180.779 23.6776   6
   6   0   2 143.530 13.4905   5
   7   0   2 2.05845 17.6596   2
  -7   0  -2 0.34038 5.47910   5
  -7   0  -2 -2.2739 7.59339   6
  -7   0  -2 0.88809 2.48257   3
   7   0   2 4.23030 11.4634   6
   7   0   2 4.02390 4.55877   5
  -7   0  -2 -6.1470 12.6594   2
   8   0   2 1099.37 84.2750   5
   8   0   2 1069.29 88.1101   6
  -8   0  -2 1062.50 85.0133   3
   8   0   2 1141.70 93.6072   2
  -8   0  -2 1050.63 85.9209   5
  -8   0  -2 1052.44 96.4410   2
   9   0   2 7.37900 22.4646   2
   9   0   2 7.89727 10.5369   6
  -9   0  -2 -3.9580 6.38851   5
  -9   0  -2 21.3257 18.8930   2
  -9   0  -2 5.21458 4.48138   3
  -9   0  -2 -4.4989 8.74276   6
 -10   0  -2 1036.26 85.7664   6
 -10   0  -2 1058.41 84.4262   3
 -10   0  -2 1087.69 84.7332   5
 -10   0  -2 985.128 101.442   2
  10   0   2 1182.06 102.464   2
 -11   0  -2 9.23143 33.9942   2
 -11   0  -2 -34.354 15.4184   1
 -11   0  -2 3.90762 5.29449   3
 -11   0  -2 -8.0367 6.34778   6
 -11   0  -2 7.64943 5.84150   5
 -12   0  -2 19.5973 13.2376   1
 -12   0  -2 22.8383 6.93688   3
 -12   0  -2 54.1062 43.7166   2
 -12   0  -2 28.9078 6.36337   5
 -13   0  -2 -15.179 51.6543   2
 -13   0  -2 -11.055 6.12399   3
 -13   0  -2 10.0387 21.4542   1
 -14   0  -2 9.85633 13.7227   4
 -14   0  -2 -4.2504 7.38951   3
 -14   0  -2 -13.462 23.5296   1
 -15   0  -2 6.50046 15.8575   4
 -15   0  -2 -45.419 17.7380   1
 -16   0  -2 121.908 22.4953   4
 -16   0  -2 75.9051 38.7636   1
 -16  -1   2 307.787 33.0947   4
 -16  -1   2 279.490 39.5440   1
 -16  -1   2 257.169 31.3408   3
 -16   1   2 288.075 37.8197   1
 -16   1   2 227.222 30.1203   4
 -16   1   2 225.230 32.4038   3
 -15  -1   2 142.528 23.2125   4
 -15  -1   2 128.147 20.2480   3
 -15  -1   2 123.356 27.2974   1
 -15   1   2 123.964 20.0215   4
 -15   1   2 139.069 21.2649   3
 -15   1   2 119.533 21.9504   1
 -14  -1   2 -65.632 73.8062   2
 -14  -1   2 -1.2964 15.4383   4
 -14  -1   2 -6.9671 20.3188   1
 -14  -1   2 -5.8214 12.4960   3
 -14   1   2 3.23241 12.3904   3
 -14   1   2 9.98184 19.0797   1
 -14   1   2 -11.088 13.3405   4
 -14   1   2 37.1924 69.4793   2
 -13  -1   2 91.1569 62.8018   2
 -13  -1   2 37.6025 10.3800   4
 -13  -1   2 31.3605 12.5247   3
 -13  -1   2 30.4709 17.4760   1
 -13   1   2 42.0589 12.1854   3
 -13   1   2 -8.1199 14.7737   1
 -13   1   2 -9.7728 40.1502   2
 -13   1   2 46.7706 12.6815   4
 -12  -1   2 646.860 57.8526   1
 -12  -1   2 691.174 57.2909   3
 -12  -1   2 528.992 82.6936   2
 -12  -1   2 644.944 56.0092   4
 -12   1   2 675.136 57.0263   3
 -12   1   2 741.926 58.7426   1
 -12   1   2 559.446 79.6119   2
 -12   1   2 685.726 56.0266   4
 -11  -1   2 14.1796 9.82875   3
 -11  -1   2 3.95156 7.16311   4
 -11  -1   2 17.5681 12.9656   1
 -11  -1   2 23.2665 28.6392   2
 -11   1   2 9.30399 10.3601   1
 -11   1   2 9.75837 9.46219   3
 -11   1   2 10.0899 8.31443   4
 -11   1   2 7.12661 36.3754   2
 -10  -1   2 345.475 34.2733   1
 -10  -1   2 345.038 30.5796   4
 -10  -1   2 347.898 47.5326   2
 -10   1   2 351.872 30.6649   3
 -10   1   2 329.786 29.6593   4
 -10   1   2 360.653 32.3577   1
 -10   1   2 321.763 45.7849   2
  -9  -1   2 107.901 28.2886   2
  -9  -1   2 127.568 15.8228   1
  -9  -1   2 103.708 13.5642   4
  -9   1   2 142.111 32.0289   2
  -9   1   2 102.481 12.2482   4
  -9   1   2 104.325 13.6730   1
  -9   1   2 127.399 15.5300   3
  -8  -1   2 455.841 62.7122   2
  -8  -1   2 509.592 42.6602   4
  -8  -1   2 494.579 42.5516   1
  -8   1   2 540.761 42.7577   1
  -8   1   2 492.063 59.6273   2
  -8   1   2 513.682 41.8267   4
  -8   1   2 478.792 42.6209   3
   8   1  -2 552.324 55.7692   2
  -7  -1   2 16.5567 5.62823   1
  -7  -1   2 5.80514 23.4944   2
  -7   1   2 16.6570 6.01616   1
   7   1  -2 8.35540 16.9967   2
  -7   1   2 12.8470 5.48311   4
  -7   1   2 13.6893 6.53194   3
  -7   1   2 30.0739 20.0541   2
  -6  -1   2 1294.48 99.2966   1
  -6  -1   2 1221.88 108.303   2
  -6   1   2 1215.90 97.1832   5
  -6   1   2 1235.89 97.2960   5
  -6   1   2 1273.94 99.0621   3
   6   1  -2 1191.71 97.4167   6
  -6   1   2 1336.75 105.002   2
   6   1  -2 1122.31 97.5326   6
  -6   1   2 1283.33 98.7013   1
   6   1  -2 1342.29 106.132   2
  -6   1   2 1293.41 98.3715   4
  -5  -1   2 493.775 41.7731   6
  -5  -1   2 485.351 41.6268   1
  -5  -1   2 484.144 40.1746   5
  -5  -1   2 484.056 52.0893   2
   5   1  -2 494.958 48.1486   2
   5   1  -2 542.447 41.0599   6
  -5   1   2 504.099 40.6979   4
  -5   1   2 440.116 40.9199   6
   5   1  -2 544.925 42.2247   6
   5   1  -2 477.230 39.8703   5
   5   1  -2 571.337 39.8573   5
  -5   1   2 586.340 50.2647   2
  -5   1   2 520.495 41.7922   3
  -5   1   2 505.623 40.8003   1
  -4  -1   2 1322.54 93.8790   5
  -4  -1   2 1201.80 94.6587   1
  -4  -1   2 1207.93 94.4875   4
  -4  -1   2 1234.96 94.8181   6
  -4  -1   2 1195.22 100.704   2
  -4   1   2 1155.14 93.9799   1
  -4   1   2 1151.06 94.7729   3
   4   1  -2 1198.95 94.5406   1
  -4   1   2 1215.19 94.0835   4
  -4   1   2 1192.71 93.6789   5
  -4   1   2 1080.35 94.3689   6
   4   1  -2 1203.83 93.6163   5
   4   1  -2 1158.18 93.7871   5
   4   1  -2 1279.88 100.421   2
   3  -1  -2 1675.01 127.760   4
   3  -1  -2 1624.13 127.419   5
  -3  -1   2 1623.97 132.390   2
  -3  -1   2 1693.62 128.126   4
  -3  -1   2 1630.62 128.201   1
  -3  -1   2 1669.68 127.725   5
  -3   1   2 1594.48 127.616   5
   3   1  -2 1632.61 128.172   1
  -3   1   2 1550.22 128.372   6
   3   1  -2 1634.04 127.778   5
   3   1  -2 1730.00 131.719   2
  -3   1   2 1525.77 127.513   1
  -3   1   2 1672.62 127.767   4
  -3   1   2 1631.11 128.419   3
  -2  -1   2 572.473 47.6156   4
   2  -1  -2 593.469 47.7960   3
  -2  -1   2 592.582 52.2869   2
   2  -1  -2 582.683 47.4454   4
  -2  -1   2 674.998 50.0692   6
  -2  -1   2 601.871 47.7190   1
  -2   1   2 601.487 47.8199   3
  -2   1   2 509.067 47.5713   5
  -2   1   2 632.973 49.3270   6
   2   1  -2 698.817 49.4759   6
  -2   1   2 568.969 46.7991   1
   2   1  -2 599.181 51.9239   2
   2   1  -2 601.169 47.5475   1
  -1  -1   2 2277.67 179.617   1
  -1  -1   2 2337.32 179.512   4
  -1  -1   2 2335.10 179.664   5
  -1  -1   2 2336.15 180.848   6
  -1  -1   2 2394.06 181.419   2
   1  -1  -2 2337.06 179.782   3
   1  -1  -2 2208.98 179.373   4
   1  -1  -2 2253.79 180.409   6
  -1   1   2 2208.78 179.363   4
   1   1  -2 2460.20 181.164   2
  -1   1   2 2473.07 179.833   3
   1   1  -2 2309.41 180.842   6
  -1   1   2 2211.11 179.562   5
  -1   1   2 2153.89 180.451   6
   1   1  -2 2242.30 179.454   4
   1   1  -2 2279.06 179.628   1
   0  -1  -2 394.365 31.5987   4
   0  -1   2 389.947 31.7183   5
   0  -1  -2 315.629 32.5584   6
   0  -1  -2 425.272 31.6897   3
   0  -1   2 386.700 31.9704   1
   0  -1   2 409.908 32.5618   2
   0  -1   2 391.692 33.4954   6
   0  -1  -2 385.560 31.6791   5
   0   1   2 373.001 31.4158   4
   0   1  -2 385.160 31.9826   5
   0   1   2 376.632 31.6743   5
   0   1  -2 379.288 31.6766   1
   0   1  -2 430.759 32.4987   2
   0   1   2 461.505 31.7186   3
   0   1  -2 443.712 34.3412   6
   0   1  -2 392.348 31.3075   4
   0   1   2 375.000 33.7280   6
  -1  -1  -2 0.91203 2.22071   3
   1  -1   2 -1.9053 8.04946   6
   1  -1   2 4.84341 3.99638   5
  -1  -1  -2 4.79779 4.17472   5
   1  -1   2 -0.5534 2.02743   4
  -1  -1  -2 3.16245 4.52732   6
   1   1   2 -0.6269 2.16555   3
  -1   1  -2 9.06205 7.96934   6
   1   1   2 -1.8614 2.87847   5
   1   1   2 0.79202 4.58981   6
  -1   1  -2 -0.0166 2.00489   4
  -1   1  -2 4.92256 4.08252   5
  -2  -1  -2 7.66217 2.18455   3
   2  -1   2 0.76895 2.40130   2
   2  -1   2 5.63610 2.60442   3
   2   1   2 5.72897 2.85313   3
   2   1   2 -5.2692 5.82794   5
  -2   1  -2 4.87169 3.95201   2
   3  -1   2 1199.62 93.5199   2
   3  -1   2 1180.84 94.6872   6
  -3  -1  -2 1361.09 95.6811   6
  -3  -1  -2 1191.64 93.0471   5
   3  -1   2 1175.19 92.1173   3
   3  -1   2 1238.31 92.8022   5
  -3   1  -2 1009.15 92.1536   3
   3   1   2 1116.29 92.8125   5
  -3   1  -2 1089.63 93.5819   2
  -3   1  -2 1359.92 93.1276   5
  -3   1  -2 1182.13 95.6273   6
   3   1   2 976.330 94.7166   6
   3   1   2 1299.42 96.5021   2
   4  -1   2 1072.14 80.9001   5
   4  -1   2 1044.88 82.8707   2
  -4  -1  -2 1028.78 83.4850   6
   4  -1   2 1152.60 84.1551   6
  -4  -1  -2 971.969 81.2844   5
  -4   1  -2 1025.59 81.3023   5
  -4   1  -2 975.865 82.9339   2
   4   1   2 1061.54 86.9918   2
   4   1   2 932.975 83.5459   6
  -4   1  -2 1022.29 80.2923   3
   4   1   2 991.958 81.1714   5
   5  -1   2 198.019 19.1644   5
  -5  -1  -2 184.716 26.4215   2
   5  -1   2 195.166 24.7443   2
   5   1   2 257.763 20.3051   5
  -5   1  -2 206.069 20.3299   5
  -5   1  -2 193.825 25.3938   2
  -5   1  -2 237.043 18.2338   3
   5   1   2 219.155 27.4740   2
   5   1   2 269.961 27.4513   6
   6  -1   2 156.836 13.6472   5
  -6  -1  -2 156.858 14.8234   5
  -6  -1  -2 140.016 24.9820   2
   6  -1   2 157.678 20.7448   2
  -6  -1  -2 144.245 20.6150   6
   6  -1   2 173.582 23.9596   6
  -6   1  -2 124.839 15.4093   5
   6   1   2 167.278 25.9154   2
   6   1   2 125.926 18.1020   6
   6   1   2 139.407 15.0765   5
  -6   1  -2 152.499 13.1429   3
  -6   1  -2 150.431 20.8928   6
  -6   1  -2 135.865 18.7843   2
   7  -1   2 1674.04 120.551   5
   7  -1   2 1658.24 123.188   6
  -7  -1  -2 1499.27 128.137   2
  -7  -1  -2 1558.08 121.466   5
  -7  -1  -2 1674.29 123.377   6
   7   1   2 1585.29 130.564   2
  -7   1  -2 1410.16 126.830   2
  -7   1  -2 1584.66 120.841   3
   7   1   2 1517.06 121.072   5
   7   1   2 1386.76 123.981   6
  -7   1  -2 1427.92 123.264   6
  -7   1  -2 1443.03 121.335   5
  -8  -1  -2 146.925 18.6864   5
  -8  -1  -2 177.785 21.2250   6
  -8  -1  -2 171.350 27.2066   2
  -8  -1  -2 161.307 15.7444   3
   8  -1   2 221.362 23.4764   6
  -8   1  -2 172.023 15.5407   3
  -8   1  -2 189.967 28.9012   2
   8   1   2 166.770 16.4261   5
   8   1   2 233.354 28.9916   6
  -8   1  -2 159.786 20.5317   6
  -8   1  -2 209.273 18.9721   5
   8   1   2 217.853 28.3613   2
  -9  -1  -2 1321.48 103.817   1
  -9  -1  -2 1332.40 101.931   6
  -9  -1  -2 1230.14 99.5718   3
   9  -1   2 1259.55 100.043   6
  -9  -1  -2 1277.27 100.009   5
  -9  -1  -2 1108.76 113.989   2
  -9   1  -2 1258.58 101.978   6
  -9   1  -2 1166.02 110.382   2
  -9   1  -2 1282.83 100.263   5
   9   1   2 1235.54 102.589   6
  -9   1  -2 1251.54 99.7253   3
   9   1   2 1362.09 112.259   2
 -10  -1  -2 48.3503 15.8825   1
 -10  -1  -2 33.3498 7.97489   5
 -10  -1  -2 25.1378 31.3288   2
 -10  -1  -2 32.4124 6.31603   3
 -10  -1  -2 31.5443 9.63060   6
 -10   1  -2 23.7744 9.63822   6
 -10   1  -2 49.3382 7.94459   5
  10   1   2 51.0944 11.2731   6
 -10   1  -2 36.6431 6.49517   3
  10   1   2 49.0339 23.8114   2
 -10   1  -2 29.2457 26.5842   2
  10   1   2 42.0218 9.10390   6
 -11  -1  -2 61.1820 38.7179   2
 -11  -1  -2 75.8661 9.12253   5
 -11  -1  -2 66.8497 8.98288   3
 -11  -1  -2 62.5858 10.8583   6
 -11  -1  -2 81.7905 19.7337   1
 -11   1  -2 62.0714 8.83509   6
 -11   1  -2 68.8512 8.42570   3
 -11   1  -2 56.2965 8.89829   5
  11   1   2 85.1200 42.0975   2
 -11   1  -2 93.4395 34.4853   2
 -12  -1  -2 173.599 16.8102   3
 -12  -1  -2 171.510 16.2468   5
 -12  -1  -2 185.420 24.1711   1
  12   1   2 204.271 53.4105   2
 -12   1  -2 95.2348 44.2437   2
 -12   1  -2 167.511 16.0115   5
 -12   1  -2 154.853 17.2417   3
 -13  -1  -2 209.795 20.2470   3
 -13  -1  -2 192.552 27.1223   1
 -13   1  -2 161.221 41.1259   2
 -13   1  -2 235.321 31.9564   1
 -13   1  -2 231.439 23.5736   4
 -13   1  -2 211.469 20.5674   3
 -14  -1  -2 203.193 30.2864   1
 -14  -1  -2 92.0391 15.9913   3
 -14  -1  -2 141.209 15.5756   3
 -14   1  -2 143.703 16.1096   3
 -14   1  -2 196.843 61.5988   2
 -14   1  -2 168.496 24.4500   1
 -14   1  -2 138.106 17.8931   4
 -15  -1  -2 185.650 34.6754   1
 -15  -1  -2 145.304 22.7741   4
 -15   1  -2 108.567 33.1088   1
 -15   1  -2 117.945 19.6496   4
 -16  -1  -2 120.904 38.7831   1
 -16  -1  -2 87.4072 23.4091   4
 -16   1  -2 63.9600 18.9717   4
 -16   1  -2 80.3400 26.1211   1
 -16  -2   2 -40.615 30.4868   1
 -16  -2   2 -26.152 22.6786   3
 -16  -2   2 26.8526 23.0594   4
 -16   2   2 -6.0709 24.3160   1
 -16   2   2 -12.779 24.3923   4
 -15  -2   2 4.54518 28.0825   1
 -15  -2   2 2.46871 15.7202   3
 -15  -2   2 -3.6895 13.8569   4
 -15   2   2 28.9621 16.0475   1
 -15   2   2 41.4976 16.9822   4
 -15   2   2 -10.083 18.7288   3
 -14  -2   2 66.1527 17.2599   1
 -14  -2   2 2.46635 16.5853   4
 -14  -2   2 10.9175 13.1889   3
 -14   2   2 60.5736 48.1326   2
 -14   2   2 25.9241 16.7560   1
 -14   2   2 23.6766 14.0731   3
 -14   2   2 26.0645 12.0872   4
 -13  -2   2 -90.472 60.4328   2
 -13  -2   2 62.1005 14.8931   3
 -13  -2   2 45.8022 15.4874   4
 -13  -2   2 92.8950 20.3669   1
 -13   2   2 10.6155 54.8503   2
 -13   2   2 64.2189 14.5456   3
 -13   2   2 68.2757 11.9788   4
 -13   2   2 64.9959 13.8348   1
 -12  -2   2 110.553 17.8204   4
 -12  -2   2 100.228 16.9047   3
 -12  -2   2 152.419 22.0480   1
 -12  -2   2 169.441 57.6548   2
 -12   2   2 108.245 16.1502   1
 -12   2   2 106.597 16.6686   3
 -12   2   2 125.054 14.4590   4
 -12   2   2 138.753 52.8765   2
 -11  -2   2 97.1929 16.6207   1
 -11  -2   2 138.375 50.6651   2
 -11  -2   2 120.193 16.4119   4
  11   2  -2 190.904 49.2773   2
 -11   2   2 121.309 15.3733   3
 -11   2   2 121.858 14.7679   4
 -11   2   2 34.0507 38.9147   2
 -11   2   2 113.150 15.7290   1
 -10  -2   2 50.9883 13.8617   1
 -10  -2   2 56.1347 11.7800   4
 -10  -2   2 62.0669 41.1547   2
 -10   2   2 55.7157 10.7672   1
  10   2  -2 74.8540 40.7995   2
 -10   2   2 61.2851 9.63140   3
 -10   2   2 68.6525 32.7313   2
 -10   2   2 59.3279 8.88904   4
  -9  -2   2 163.301 40.4269   2
  -9  -2   2 160.963 19.3654   1
  -9   2   2 191.293 18.7279   1
  -9   2   2 140.309 16.3681   4
   9   2  -2 125.629 32.0696   2
  -9   2   2 170.045 18.6005   3
  -9   2   2 187.197 35.1118   2
  -8  -2   2 186.917 22.5236   1
  -8  -2   2 217.465 40.5725   2
  -8   2   2 221.123 17.1175   5
  -8   2   2 204.567 20.9553   3
   8   2  -2 250.766 21.1526   6
  -8   2   2 155.292 32.4833   2
   8   2  -2 180.603 32.3014   2
   8   2  -2 184.679 19.0454   6
  -8   2   2 188.319 18.8918   4
  -8   2   2 210.799 17.0028   5
  -7  -2   2 294.216 26.2737   1
  -7  -2   2 291.076 37.5471   2
  -7   2   2 300.034 23.6000   5
   7   2  -2 266.440 27.5744   6
  -7   2   2 327.188 36.4552   2
  -7   2   2 324.492 24.8092   4
   7   2  -2 351.156 41.3378   2
   7   2  -2 293.730 23.6860   5
  -7   2   2 311.122 25.9418   3
   7   2  -2 283.368 26.3826   6
   7   2  -2 282.440 23.3932   5
  -7   2   2 273.907 24.9768   6
  -7   2   2 284.601 24.8754   6
  -7   2   2 293.716 23.8056   5
  -6  -2   2 138.447 28.5869   2
  -6  -2   2 158.001 17.4004   1
  -6   2   2 164.195 16.3667   6
   6   2  -2 175.405 17.1177   6
  -6   2   2 171.770 22.4239   2
   6   2  -2 195.638 21.6652   6
  -6   2   2 162.271 13.6399   5
  -6   2   2 149.852 13.4172   5
  -6   2   2 160.144 16.2675   3
  -6   2   2 147.793 14.1489   4
   6   2  -2 150.229 14.2352   5
   6   2  -2 155.846 13.7525   5
  -6   2   2 170.273 17.4301   6
   6   2  -2 160.525 28.6268   2
  -5  -2   2 1718.56 143.057   2
  -5  -2   2 1936.93 138.215   6
  -5  -2   2 1951.49 136.338   5
  -5  -2   2 1704.05 137.221   1
  -5   2   2 1714.24 137.164   3
   5   2  -2 1773.56 143.293   2
  -5   2   2 1725.53 136.061   5
   5   2  -2 1664.70 137.295   1
  -5   2   2 1686.44 136.153   4
   5   2  -2 1625.21 136.105   5
  -5   2   2 1664.46 136.989   6
   5   2  -2 1739.48 136.255   5
  -5   2   2 1707.20 137.160   6
  -4  -2   2 252.668 27.7470   6
  -4  -2   2 285.640 23.0924   1
  -4  -2   2 292.781 31.6948   2
  -4  -2   2 239.043 22.6356   5
   4  -2  -2 276.551 23.0327   3
   4  -2  -2 249.486 21.9837   4
   4   2  -2 266.758 23.0277   1
   4   2  -2 200.493 25.1930   6
   4   2  -2 310.331 36.0024   2
  -4   2   2 266.303 22.1287   4
  -4   2   2 308.277 24.5636   6
  -4   2   2 252.354 23.4343   3
   4   2  -2 311.114 22.4984   5
  -3  -2   2 2011.07 163.259   5
   3  -2  -2 2351.75 163.113   5
  -3  -2   2 2048.96 167.607   2
   3  -2  -2 2014.08 163.809   3
  -3  -2   2 1977.98 163.743   1
  -3  -2   2 2220.01 165.307   6
   3  -2  -2 2059.72 162.892   4
  -3   2   2 2077.10 163.162   5
   3   2  -2 2105.98 167.625   2
   3   2  -2 1997.60 163.354   5
  -3   2   2 2055.56 163.779   3
   3   2  -2 2401.21 165.597   6
  -3   2   2 1971.10 162.881   4
  -3   2   2 2013.94 164.170   6
   3   2  -2 2006.16 163.610   1
  -2  -2   2 52.4262 12.3347   2
  -2  -2   2 55.1951 6.73042   5
   2  -2  -2 55.7220 7.26300   3
   2  -2  -2 49.2541 5.40593   4
   2  -2  -2 41.6232 8.86950   6
  -2  -2   2 58.0802 7.26884   1
  -2   2   2 48.1454 6.24019   5
  -2   2   2 48.2145 5.60326   4
  -2   2   2 69.5425 9.46740   6
   2   2  -2 44.8507 7.03711   1
   2   2  -2 29.9509 10.7532   2
  -2   2   2 52.1929 4.65513   1
  -2   2   2 48.7979 6.44230   3
   1  -2  -2 15.8259 5.12869   3
   1  -2  -2 -1.4237 6.59206   6
   1  -2  -2 11.8763 2.10004   1
  -1  -2   2 7.27425 5.11670   1
  -1  -2   2 24.8888 5.25014   4
  -1  -2   2 12.1013 8.02920   2
  -1  -2   2 17.7642 9.07768   6
  -1   2   2 6.56812 5.08320   4
   1   2  -2 6.49723 7.36187   2
  -1   2   2 14.2605 5.09221   3
  -1   2   2 15.2357 2.15886   1
   1   2  -2 16.4930 5.11985   1
   0  -2   2 58.8084 7.44155   1
   0  -2   2 63.5423 10.1193   2
   0  -2  -2 84.5090 11.6425   6
   0  -2  -2 59.8725 6.93591   3
   0  -2  -2 56.8666 6.11436   1
   0  -2   2 53.0532 5.98527   4
   0   2  -2 52.6285 7.15733   1
   0   2   2 49.3715 6.81979   3
   0   2  -2 66.1442 6.77691   4
   0   2   2 28.6386 6.89667   5
   0   2   2 45.5561 9.81079   6
   0   2   2 46.8509 5.52377   1
   0   2  -2 49.4637 8.80787   2
  -1  -2  -2 2695.45 209.758   5
  -1  -2  -2 2663.72 209.519   3
  -1  -2  -2 2680.27 209.464   1
  -1  -2  -2 2685.05 211.126   6
   1  -2   2 2831.13 211.371   6
   1  -2   2 2663.90 209.552   5
   1  -2   2 2783.08 208.904   4
   1   2   2 2748.38 211.023   6
  -1   2  -2 2360.81 208.840   4
  -1   2  -2 2957.81 212.187   6
   1   2   2 2404.78 209.477   3
  -1   2  -2 3043.32 209.844   5
  -1   2  -2 2608.41 209.530   2
  -1   2  -2 2438.38 209.585   1
  -2  -2  -2 503.573 39.1308   3
   2  -2   2 477.116 39.0743   3
  -2  -2  -2 515.786 39.5951   5
  -2  -2  -2 450.955 39.5230   1
  -2  -2  -2 525.164 42.5124   6
   2  -2   2 472.030 38.0876   4
   2  -2   2 483.350 38.9868   5
   2   2   2 485.336 39.5507   5
  -2   2  -2 486.687 39.4384   5
   2   2   2 476.693 42.7690   6
  -2   2  -2 467.627 38.0717   4
   3  -2   2 22.5378 5.32945   5
  -3  -2  -2 3.58149 9.50946   6
  -3  -2  -2 22.2841 4.50424   3
  -3  -2  -2 12.2068 5.88761   5
   3  -2   2 16.2417 3.78151   3
   3  -2   2 4.68593 10.4739   6
  -3  -2  -2 19.8988 6.57305   1
   3   2   2 4.77375 9.50677   6
  -3   2  -2 18.4125 4.26629   3
   3   2   2 35.5148 15.9912   2
  -3   2  -2 1.17591 5.34197   5
  -3   2  -2 15.8855 2.78574   4
  -3   2  -2 20.3431 5.46691   2
   3   2   2 11.7189 5.89570   5
  -4  -2  -2 146.136 15.6609   1
  -4  -2  -2 108.118 12.0896   3
   4  -2   2 141.737 11.5143   3
  -4  -2  -2 151.854 14.8693   5
   4   2   2 136.825 23.2583   2
  -4   2  -2 113.996 14.3525   5
  -4   2  -2 126.927 11.8219   3
   4   2   2 110.728 12.7718   5
  -4   2  -2 115.125 11.0523   4
  -4   2  -2 135.092 15.1559   2
  -5  -2  -2 2894.51 222.666   5
  -5  -2  -2 2937.66 224.512   6
   5  -2   2 2849.43 224.539   6
  -5  -2  -2 2873.34 223.642   1
   5  -2   2 2730.37 221.995   3
   5  -2   2 3063.42 222.218   5
  -5   2  -2 2786.31 224.385   2
  -5   2  -2 2892.64 222.523   5
   5   2   2 2443.19 224.218   6
  -5   2  -2 2787.68 222.200   3
  -5   2  -2 3186.68 225.411   6
   5   2   2 2552.56 222.447   5
   5   2   2 2997.32 229.665   2
   6  -2   2 70.6687 8.61573   5
  -6  -2  -2 57.5178 8.53378   3
  -6  -2  -2 71.6372 13.5250   6
  -6  -2  -2 78.8354 10.9146   1
  -6  -2  -2 84.4528 9.96374   5
   6  -2   2 70.4913 16.1480   6
   6   2   2 73.1889 9.52639   5
  -6   2  -2 96.9622 9.34003   3
   6   2   2 67.8197 24.3665   2
  -6   2  -2 99.9031 16.8624   6
  -6   2  -2 76.2271 15.5603   2
   6   2   2 56.3102 14.8573   6
  -6   2  -2 80.7172 9.38807   5
  -7  -2  -2 1160.41 90.2486   5
   7  -2   2 1203.05 89.1738   5
  -7  -2  -2 1185.60 92.5830   6
   7  -2   2 1237.78 92.8580   6
  -7  -2  -2 1233.56 92.5157   1
  -7   2  -2 1154.73 89.7074   3
   7   2   2 1058.28 89.9215   5
  -7   2  -2 1066.51 93.8790   6
   7   2   2 977.578 94.1094   6
   7   2   2 1205.29 103.384   2
  -7   2  -2 1091.92 90.0666   5
  -7   2  -2 1022.88 93.8080   2
  -8  -2  -2 132.492 14.6088   5
   8  -2   2 98.9651 17.3074   6
  -8  -2  -2 122.879 16.0101   6
  -8  -2  -2 135.119 17.3267   1
  -8   2  -2 125.706 23.6443   2
   8   2   2 133.896 27.1566   2
   8   2   2 115.446 12.8694   5
  -8   2  -2 129.603 12.2756   3
  -8   2  -2 100.692 18.9487   6
   8   2   2 105.126 20.1063   6
  -8   2  -2 115.098 13.9916   5
   8   2   2 103.092 13.5046   5
   9  -2   2 13.1782 10.7987   6
  -9  -2  -2 10.4869 10.9554   6
  -9  -2  -2 -2.3717 6.39413   5
  -9  -2  -2 6.41149 9.72848   1
  -9   2  -2 5.29381 4.52939   3
  -9   2  -2 25.3843 12.9865   6
   9   2   2 10.3508 15.5430   6
   9   2   2 25.9317 13.0530   6
   9   2   2 15.4518 24.4145   2
  -9   2  -2 16.3512 7.64292   5
  -9   2  -2 7.12676 15.3850   2
   9   2   2 7.68329 5.16006   5
   9   2   2 19.6340 6.16477   5
 -10  -2  -2 7.66450 6.20834   5
 -10  -2  -2 -2.6002 10.0491   1
 -10  -2  -2 15.3165 11.4906   6
 -10   2  -2 3.05382 5.84601   3
 -10   2  -2 25.1658 25.1236   2
 -10   2  -2 0.98265 10.3205   6
  10   2   2 46.6934 27.3755   2
  10   2   2 14.0100 14.4126   6
  10   2   2 -2.3350 9.65988   6
 -10   2  -2 6.27341 6.95034   5
 -11  -2  -2 649.765 54.4326   3
 -11  -2  -2 694.069 59.5604   1
 -11  -2  -2 711.575 56.8561   6
 -11  -2  -2 690.095 55.0179   5
 -11   2  -2 637.198 76.2340   2
  11   2   2 689.660 55.4306   6
  11   2   2 668.641 79.8655   2
 -11   2  -2 653.022 55.1182   5
 -11   2  -2 664.819 55.6742   6
  11   2   2 673.374 54.8995   6
 -11   2  -2 641.713 54.9888   3
 -12  -2  -2 20.2132 15.5710   1
 -12  -2  -2 19.7901 10.9777   3
 -12  -2  -2 16.5543 8.14998   5
 -12  -2  -2 27.4868 7.38832   3
 -12   2  -2 9.12730 38.1962   2
  12   2   2 103.254 53.3930   2
 -12   2  -2 24.3788 6.96147   3
 -12   2  -2 28.8151 8.85822   4
 -12   2  -2 10.9934 6.64850   5
 -13  -2  -2 179.558 24.2622   1
 -13  -2  -2 166.127 16.9659   3
 -13   2  -2 150.777 17.9755   3
 -13   2  -2 77.0389 48.1039   2
 -13   2  -2 137.186 13.4955   5
  13   2   2 222.593 66.4271   2
 -13   2  -2 177.199 19.0351   4
 -14  -2  -2 40.9043 14.3949   3
 -14  -2  -2 76.7560 10.3418   3
 -14  -2  -2 63.9485 22.4563   1
 -14   2  -2 68.5995 10.8978   3
 -14   2  -2 77.2627 26.3800   1
 -14   2  -2 117.719 13.9247   4
 -14   2  -2 40.2510 54.3371   2
 -15  -2  -2 18.0750 22.4407   1
 -15   2  -2 17.9654 20.9225   1
 -15   2  -2 25.8028 12.7734   4
 -16  -2  -2 118.166 27.1030   4
 -16  -2  -2 100.768 31.0132   1
 -16   2  -2 143.632 37.0930   1
 -16  -3   2 75.3096 25.4466   1
 -16  -3   2 43.8296 27.2536   4
 -16   3   2 112.251 28.1142   1
 -15  -3   2 67.0342 22.0678   1
 -15  -3   2 81.9141 17.7333   4
 -15  -3   2 72.8840 18.6912   3
 -15   3   2 61.6129 15.7428   4
 -15   3   2 38.3635 19.9364   1
 -15   3   2 45.8258 18.6897   3
 -14  -3   2 44.6329 23.4692   1
 -14  -3   2 54.2404 17.7841   4
 -14  -3   2 32.3601 15.3558   3
 -14   3   2 19.8510 15.4073   3
 -14   3   2 40.5822 72.2309   2
 -14   3   2 15.5938 12.1790   4
 -14   3   2 24.3865 16.4994   1
 -13  -3   2 -29.634 19.5756   1
 -13  -3   2 36.4807 15.8575   4
 -13  -3   2 -57.450 51.0751   2
 -13   3   2 23.7516 14.0070   1
 -13   3   2 -6.3841 12.6626   3
 -13   3   2 16.0686 10.5088   4
 -13   3   2 -12.426 57.0325   2
 -12  -3   2 336.492 58.1191   2
 -12  -3   2 194.385 29.7851   1
 -12  -3   2 299.126 30.2978   4
 -12   3   2 267.743 28.8266   3
 -12   3   2 293.233 57.5974   2
 -12   3   2 237.099 28.5655   1
 -12   3   2 229.961 23.3308   4
  12   3  -2 333.467 58.7539   2
 -11  -3   2 42.8147 46.3721   2
 -11  -3   2 50.2311 12.4455   4
 -11  -3   2 18.8801 11.4381   1
 -11   3   2 39.7045 12.6244   3
 -11   3   2 42.1768 11.4390   1
 -11   3   2 34.8327 7.73159   4
  11   3  -2 44.3483 47.0568   2
 -11   3   2 59.4355 39.5980   2
 -10  -3   2 43.8155 14.7226   1
 -10  -3   2 80.4382 44.1697   2
 -10   3   2 58.4166 8.44452   4
 -10   3   2 55.4672 9.67785   3
 -10   3   2 47.0840 11.2975   1
  10   3  -2 91.3721 30.5577   2
 -10   3   2 66.4610 6.93764   5
 -10   3   2 57.4925 6.95974   5
 -10   3   2 39.4944 32.4721   2
  -9  -3   2 547.640 43.5230   1
  -9  -3   2 544.316 63.4848   2
  -9   3   2 499.891 41.0883   3
  -9   3   2 469.625 37.5291   5
   9   3  -2 556.145 62.5089   2
  -9   3   2 475.188 54.1530   2
  -9   3   2 460.206 37.4753   5
  -9   3   2 480.740 38.0208   6
   9   3  -2 463.421 42.8856   6
  -9   3   2 406.111 37.9101   6
  -9   3   2 483.798 38.6101   4
   9   3  -2 416.482 40.8818   6
  -8  -3   2 23.8186 8.51546   1
  -8  -3   2 -12.918 33.1293   2
   8   3  -2 4.18082 6.18390   5
  -8   3   2 16.7994 4.57633   4
  -8   3   2 2.79256 21.7279   2
  -8   3   2 23.1366 8.22248   6
   8   3  -2 15.8163 26.2048   2
   8   3  -2 15.4193 9.99070   6
   8   3  -2 4.23894 13.6697   6
   8   3  -2 12.5929 5.21260   5
  -8   3   2 9.83471 4.35409   5
  -8   3   2 11.5596 8.59997   6
  -8   3   2 15.3543 6.24436   3
  -8   3   2 14.2935 4.40410   5
  -7  -3   2 401.047 53.4572   2
  -7  -3   2 468.129 41.7173   1
  -7   3   2 466.909 40.7161   3
  -7   3   2 471.337 38.3879   4
   7   3  -2 505.966 39.0631   5
   7   3  -2 526.700 53.8279   2
  -7   3   2 461.267 41.2645   6
  -7   3   2 442.098 38.3107   5
  -7   3   2 494.719 40.6205   6
  -7   3   2 470.192 38.5590   5
   7   3  -2 460.764 42.4324   6
  -7   3   2 538.334 53.4088   2
   7   3  -2 508.629 39.3989   5
  -6  -3   2 546.865 47.3731   1
   6  -3  -2 557.377 46.9582   3
  -6  -3   2 541.147 57.1344   2
  -6   3   2 555.801 46.3056   3
   6   3  -2 561.178 46.8017   1
   6   3  -2 578.216 45.6724   5
  -6   3   2 550.173 44.9437   5
   6   3  -2 667.610 62.9410   2
  -6   3   2 625.713 47.9273   6
   6   3  -2 564.355 45.2730   5
   6   3  -2 548.631 47.5638   6
  -6   3   2 554.026 45.2165   5
  -6   3   2 566.005 47.3932   6
  -6   3   2 517.813 44.7696   4
   5  -3  -2 45.4622 7.08286   3
  -5  -3   2 54.2533 9.23756   1
  -5  -3   2 50.1163 17.1742   2
  -5  -3   2 46.0743 7.03075   5
  -5   3   2 43.7647 6.12556   5
  -5   3   2 42.8672 5.31756   4
   5   3  -2 35.3505 7.43732   1
  -5   3   2 44.2274 8.11828   3
   5   3  -2 56.2503 10.0778   6
   5   3  -2 40.8068 7.01047   5
   5   3  -2 39.2642 23.7554   2
   5   3  -2 13.3036 15.1621   6
   5   3  -2 50.7479 6.41095   5
  -4  -3   2 314.916 44.4484   2
  -4  -3   2 389.849 32.3056   1
  -4  -3   2 381.541 31.4270   5
   4  -3  -2 430.222 32.3969   3
   4  -3  -2 378.466 30.6875   4
   4   3  -2 336.271 39.8467   2
  -4   3   2 374.960 31.8645   5
  -4   3   2 369.913 32.6672   3
   4   3  -2 372.502 32.1380   1
   4   3  -2 344.497 31.8756   5
   4   3  -2 391.049 35.1755   6
   4   3  -2 406.927 35.6295   6
  -4   3   2 399.885 30.7192   4
  -3  -3   2 1419.40 119.759   2
  -3  -3   2 1378.15 113.189   1
   3  -3  -2 1405.37 111.995   4
  -3  -3   2 1538.74 115.376   6
   3  -3  -2 1506.83 113.502   3
  -3  -3   2 1446.78 112.970   5
   3   3  -2 1410.86 113.295   1
  -3   3   2 1403.21 112.761   5
  -3   3   2 1430.41 112.106   4
   3   3  -2 1413.16 117.963   2
  -3   3   2 1467.05 113.357   3
  -3   3   2 1367.17 112.032   1
   2  -3  -2 224.484 22.3189   1
  -2  -3   2 276.368 23.6180   1
  -2  -3   2 281.758 30.2319   2
   2  -3  -2 319.991 27.3020   6
   2  -3  -2 282.965 22.5691   4
  -2  -3   2 240.518 31.1489   6
  -2  -3   2 262.983 24.1329   5
   2  -3  -2 294.203 24.5269   3
   2   3  -2 291.893 23.6335   1
  -2   3   2 283.846 27.1648   6
  -2   3   2 284.991 22.2134   1
  -2   3   2 272.130 23.9686   5
  -2   3   2 298.700 24.5502   3
   2   3  -2 251.977 24.3164   5
   2   3  -2 339.048 33.7259   2
  -2   3   2 265.123 22.4195   4
   1  -3  -2 107.019 9.88461   4
  -1  -3   2 125.972 12.9416   1
   1  -3  -2 110.270 10.8567   5
   1  -3  -2 111.619 12.7113   3
   1  -3  -2 93.8463 9.86796   1
   1  -3  -2 121.414 14.9560   6
  -1  -3   2 120.629 12.3488   5
  -1  -3   2 135.393 19.0093   2
   1   3  -2 110.430 16.6316   2
  -1   3   2 95.3708 10.9420   5
  -1   3   2 92.5067 12.6439   3
   1   3  -2 93.7112 10.9791   1
  -1   3   2 111.401 15.0326   6
  -1   3   2 108.508 9.77642   1
   1   3  -2 105.196 12.9130   5
   0  -3   2 3027.54 236.463   1
   0  -3  -2 3183.02 236.653   3
   0  -3   2 3149.72 238.763   6
   0  -3  -2 3186.29 238.144   6
   0  -3   2 3010.95 235.677   4
   0  -3  -2 2995.53 236.349   5
   0  -3   2 3019.07 236.345   5
   0  -3  -2 2998.26 235.918   1
   0   3   2 2976.12 235.869   1
   0   3  -2 2961.78 236.334   1
   0   3   2 2949.34 236.351   5
   0   3  -2 3011.86 237.921   2
   0   3  -2 2989.54 236.282   5
   0   3   2 3013.19 238.127   6
   0   3   2 2797.00 236.454   3
   0   3  -2 3078.21 238.870   6
  -1  -3  -2 1254.64 96.8644   1
  -1  -3  -2 1330.07 99.1221   6
   1  -3   2 1189.79 97.2047   1
  -1  -3  -2 1300.88 97.3897   5
   1  -3   2 1374.70 100.516   6
   1  -3   2 1196.60 96.0874   4
   1  -3   2 1075.39 97.2750   3
   1  -3   2 1339.48 97.1085   5
  -1  -3  -2 1290.21 97.4069   3
   1   3   2 1235.85 99.7572   6
  -1   3  -2 1198.95 97.3017   1
   1   3   2 1226.50 97.1123   5
   1   3   2 1052.41 97.0247   3
  -1   3  -2 1253.99 97.0712   5
   1   3   2 1146.90 96.7073   1
  -2  -3  -2 5.57669 6.57576   5
  -2  -3  -2 19.4962 4.74872   1
   2  -3   2 23.3342 4.89436   5
  -2  -3  -2 16.5689 10.9631   6
  -2  -3  -2 22.9390 6.31779   3
   2  -3   2 24.9264 5.04813   3
   2  -3   2 24.0151 2.74408   4
   2  -3   2 16.8748 13.4149   6
  -2   3  -2 7.45722 5.76594   3
  -2   3  -2 21.2871 5.45091   1
   2   3   2 9.90249 4.51796   3
   2   3   2 28.2474 10.5861   6
  -2   3  -2 41.1892 14.3372   6
  -2   3  -2 17.2106 7.00957   5
  -3  -3  -2 3855.84 300.919   5
  -3  -3  -2 4059.84 303.051   6
  -3  -3  -2 3857.23 301.078   1
   3  -3   2 3817.29 300.691   3
   3  -3   2 4049.55 303.580   6
   3  -3   2 3948.81 300.690   5
  -3  -3  -2 3555.91 300.793   3
  -3   3  -2 3829.69 300.769   5
  -3   3  -2 3810.69 303.056   6
  -3   3  -2 3698.30 299.656   4
   3   3   2 3732.38 300.808   5
   3   3   2 3978.36 303.157   6
  -4  -3  -2 131.151 19.6543   6
   4  -3   2 197.819 16.6497   5
   4  -3   2 167.278 15.1503   3
  -4  -3  -2 127.540 15.7848   3
  -4  -3  -2 178.268 18.7385   5
  -4  -3  -2 165.447 16.2865   1
   4  -3   2 156.734 22.3159   6
  -4   3  -2 125.089 22.1965   6
   4   3   2 169.366 27.9167   2
  -4   3  -2 148.896 15.3574   3
  -4   3  -2 155.928 12.8073   4
   4   3   2 201.907 16.5170   5
  -5  -3  -2 1844.42 136.631   6
  -5  -3  -2 1737.98 135.123   1
   5  -3   2 1783.32 133.586   5
   5  -3   2 1891.17 137.177   6
  -5  -3  -2 1720.57 133.944   5
   5  -3   2 1716.91 133.556   3
  -5   3  -2 1676.50 133.832   5
   5   3   2 1720.52 134.104   5
   5   3   2 1478.37 135.838   6
  -5   3  -2 1578.03 132.425   4
  -5   3  -2 1505.98 133.660   3
   5   3   2 1720.03 141.264   2
  -5   3  -2 1817.79 137.917   6
  -5   3  -2 1639.62 135.228   2
  -6  -3  -2 102.987 12.5633   5
  -6  -3  -2 167.143 21.8490   6
  -6  -3  -2 79.5669 11.6634   3
   6  -3   2 108.976 11.7037   3
  -6  -3  -2 111.616 14.8708   1
   6  -3   2 124.003 12.1862   5
   6   3   2 114.097 12.7564   5
  -6   3  -2 114.166 13.6875   5
   6   3   2 100.785 23.2749   2
  -6   3  -2 107.459 16.1794   2
  -6   3  -2 100.853 11.9287   3
   6   3   2 84.9377 16.0867   6
  -6   3  -2 77.4674 17.9381   6
  -7  -3  -2 349.656 33.3107   1
   7  -3   2 422.638 30.9753   5
   7  -3   2 359.609 30.9702   3
   7  -3   2 400.057 36.9153   6
  -7  -3  -2 409.165 32.4988   5
  -7   3  -2 319.108 29.9541   4
  -7   3  -2 382.201 38.6365   2
  -7   3  -2 374.085 31.9486   5
  -7   3  -2 328.237 38.4236   6
   7   3   2 337.656 38.4365   6
  -7   3  -2 398.496 31.7957   3
   7   3   2 349.572 31.9452   5
   7   3   2 312.782 42.7434   2
  -8  -3  -2 84.8936 10.5029   5
  -8  -3  -2 50.8488 10.0258   3
  -8  -3  -2 87.3487 13.3254   1
  -8  -3  -2 88.2332 13.9578   6
   8  -3   2 34.6304 16.8270   6
   8   3   2 77.8528 9.98016   5
  -8   3  -2 76.0228 10.7166   5
   8   3   2 118.031 36.7157   2
  -8   3  -2 76.3656 9.54456   3
  -8   3  -2 52.1073 19.5127   2
  -8   3  -2 81.3337 18.5649   6
   8   3   2 57.7739 19.9936   6
   8   3   2 64.1026 11.5343   5
  -9  -3  -2 764.399 61.7507   1
  -9  -3  -2 762.395 60.5776   6
  -9  -3  -2 787.169 57.4280   5
  -9   3  -2 623.666 67.3415   2
  -9   3  -2 623.241 56.8894   5
  -9   3  -2 733.081 56.9886   3
   9   3   2 598.748 65.0691   6
  -9   3  -2 617.488 62.1328   6
   9   3   2 706.378 56.3064   5
   9   3   2 920.889 85.5088   2
   9   3   2 649.736 57.0863   5
 -10  -3  -2 -0.0506 8.30629   3
 -10  -3  -2 8.60258 7.40296   5
 -10  -3  -2 0.18634 14.9803   1
 -10  -3  -2 -0.1284 10.2108   6
  10   3   2 11.5251 14.9735   6
 -10   3  -2 -5.1846 8.29079   5
 -10   3  -2 -8.3136 23.5238   2
  10   3   2 4.91361 7.25714   5
 -10   3  -2 6.13043 4.45505   4
 -10   3  -2 3.84882 6.36463   3
 -10   3  -2 17.2828 14.1727   6
  10   3   2 -6.3746 6.63768   5
  10   3   2 -10.667 17.3919   6
  10   3   2 -38.853 40.5337   2
 -11  -3  -2 25.8245 10.3752   3
 -11  -3  -2 55.6343 10.3476   5
 -11  -3  -2 61.2781 14.6907   1
  11   3   2 22.1307 45.8947   2
  11   3   2 29.3694 14.0862   6
 -11   3  -2 43.6303 9.96694   5
 -11   3  -2 34.7166 31.4122   2
  11   3   2 31.6147 17.6803   6
 -11   3  -2 30.8567 7.66253   4
 -11   3  -2 32.3179 8.64977   3
 -11   3  -2 33.6798 12.7233   6
 -12  -3  -2 138.653 21.6976   1
 -12  -3  -2 122.553 14.5019   5
 -12  -3  -2 137.109 16.7288   3
 -12  -3  -2 85.1584 15.0711   3
 -12   3  -2 122.556 13.7450   4
 -12   3  -2 114.775 15.4352   3
 -12   3  -2 135.535 16.4723   6
  12   3   2 177.580 56.9393   2
 -12   3  -2 95.5033 37.1778   2
 -12   3  -2 99.4657 13.5323   6
 -12   3  -2 131.446 14.2371   5
 -13  -3  -2 506.012 41.9587   3
 -13  -3  -2 483.903 53.2786   1
 -13   3  -2 454.469 43.3399   4
  13   3   2 704.142 87.7469   2
 -13   3  -2 398.330 64.3045   2
 -13   3  -2 476.980 39.4504   5
 -13   3  -2 455.421 42.5875   3
 -13   3  -2 516.386 40.3650   5
 -13   3  -2 514.667 41.8587   4
 -14  -3  -2 58.8240 28.1124   1
 -14  -3  -2 43.8688 9.98262   3
  14   3   2 -36.662 79.7165   2
 -14   3  -2 59.4020 15.5055   4
 -14   3  -2 29.8831 12.6104   3
 -14   3  -2 29.5631 11.2658   4
 -14   3  -2 9.35822 50.7165   2
 -15  -3  -2 230.163 42.1612   1
 -15   3  -2 229.964 37.6358   1
 -16  -3  -2 15.1691 38.9052   1
 -16  -3  -2 40.1456 26.5866   4
 -16   3  -2 -65.722 32.7396   1
 -16  -4   2 67.6087 28.8643   1
 -16   4   2 13.5060 31.9516   1
 -15  -4   2 14.2897 18.2049   3
 -15  -4   2 7.66452 30.1054   1
 -15  -4   2 3.32729 14.2167   4
 -15   4   2 6.98413 18.8584   1
 -15   4   2 57.5782 20.8038   3
 -14  -4   2 325.594 40.0652   1
 -14  -4   2 273.385 32.1657   4
 -14   4   2 257.167 30.8151   1
 -14   4   2 311.378 35.8326   3
 -14   4   2 205.411 57.3710   2
 -14   4   2 279.261 26.9732   4
 -13  -4   2 4.49630 17.1274   4
 -13  -4   2 14.5427 21.6592   1
  13   4  -2 116.808 78.6993   2
 -13   4   2 -3.6973 14.5702   3
 -13   4   2 3.92288 8.22620   4
 -13   4   2 -16.711 37.0073   2
 -13   4   2 -21.017 8.66748   1
 -12  -4   2 30.1232 47.4101   2
 -12  -4   2 6.96599 13.8058   4
 -12  -4   2 21.9895 15.7532   1
  12   4  -2 60.0152 42.7240   2
 -12   4   2 30.6917 13.2166   1
 -12   4   2 39.9662 45.8184   2
 -12   4   2 46.2196 14.7818   3
 -12   4   2 35.3556 7.35948   4
 -11  -4   2 159.116 55.9247   2
 -11  -4   2 23.7182 16.8209   1
 -11   4   2 9.98185 6.88409   4
 -11   4   2 18.9532 6.09525   5
  11   4  -2 23.4909 52.5440   2
 -11   4   2 16.7756 38.6588   2
 -11   4   2 17.4966 9.10552   3
  11   4  -2 -0.1180 11.5859   6
  11   4  -2 -4.9718 11.2598   6
 -11   4   2 18.8911 5.04934   5
 -10  -4   2 1235.27 117.411   2
 -10  -4   2 1367.18 100.493   1
  10   4  -2 1229.14 117.342   2
 -10   4   2 1243.61 98.3402   3
  10   4  -2 1157.58 94.3711   5
 -10   4   2 1170.76 109.497   2
  10   4  -2 1285.59 94.5922   5
 -10   4   2 1179.04 95.0270   4
 -10   4   2 1130.22 95.9013   6
  10   4  -2 1186.28 100.643   6
 -10   4   2 1237.13 95.1623   5
 -10   4   2 1170.55 96.3584   6
 -10   4   2 1221.91 95.0831   5
  10   4  -2 1111.08 98.1696   6
  -9  -4   2 124.638 17.6017   1
  -9  -4   2 125.705 45.4274   2
   9   4  -2 120.197 21.0796   6
  -9   4   2 93.0740 10.2387   4
  -9   4   2 98.1776 30.7208   2
   9   4  -2 99.2527 15.6012   6
  -9   4   2 104.567 13.0877   3
  -9   4   2 131.613 16.8682   6
  -9   4   2 100.813 11.9687   5
   9   4  -2 85.2383 10.8833   5
   9   4  -2 81.4568 11.8302   5
  -9   4   2 87.3316 12.7421   6
   9   4  -2 72.3428 40.7420   2
  -8  -4   2 1346.45 120.814   2
  -8  -4   2 1361.58 107.506   1
  -8   4   2 1337.39 104.968   5
  -8   4   2 1286.63 107.720   6
   8   4  -2 1246.87 104.994   5
  -8   4   2 1324.44 104.874   5
   8   4  -2 1338.55 108.715   6
  -8   4   2 1277.27 106.778   6
   8   4  -2 1389.82 105.411   5
  -8   4   2 1343.66 107.073   3
   8   4  -2 1374.43 119.284   2
  -8   4   2 1294.21 104.314   4
  -8   4   2 1455.13 118.011   2
  -7  -4   2 82.8448 28.0539   2
   7  -4  -2 115.737 14.2402   3
  -7  -4   2 100.561 14.6628   1
  -7   4   2 102.925 11.6745   5
  -7   4   2 108.677 12.8846   3
   7   4  -2 106.527 11.8694   5
  -7   4   2 84.4000 10.1300   5
  -7   4   2 83.6290 14.6181   6
   7   4  -2 170.643 21.4452   6
   7   4  -2 97.9031 13.2691   1
   7   4  -2 86.4987 31.8673   2
   7   4  -2 98.2583 12.8965   5
  -7   4   2 77.9859 10.0330   4
   7   4  -2 73.0840 20.4211   6
  -7   4   2 74.1424 15.4055   6
   6  -4  -2 -0.0152 7.50736   3
  -6  -4   2 13.6264 18.1229   2
  -6  -4   2 2.93038 9.22146   1
  -6   4   2 1.22801 4.98953   5
  -6   4   2 -7.5649 4.83512   5
   6   4  -2 -3.6664 10.0319   6
   6   4  -2 -3.8089 5.93783   5
  -6   4   2 -0.9589 7.52406   3
  -6   4   2 -36.037 13.7337   6
   6   4  -2 50.4031 20.3750   6
   6   4  -2 -8.2237 18.6095   2
  -6   4   2 -0.3858 3.45417   4
  -6   4   2 -2.8778 8.00375   6
   6   4  -2 0.27032 6.55229   1
  -5  -4   2 184.278 32.7791   2
   5  -4  -2 161.809 14.3601   4
  -5  -4   2 167.796 17.1865   5
  -5  -4   2 178.583 17.7185   1
   5  -4  -2 176.103 19.2063   3
  -5   4   2 184.664 16.4722   5
  -5   4   2 182.826 26.3730   6
  -5   4   2 194.752 17.3170   3
  -5   4   2 166.633 16.2924   5
   5   4  -2 153.709 26.2334   2
  -5   4   2 159.863 21.4244   6
  -5   4   2 155.559 16.1274   1
   5   4  -2 148.457 17.5546   5
   5   4  -2 163.169 25.1760   6
   5   4  -2 176.169 15.8591   5
   5   4  -2 183.900 17.6472   1
  -5   4   2 171.864 14.5783   4
   5   4  -2 132.259 19.4619   6
   4  -4  -2 667.183 52.3496   3
  -4  -4   2 635.194 51.8779   1
  -4  -4   2 621.647 51.4427   5
  -4  -4   2 689.336 59.5704   6
  -4  -4   2 595.869 64.3582   2
   4  -4  -2 608.271 49.7658   4
   4   4  -2 627.125 52.3615   1
  -4   4   2 597.652 51.7040   3
  -4   4   2 596.009 49.9061   4
   4   4  -2 650.640 56.1858   6
  -4   4   2 696.202 54.1727   6
  -4   4   2 608.870 54.0617   6
  -4   4   2 609.416 51.0659   5
  -4   4   2 628.094 50.2964   1
   4   4  -2 627.608 51.2377   5
   4   4  -2 598.480 59.4611   2
   4   4  -2 683.910 54.5913   6
   2  -4  -2 1953.85 149.156   6
   2  -4  -2 1933.24 147.537   3
   2  -4  -2 1894.37 146.802   5
   2  -4  -2 1986.25 146.115   4
  -2  -4   2 1923.60 147.003   5
  -2  -4   2 1814.34 147.337   1
   2  -4  -2 1802.08 146.194   1
  -2   4   2 1746.10 146.802   5
   2   4  -2 1748.27 146.977   1
   2   4  -2 1909.01 147.269   5
   2   4  -2 1786.13 152.071   2
  -2   4   2 1769.89 146.046   1
  -2   4   2 1834.61 149.254   6
  -2   4   2 1768.93 147.358   3
   2   4  -2 2155.38 152.670   6
   1  -4  -2 7.68662 3.14711   1
  -1  -4   2 8.80320 4.70198   1
   1  -4  -2 -8.3786 5.22360   4
  -1  -4   2 36.5897 6.56711   5
   1  -4  -2 5.42188 4.81583   3
  -1  -4   2 2.89963 8.51195   3
   1  -4  -2 12.4579 8.38172   6
  -1   4   2 18.2418 12.6431   6
   1   4  -2 1.95060 5.81634   1
  -1   4   2 6.54106 5.08933   3
   1   4  -2 -0.5303 13.0763   2
  -1   4   2 2.99984 3.69738   1
   0  -4   2 587.934 58.3488   3
   0  -4  -2 766.432 58.2782   3
   0  -4  -2 776.576 58.5695   5
   0  -4   2 719.280 58.3087   5
   0  -4  -2 759.888 57.2733   1
   0  -4   2 710.347 57.9247   1
   0   4  -2 731.139 61.5954   2
   0   4   2 649.896 58.4472   3
   0   4   2 685.941 58.3561   5
   0   4  -2 765.024 58.4837   5
   0   4   2 743.854 62.0327   6
   0   4  -2 740.921 57.8222   1
   0   4   2 695.979 57.2696   1
   1  -4   2 74.3987 9.45500   5
  -1  -4  -2 86.4581 10.5394   3
  -1  -4  -2 94.5078 9.40474   1
   1  -4   2 84.9236 8.26273   4
   1  -4   2 47.7836 21.2900   6
   1  -4   2 80.6072 10.2334   3
  -1  -4  -2 42.6075 16.8099   6
   1  -4   2 82.1366 9.46900   1
  -1   4  -2 87.4136 16.5120   6
   1   4   2 37.1274 11.8761   5
   1   4   2 81.5606 9.37282   1
   1   4   2 68.8871 10.5035   3
  -1   4  -2 52.0059 10.4687   3
  -1   4  -2 95.8036 12.2886   5
  -1   4  -2 93.6170 10.1358   1
  -2  -4  -2 757.856 66.3978   1
   2  -4   2 807.749 66.9527   3
  -2  -4  -2 875.970 66.9458   5
   2  -4   2 834.102 64.7411   4
  -2  -4  -2 783.476 66.7779   3
  -2  -4  -2 997.832 71.6940   6
  -2   4  -2 852.006 74.0986   6
   2   4   2 729.005 65.9265   1
  -2   4  -2 808.042 66.2820   1
   2   4   2 794.989 70.9884   6
  -2   4  -2 890.156 67.0221   5
  -3  -4  -2 289.184 27.7898   3
  -3  -4  -2 332.599 28.1728   1
  -3  -4  -2 350.965 28.1902   5
   3  -4   2 319.373 27.7057   3
   3  -4   2 309.701 27.9997   5
  -3  -4  -2 376.085 35.5280   6
   3  -4   2 298.709 24.4170   4
  -3   4  -2 259.141 27.3962   3
   3   4   2 298.752 35.3093   6
  -3   4  -2 287.115 27.9166   1
  -3   4  -2 362.316 41.2969   6
   3   4   2 324.988 28.0538   1
   3   4   2 319.387 28.7001   5
   4  -4   2 449.506 34.7645   5
  -4  -4  -2 370.583 35.1722   3
   4  -4   2 423.264 34.1821   3
  -4  -4  -2 402.934 35.0326   1
  -4  -4  -2 425.441 34.6196   5
  -4  -4  -2 427.753 40.5581   6
   4   4   2 396.925 35.1866   5
   4   4   2 457.902 41.6217   6
  -4   4  -2 407.904 34.8724   5
  -4   4  -2 385.247 41.4039   6
  -4   4  -2 352.217 34.7906   3
   4   4   2 437.377 44.4728   2
   5  -4   2 419.137 33.3227   5
  -5  -4  -2 429.865 39.4019   6
  -5  -4  -2 381.395 33.9326   1
  -5  -4  -2 373.226 33.0239   5
  -5  -4  -2 339.998 33.9036   3
   5  -4   2 412.552 33.2175   3
   5   4   2 373.386 33.8645   5
  -5   4  -2 320.609 33.0647   3
  -5   4  -2 446.440 33.9161   5
   5   4   2 343.451 45.2141   2
   5   4   2 453.335 42.0688   6
  -6  -4  -2 53.2105 9.46686   1
  -6  -4  -2 46.5548 8.35164   3
   6  -4   2 59.6757 8.51647   5
  -6  -4  -2 40.5840 10.1450   5
  -6  -4  -2 79.2165 15.8112   6
   6  -4   2 54.9141 8.82112   3
  -6   4  -2 45.5811 7.42913   3
  -6   4  -2 58.7816 12.6892   2
   6   4   2 53.7515 10.3775   5
   6   4   2 51.1710 28.1743   2
  -6   4  -2 50.0100 10.1066   5
  -6   4  -2 50.0221 17.6555   6
   6   4   2 35.9316 15.4955   6
  -7  -4  -2 163.336 19.8338   1
   7  -4   2 160.533 17.5005   3
  -7  -4  -2 153.017 19.7914   5
  -7  -4  -2 139.979 17.0865   3
  -7  -4  -2 180.361 22.5457   6
   7  -4   2 170.910 16.8329   5
   7  -4   2 240.998 30.6188   6
  -7   4  -2 145.734 17.4619   3
   7   4   2 172.186 19.3400   5
  -7   4  -2 177.328 22.3196   2
  -7   4  -2 165.208 13.0946   4
   7   4   2 122.349 23.7989   6
  -7   4  -2 136.817 18.8483   5
   7   4   2 172.711 33.2164   2
   7   4   2 222.086 18.8006   5
  -7   4  -2 162.799 13.0839   4
   8  -4   2 -31.551 18.2595   6
  -8  -4  -2 -3.5831 8.21562   1
  -8  -4  -2 15.9208 14.0346   6
  -8  -4  -2 3.29252 8.17389   5
  -8  -4  -2 14.8396 9.77097   3
   8  -4   2 -2.7243 7.38422   3
  -8   4  -2 3.67991 2.19518   4
  -8   4  -2 69.4334 21.4527   6
   8   4   2 3.13236 8.66758   5
   8   4   2 -9.9782 16.3177   6
   8   4   2 -3.1603 7.29445   5
  -8   4  -2 11.6273 17.0402   2
   8   4   2 -29.798 32.9137   2
  -8   4  -2 0.23487 2.83997   4
   8   4   2 -10.580 18.2354   6
  -8   4  -2 -1.0580 6.73441   3
  -9  -4  -2 5.17886 12.1714   6
  -9  -4  -2 16.6029 9.22904   3
  -9  -4  -2 -2.0075 8.61982   5
  -9  -4  -2 11.6833 11.1606   1
  -9   4  -2 -20.594 10.2021   5
   9   4   2 8.47701 17.2648   6
  -9   4  -2 30.6521 16.9468   6
  -9   4  -2 -1.3674 6.84747   3
   9   4   2 12.0451 7.33836   5
  -9   4  -2 -2.1352 17.2465   2
  -9   4  -2 6.09828 3.81827   4
   9   4   2 13.5900 17.8826   6
   9   4   2 8.08843 40.2812   2
   9   4   2 3.81404 8.74414   5
  -9   4  -2 0.69385 3.16502   4
 -10  -4  -2 115.867 21.8385   1
 -10  -4  -2 125.103 14.6140   5
 -10  -4  -2 89.7933 15.7098   3
 -10   4  -2 116.989 14.1084   3
 -10   4  -2 137.446 22.3423   6
  10   4   2 128.297 14.2596   5
  10   4   2 98.9143 14.9978   5
 -10   4  -2 111.983 15.4965   5
 -10   4  -2 103.324 27.9985   2
 -10   4  -2 111.949 11.9602   4
  10   4   2 95.0816 36.2689   2
 -10   4  -2 124.564 11.4587   4
  10   4   2 102.393 25.8658   6
 -11  -4  -2 174.079 23.9036   3
 -11  -4  -2 257.192 22.6911   5
 -11  -4  -2 239.159 27.2127   1
  11   4   2 212.068 28.7661   6
  11   4   2 226.934 21.5605   5
 -11   4  -2 201.504 18.0508   4
  11   4   2 153.606 30.4301   6
 -11   4  -2 165.298 26.9388   6
 -11   4  -2 223.710 24.4643   3
 -11   4  -2 208.542 18.6593   4
  11   4   2 212.773 22.9948   5
 -11   4  -2 188.314 23.0654   5
 -11   4  -2 228.992 24.2887   6
 -11   4  -2 195.225 35.4667   2
  11   4   2 230.803 46.4259   2
 -12  -4  -2 8.06834 22.1990   1
 -12  -4  -2 2.74760 14.8268   3
 -12   4  -2 -11.631 6.79549   4
  12   4   2 -26.625 45.2824   2
 -12   4  -2 -12.387 10.1905   5
 -12   4  -2 8.53120 14.3630   6
 -12   4  -2 18.3972 40.4399   2
 -12   4  -2 1.56415 8.64194   6
  12   4   2 -25.295 22.6003   6
 -12   4  -2 -9.8904 10.8891   3
 -12   4  -2 4.06517 5.76353   4
  12   4   2 -15.295 19.1356   6
 -13  -4  -2 4.02283 23.4149   1
 -13  -4  -2 -3.6394 13.2304   3
 -13   4  -2 1.68490 7.76476   4
  13   4   2 54.2449 76.4718   2
 -13   4  -2 -39.604 39.3083   2
 -13   4  -2 -1.0510 9.70118   5
 -13   4  -2 8.27658 6.14955   4
 -13   4  -2 -9.3902 8.99591   3
 -13   4  -2 2.40044 6.38823   5
 -14  -4  -2 417.011 48.4285   1
  14   4   2 533.855 102.984   2
 -14   4  -2 331.823 38.3767   3
 -14   4  -2 309.226 66.9538   2
 -14   4  -2 392.216 32.3499   5
 -14   4  -2 388.126 33.4962   4
 -14   4  -2 457.453 32.8646   5
 -15  -4  -2 3.45906 25.1494   1
 -15   4  -2 -4.2848 29.1506   1
  15   4   2 -14.136 99.9782   2
 -15  -5   2 54.9107 24.4557   4
 -15  -5   2 -60.226 33.1093   1
 -15   5   2 16.4386 22.8218   3
 -15   5   2 22.7376 19.2868   1
 -14  -5   2 -2.5436 30.3283   3
 -14  -5   2 41.1228 19.0455   4
 -14  -5   2 37.9626 21.2391   1
  14   5  -2 23.3027 82.6387   2
 -14   5   2 -96.913 69.2371   2
 -14   5   2 8.95300 14.7039   1
 -14   5   2 47.1040 20.4211   3
 -13  -5   2 3.37921 23.7022   1
 -13  -5   2 3.46635 12.5331   4
 -13   5   2 -51.162 53.2796   2
 -13   5   2 13.5283 5.65409   4
 -13   5   2 -19.627 14.8671   3
  13   5  -2 54.8111 54.0364   2
 -13   5   2 13.6672 13.7087   1
 -12  -5   2 609.333 55.7444   1
  12   5  -2 613.659 91.9516   2
 -12   5   2 534.006 49.6871   3
  12   5  -2 464.235 50.2798   6
 -12   5   2 544.562 43.1917   5
  12   5  -2 495.878 51.5041   6
 -12   5   2 617.907 74.9937   2
 -12   5   2 515.660 42.5614   4
 -11  -5   2 50.4550 20.9761   1
 -11  -5   2 243.125 67.4134   2
  11   5  -2 165.407 45.1474   2
 -11   5   2 106.508 13.1974   5
  11   5  -2 77.2057 20.2435   6
 -11   5   2 120.961 14.8925   3
 -11   5   2 101.430 15.4713   6
 -11   5   2 99.7868 14.4140   6
 -11   5   2 85.3794 10.2648   4
  11   5  -2 63.5537 26.6074   6
  11   5  -2 80.9285 10.6678   5
 -11   5   2 81.8196 42.6700   2
  11   5  -2 100.337 11.7497   5
 -11   5   2 91.1175 11.8998   5
 -10  -5   2 217.588 27.4232   1
 -10  -5   2 220.934 47.5538   2
 -10   5   2 211.438 19.5353   5
 -10   5   2 213.388 19.2981   5
  10   5  -2 180.078 27.5350   6
  10   5  -2 168.464 21.3442   5
 -10   5   2 198.853 17.7988   4
 -10   5   2 213.972 24.5585   6
  10   5  -2 219.865 23.4074   5
 -10   5   2 238.133 30.4822   6
  10   5  -2 153.692 55.2237   2
 -10   5   2 323.929 37.9543   2
 -10   5   2 188.673 23.2680   3
  -9  -5   2 309.469 48.2311   2
  -9  -5   2 302.538 33.7623   1
  -9   5   2 290.159 26.6696   5
   9   5  -2 341.709 39.7904   6
   9   5  -2 285.335 35.1062   6
  -9   5   2 331.555 36.3530   6
  -9   5   2 289.439 24.5963   4
  -9   5   2 279.223 31.7421   6
   9   5  -2 351.243 49.7292   2
  -9   5   2 307.649 30.8721   3
  -9   5   2 297.233 26.2004   5
   9   5  -2 279.978 27.1118   5
   9   5  -2 285.483 29.8846   5
  -9   5   2 395.694 45.8282   2
   8  -5  -2 1065.93 84.3989   3
  -8  -5   2 1064.98 84.3165   1
  -8  -5   2 1050.28 109.043   2
   8   5  -2 1007.64 82.0065   5
  -8   5   2 983.677 80.2298   4
   8   5  -2 1083.61 106.139   2
   8   5  -2 979.888 91.5292   6
  -8   5   2 965.560 81.7243   5
  -8   5   2 1031.88 81.7227   5
   8   5  -2 1024.22 87.7255   6
   8   5  -2 1072.11 83.1901   5
  -8   5   2 1084.39 87.3206   6
  -8   5   2 928.199 83.9853   6
  -8   5   2 1044.41 84.2286   3
  -7  -5   2 376.121 34.4002   1
   7  -5  -2 354.382 33.8604   3
  -7  -5   2 326.465 45.4001   2
  -7   5   2 339.525 29.7792   5
   7   5  -2 344.889 36.9097   6
  -7   5   2 389.847 37.4207   6
  -7   5   2 290.774 30.0278   1
   7   5  -2 349.635 31.7204   5
   7   5  -2 326.211 35.2319   1
  -7   5   2 349.197 30.1777   5
  -7   5   2 363.376 32.8410   3
  -7   5   2 425.160 35.0576   6
  -7   5   2 336.862 27.8960   4
   7   5  -2 318.002 30.6814   5
   7   5  -2 290.675 43.8248   2
   7   5  -2 371.059 43.5989   6
   6  -5  -2 2303.58 176.170   3
  -6  -5   2 2036.91 184.875   2
  -6  -5   2 2299.13 176.541   1
   6   5  -2 2283.23 177.200   6
  -6   5   2 2191.98 174.586   5
  -6   5   2 1973.39 173.240   4
  -6   5   2 2288.10 178.217   6
   6   5  -2 2129.43 184.732   2
  -6   5   2 2197.10 176.997   6
  -6   5   2 2223.68 174.681   5
   6   5  -2 2299.32 174.957   5
  -6   5   2 2218.36 175.967   3
  -6   5   2 2105.53 174.328   1
   6   5  -2 2354.53 180.396   6
   6   5  -2 2223.40 175.098   5
   6   5  -2 2363.19 176.119   1
   5  -5  -2 1.67397 2.84657   4
   5  -5  -2 9.46305 9.55549   3
  -5  -5   2 5.30973 6.90891   1
   5   5  -2 4.22737 5.32558   5
   5   5  -2 -6.5079 6.77806   5
  -5   5   2 -1.6416 7.64831   3
  -5   5   2 -2.8231 7.12259   5
   5   5  -2 -7.3910 9.08015   6
   5   5  -2 4.99576 6.91012   1
   5   5  -2 3.62088 23.8372   2
  -5   5   2 15.3250 15.6246   6
  -5   5   2 1.10803 4.65461   1
  -5   5   2 -6.0511 6.86433   5
   5   5  -2 6.86303 20.0328   6
  -5   5   2 -3.2469 11.2798   6
  -4  -5   2 37.3034 8.06414   1
   4  -5  -2 37.7779 4.99648   4
  -4  -5   2 20.3903 8.89642   5
   4  -5  -2 39.8274 8.35821   3
  -4   5   2 36.8209 5.82011   1
  -4   5   2 44.6464 8.09765   5
   4   5  -2 33.8064 6.98743   5
  -4   5   2 36.8021 8.30314   3
   4   5  -2 82.7833 10.9682   5
   4   5  -2 29.7851 18.0574   2
   4   5  -2 12.0658 16.3426   6
   4   5  -2 44.8019 8.18989   1
   4   5  -2 58.8830 13.8806   6
  -4   5   2 -10.577 18.7984   6
   3  -5  -2 -3.4632 5.49844   3
  -3  -5   2 -35.450 19.7904   6
   3  -5  -2 2.98037 3.41330   4
  -3  -5   2 -9.9237 7.22628   5
  -3  -5   2 13.7785 10.9855   3
  -3  -5   2 -0.2775 8.21164   1
   3   5  -2 2.86896 7.33834   1
  -3   5   2 0.91216 7.80978   3
  -3   5   2 0.07070 2.64026   1
   3   5  -2 7.03745 7.83339   6
   3   5  -2 -2.0988 22.5107   6
  -3   5   2 5.89222 12.4052   6
  -3   5   2 -4.7086 6.69797   5
   3   5  -2 -6.8971 4.86149   5
   3   5  -2 -2.9135 13.2020   2
  -3   5   2 -27.240 18.7890   6
   3   5  -2 9.68390 7.91056   5
   2  -5  -2 442.799 36.2470   1
   2  -5  -2 470.741 37.7370   3
  -2  -5   2 418.285 38.1424   1
   2  -5  -2 442.144 35.5589   4
  -2  -5   2 450.448 37.8762   5
   2   5  -2 408.653 46.9540   2
  -2   5   2 434.917 36.0059   1
   2   5  -2 451.965 38.0082   1
  -2   5   2 437.112 40.3481   6
  -2   5   2 425.391 37.7421   5
   2   5  -2 461.422 38.1207   5
  -2   5   2 418.816 38.6563   3
   1  -5  -2 8.74089 7.26537   5
   1  -5  -2 26.9322 6.11738   1
  -1  -5   2 44.0236 8.56781   1
   1  -5  -2 42.9985 7.52254   3
  -1  -5   2 -33.654 21.5741   6
  -1  -5   2 52.6206 11.5922   3
  -1  -5   2 32.5525 10.0688   5
   1   5  -2 33.7338 10.1152   5
   1   5  -2 25.0494 8.21320   1
  -1   5   2 25.7097 5.56271   1
   1   5  -2 2.16902 16.5402   6
  -1   5   2 33.0423 16.0693   6
  -1   5   2 33.5891 7.82363   3
   1   5  -2 16.4532 16.2166   2
   0  -5   2 208.838 25.7444   3
   0  -5  -2 341.293 33.1035   6
   0  -5   2 262.100 34.1641   6
   0  -5  -2 255.237 23.1817   3
   0  -5   2 247.140 22.7425   1
   0  -5  -2 259.020 22.3211   1
   0  -5   2 275.935 23.6237   5
   0   5   2 251.175 22.1614   1
   0   5   2 226.338 24.5352   3
   0   5   2 301.424 33.4568   6
   0   5  -2 233.215 23.2250   1
   0   5  -2 206.138 29.6237   6
   0   5   2 190.239 25.4711   5
  -1  -5  -2 337.788 26.0335   5
  -1  -5  -2 290.152 25.5656   1
   1  -5   2 271.247 26.4767   1
  -1  -5  -2 305.850 30.9101   6
   1  -5   2 278.261 25.5246   5
  -1  -5  -2 290.824 26.9962   3
   1  -5   2 261.742 26.0635   3
   1  -5   2 292.405 23.3868   4
  -1   5  -2 273.909 24.9003   1
   1   5   2 217.577 25.3060   3
  -1   5  -2 308.455 27.2971   5
   1   5   2 285.675 24.3341   1
   1   5   2 263.077 36.1063   6
   1   5   2 291.176 25.8493   5
  -1   5  -2 244.331 36.0070   6
   2  -5   2 3.96082 2.46841   4
  -2  -5  -2 4.13524 5.44773   5
   2  -5   2 6.84664 8.82682   3
  -2  -5  -2 7.31649 13.7760   6
   2  -5   2 6.16854 14.5195   6
   2  -5   2 4.48929 5.49689   5
  -2  -5  -2 4.74803 5.80579   3
  -2  -5  -2 -0.1324 7.13467   1
  -2   5  -2 -2.1732 14.3749   6
  -2   5  -2 -2.9839 5.11948   3
   2   5   2 -1.8847 4.60469   1
   2   5   2 1.32283 9.76646   6
  -2   5  -2 -6.1341 7.39277   5
   2   5   2 7.81110 5.77786   5
  -2   5  -2 -0.4918 5.02300   1
   2   5   2 5.72814 8.08101   3
  -3  -5  -2 907.946 78.3431   3
  -3  -5  -2 1033.78 82.2272   6
   3  -5   2 990.522 78.2687   3
  -3  -5  -2 962.561 77.8845   5
   3  -5   2 949.701 77.5344   5
   3  -5   2 1023.70 83.0896   6
  -3  -5  -2 956.030 77.6169   1
   3  -5   2 930.656 75.1962   4
   3   5   2 949.692 77.9154   5
  -3   5  -2 990.936 77.7155   5
   3   5   2 943.992 81.9613   6
   3   5   2 881.998 77.7580   1
  -3   5  -2 1071.83 85.4610   6
  -3   5  -2 944.443 77.4390   1
   4  -5   2 190.331 28.2605   6
  -4  -5  -2 204.238 18.9102   5
   4  -5   2 179.508 19.4058   5
  -4  -5  -2 153.925 20.3351   3
  -4  -5  -2 206.842 21.0903   1
   4  -5   2 181.513 19.4529   3
  -4  -5  -2 235.382 30.0110   6
   4   5   2 172.602 23.5568   6
  -4   5  -2 158.380 17.7666   3
   4   5   2 232.888 34.5020   2
   4   5   2 157.625 18.2409   5
  -4   5  -2 170.228 18.1818   1
  -4   5  -2 140.974 19.8245   5
   5  -5   2 451.536 34.9923   5
  -5  -5  -2 443.038 43.1057   6
  -5  -5  -2 361.167 36.2553   3
  -5  -5  -2 423.068 36.8697   1
   5  -5   2 422.945 35.1958   3
  -5  -5  -2 420.290 34.8175   5
  -5   5  -2 342.079 35.0284   3
  -5   5  -2 360.005 34.6552   1
   5   5   2 373.972 48.5729   2
   5   5   2 438.491 43.0355   6
  -5   5  -2 375.477 45.0982   6
  -5   5  -2 380.660 34.0709   5
  -6  -5  -2 841.371 75.3633   3
  -6  -5  -2 977.956 75.9414   5
  -6  -5  -2 953.588 76.2890   1
   6  -5   2 964.598 75.3316   3
   6  -5   2 1035.22 83.0125   6
   6   5   2 883.984 81.1879   6
  -6   5  -2 909.265 82.1985   6
   6   5   2 892.385 86.8662   2
  -6   5  -2 960.757 75.4362   5
  -6   5  -2 814.520 75.3233   3
   6   5   2 967.859 75.8983   5
   7  -5   2 49.9127 21.7265   6
  -7  -5  -2 78.5193 15.5647   1
   7  -5   2 79.4346 11.7217   3
  -7  -5  -2 52.6626 12.9421   3
  -7  -5  -2 59.9598 14.3095   6
  -7  -5  -2 58.2350 9.99415   5
  -7   5  -2 49.5926 10.9713   3
   7   5   2 29.7792 21.4234   6
   7   5   2 53.7588 11.4819   5
  -7   5  -2 79.6637 19.0693   2
  -7   5  -2 105.456 23.4447   6
   7   5   2 72.5430 11.8384   5
  -7   5  -2 105.845 11.8623   5
   7   5   2 56.8132 34.0696   2
   7   5   2 64.5261 20.2177   6
  -8  -5  -2 187.196 20.5170   5
  -8  -5  -2 121.728 18.5203   3
  -8  -5  -2 142.461 23.2579   6
   8  -5   2 154.465 19.0419   3
  -8  -5  -2 191.270 21.4062   1
  -8   5  -2 176.554 19.4294   5
  -8   5  -2 125.403 29.1538   6
  -8   5  -2 137.279 18.2321   3
   8   5   2 153.932 26.7780   6
   8   5   2 101.162 25.0943   6
  -8   5  -2 147.229 23.9847   2
   8   5   2 147.311 16.8550   5
   8   5   2 163.871 35.3551   2
   8   5   2 145.730 17.8957   5
   9  -5   2 12.1998 9.41685   3
  -9  -5  -2 8.89839 11.8103   3
  -9  -5  -2 20.1812 16.1921   1
  -9  -5  -2 11.0107 10.0785   5
  -9   5  -2 10.1885 8.88533   3
  -9   5  -2 -11.524 18.5485   2
  -9   5  -2 14.0693 9.64377   5
   9   5   2 -15.205 19.6341   6
   9   5   2 -6.7667 10.0121   5
   9   5   2 16.7629 45.0637   2
  -9   5  -2 5.68276 18.3010   6
   9   5   2 3.84449 8.73066   5
   9   5   2 20.2759 20.7595   6
 -10  -5  -2 30.9888 13.5190   3
 -10  -5  -2 8.12994 10.9537   5
 -10  -5  -2 26.4266 18.8243   1
  10   5   2 18.2642 11.8817   5
  10   5   2 30.0030 10.9177   5
 -10   5  -2 31.1699 10.5970   3
 -10   5  -2 36.8022 24.2275   2
  10   5   2 8.74579 48.7724   2
 -10   5  -2 17.6062 21.6603   6
  10   5   2 13.0677 26.5372   6
 -10   5  -2 29.8669 10.3256   5
  10   5   2 -1.2350 22.0843   6
 -11  -5  -2 129.183 21.5506   1
 -11  -5  -2 112.187 17.8953   3
  11   5   2 185.239 65.4285   2
 -11   5  -2 91.3134 15.4668   3
  11   5   2 119.256 27.8017   6
 -11   5  -2 107.590 22.9120   6
  11   5   2 88.8404 15.1364   5
 -11   5  -2 129.468 18.2050   6
  11   5   2 102.978 17.2922   5
 -11   5  -2 105.560 14.6618   5
 -11   5  -2 56.3877 35.5044   2
 -12  -5  -2 342.721 41.7538   3
 -12  -5  -2 434.419 48.9965   1
 -12   5  -2 375.188 38.3921   3
  12   5   2 446.462 35.4276   5
  12   5   2 316.989 44.8801   6
 -12   5  -2 401.472 34.4504   5
 -12   5  -2 417.392 52.0359   2
 -12   5  -2 342.826 47.1978   6
 -12   5  -2 388.968 38.2783   6
 -12   5  -2 426.748 36.8062   5
  12   5   2 469.689 83.8312   2
  12   5   2 360.400 36.2541   5
 -13  -5  -2 199.959 25.4976   3
 -13  -5  -2 303.851 31.7754   1
 -13   5  -2 167.470 47.0830   2
  13   5   2 151.529 33.0463   6
 -13   5  -2 215.922 23.8879   5
 -13   5  -2 211.555 20.8398   5
 -13   5  -2 189.231 25.0198   3
  13   5   2 73.8264 85.1794   2
 -13   5  -2 192.129 28.5586   6
 -13   5  -2 215.349 23.3749   6
 -14  -5  -2 157.680 30.8941   1
 -14   5  -2 221.460 22.2327   5
 -14   5  -2 187.211 18.7138   5
 -14   5  -2 165.120 23.4399   3
  14   5   2 192.806 72.6229   2
 -15  -5  -2 165.846 43.5036   1
  15   5   2 253.555 88.5153   2
 -15  -6   2 -17.150 18.4648   4
 -15  -6   2 19.4404 25.2853   1
  15   6  -2 155.414 114.201   2
 -15   6   2 70.2007 26.7926   3
 -14  -6   2 192.209 26.1397   4
 -14  -6   2 286.389 39.6248   1
 -14   6   2 156.866 83.1167   2
  14   6  -2 183.084 95.5171   2
 -14   6   2 219.632 30.9225   3
 -14   6   2 199.882 25.5809   1
 -13  -6   2 117.955 24.5038   4
 -13  -6   2 -2.9290 29.0598   3
 -13  -6   2 119.045 21.9340   1
 -13   6   2 72.3830 60.0813   2
 -13   6   2 97.4408 11.4525   5
 -13   6   2 102.772 21.5494   3
  13   6  -2 82.2319 21.5437   6
 -13   6   2 75.3549 16.9799   1
 -13   6   2 101.582 22.7486   1
  13   6  -2 71.8365 49.7605   2
 -13   6   2 86.5728 12.4725   5
 -12  -6   2 12.2380 15.9803   1
 -12  -6   2 -4.7842 24.3963   3
 -12   6   2 15.5964 15.7744   3
 -12   6   2 29.2000 15.5545   1
 -12   6   2 9.47150 9.38457   5
  12   6  -2 35.7703 71.9107   2
 -12   6   2 2.60775 14.4350   6
 -12   6   2 5.63188 49.8530   2
  12   6  -2 -18.141 26.7268   6
  12   6  -2 -20.904 26.2924   6
 -12   6   2 5.35708 8.08952   5
  12   6  -2 2.29902 9.37547   5
 -12   6   2 -0.1710 11.4748   6
  12   6  -2 3.45808 8.86915   5
 -11  -6   2 186.439 24.2279   1
 -11  -6   2 112.537 28.5508   3
 -11   6   2 176.664 25.0313   6
 -11   6   2 152.266 20.9787   1
 -11   6   2 205.290 27.6082   6
  11   6  -2 190.566 21.2671   5
 -11   6   2 185.442 38.3596   2
  11   6  -2 183.813 31.6184   6
 -11   6   2 195.373 20.2763   5
  11   6  -2 143.816 19.1749   5
 -11   6   2 191.334 20.9870   5
 -11   6   2 180.684 23.9407   3
  11   6  -2 157.169 52.5556   2
 -10  -6   2 36.5102 13.7884   1
 -10  -6   2 35.9504 20.2337   3
  10   6  -2 119.873 51.0829   2
 -10   6   2 24.7900 26.0516   2
  10   6  -2 28.1910 21.1413   6
 -10   6   2 32.6581 12.2347   1
 -10   6   2 62.7133 15.9698   3
  10   6  -2 52.8794 32.5177   6
  10   6  -2 55.3588 15.6274   5
  10   6  -2 15.4792 10.8577   5
 -10   6   2 40.0424 10.0168   5
 -10   6   2 40.1478 8.70831   5
 -10   6   2 40.9162 15.6875   6
 -10   6   2 22.5989 19.9367   6
   9  -6  -2 28.5922 16.1846   3
  -9  -6   2 -10.272 15.1291   1
  -9   6   2 10.1512 19.9349   6
   9   6  -2 6.20612 30.4729   2
  -9   6   2 6.79525 9.42774   1
   9   6  -2 6.94009 11.6333   5
   9   6  -2 20.9778 22.5947   6
  -9   6   2 3.02231 7.58991   5
   9   6  -2 1.20359 9.28419   5
  -9   6   2 1.36507 12.2526   3
  -9   6   2 11.5532 12.1079   6
  -9   6   2 9.82808 9.00348   5
   9   6  -2 26.5199 18.9168   6
  -8  -6   2 275.145 28.0623   1
   8  -6  -2 282.294 27.8328   3
   8   6  -2 279.874 44.6671   2
   8   6  -2 264.015 26.5932   5
   8   6  -2 326.456 42.1402   6
   8   6  -2 251.140 34.0221   6
   8   6  -2 249.659 28.9560   1
   8   6  -2 274.240 27.6424   5
  -8   6   2 263.992 25.0932   5
  -8   6   2 261.618 25.2683   1
  -8   6   2 255.302 28.9726   3
  -8   6   2 241.754 24.7506   5
  -8   6   2 214.597 28.0400   6
  -7  -6   2 357.254 34.2822   1
   7  -6  -2 375.146 33.9336   3
  -7   6   2 291.772 28.9985   5
  -7   6   2 324.734 40.5558   6
  -7   6   2 297.603 32.4079   3
   7   6  -2 318.988 50.6888   2
   7   6  -2 311.160 35.0235   1
  -7   6   2 309.702 34.8130   6
  -7   6   2 336.539 29.0619   5
   7   6  -2 301.174 37.7497   6
   7   6  -2 305.531 31.3719   5
   7   6  -2 327.014 46.4080   6
  -7   6   2 316.552 28.9438   1
   7   6  -2 313.729 30.0690   5
  -6  -6   2 264.477 27.1601   1
  -6  -6   2 145.622 22.6559   3
   6  -6  -2 221.493 26.0575   3
  -6   6   2 231.736 20.6782   1
   6   6  -2 202.705 21.2521   5
  -6   6   2 237.092 22.6142   5
  -6   6   2 219.182 23.1479   3
   6   6  -2 241.422 23.5303   1
  -6   6   2 235.921 22.5311   5
  -6   6   2 204.807 28.5426   6
  -6   6   2 202.883 29.3512   6
   6   6  -2 206.049 26.7602   6
   6   6  -2 219.473 32.3044   6
   6   6  -2 222.425 36.7529   2
   5  -6  -2 388.438 33.8922   3
   5  -6  -2 359.808 29.6996   4
  -5  -6   2 377.242 33.9308   1
  -5   6   2 373.710 33.7506   3
   5   6  -2 286.135 43.5434   2
  -5   6   2 330.397 33.2484   5
  -5   6   2 414.675 33.4228   5
  -5   6   2 377.804 31.5228   1
   5   6  -2 316.341 42.4985   6
   5   6  -2 402.768 34.9985   5
  -5   6   2 379.854 36.4291   6
   5   6  -2 390.123 40.9348   6
   4  -6  -2 598.587 45.8451   3
  -4  -6   2 513.285 45.2090   1
   4  -6  -2 517.435 42.1758   4
  -4   6   2 570.246 45.4725   5
  -4   6   2 507.958 45.0980   5
   4   6  -2 526.673 46.3063   1
   4   6  -2 498.239 46.1454   5
   4   6  -2 565.199 45.5110   5
  -4   6   2 513.803 43.3701   1
   4   6  -2 494.321 55.3865   2
  -4   6   2 510.470 45.5271   3
  -4   6   2 483.094 50.7396   6
   4   6  -2 578.535 51.1601   6
   3  -6  -2 75.6847 9.84024   1
   3  -6  -2 75.2598 7.94255   4
  -3  -6   2 64.6489 10.5120   1
   3  -6  -2 63.9359 12.2837   3
  -3  -6   2 54.9741 15.0121   3
  -3   6   2 68.3046 8.91313   1
   3   6  -2 75.8999 20.5125   2
  -3   6   2 93.4214 12.4301   5
   3   6  -2 41.5311 9.99420   5
  -3   6   2 66.5947 12.9928   3
  -3   6   2 61.8185 9.75879   5
   3   6  -2 97.0428 12.3804   5
   3   6  -2 65.7771 11.8052   1
  -3   6   2 85.2953 17.5449   6
   3   6  -2 94.9873 17.4623   6
  -2  -6   2 405.787 35.2426   1
  -2  -6   2 457.387 45.1971   6
   2  -6  -2 396.094 34.1509   1
  -2  -6   2 298.660 36.2841   3
   2  -6  -2 472.646 36.0629   3
  -2  -6   2 385.672 36.1733   5
   2  -6  -2 386.864 33.4087   4
   2   6  -2 395.031 35.7305   5
  -2   6   2 333.902 41.9399   6
   2   6  -2 464.139 36.2967   1
   2   6  -2 499.677 42.1304   6
  -2   6   2 363.386 35.6738   5
  -2   6   2 527.931 43.7177   6
  -2   6   2 383.455 34.5681   5
  -2   6   2 409.721 33.2900   1
  -2   6   2 360.866 35.2780   3
   2   6  -2 439.466 47.6639   2
   2   6  -2 396.408 35.0957   5
   2   6  -2 394.767 52.5006   6
  -1  -6   2 458.071 44.2136   3
  -1  -6   2 496.774 42.6167   5
  -1  -6   2 500.245 42.7111   1
   1  -6  -2 485.529 41.4202   1
  -1  -6   2 616.974 53.5479   6
   1  -6  -2 531.537 44.3875   3
  -1   6   2 507.130 41.7065   1
   1   6  -2 570.671 52.0805   6
  -1   6   2 486.558 42.3999   5
   1   6  -2 508.444 42.6118   5
  -1   6   2 532.299 43.2978   5
  -1   6   2 589.444 51.3108   6
   1   6  -2 465.980 48.2433   2
  -1   6   2 486.573 49.5796   6
   1   6  -2 505.528 42.4556   1
  -1   6   2 430.233 43.0478   3
   0  -6   2 0.50139 6.31905   1
   0  -6  -2 -11.301 8.57349   5
   0  -6  -2 2.11203 6.13361   3
   0  -6   2 9.14583 9.23971   5
   0  -6  -2 -13.479 14.2619   6
   0  -6   2 17.5818 11.2297   3
   0  -6  -2 -8.1016 6.91449   1
   0  -6   2 -8.1237 17.4351   6
   0   6   2 -18.635 10.4776   6
   0   6   2 -4.4568 9.51106   3
   0   6  -2 6.67065 5.30290   1
   0   6  -2 2.62742 6.43275   5
   0   6  -2 -49.593 23.4812   6
   0   6   2 -2.3822 4.50487   1
   0   6   2 5.73453 6.31539   5
   1  -6   2 645.745 66.3159   6
   1  -6   2 630.613 52.1947   5
  -1  -6  -2 641.109 52.4062   1
   1  -6   2 611.210 54.7461   3
  -1  -6  -2 649.153 59.2457   6
  -1  -6  -2 645.127 53.1213   5
   1  -6   2 586.517 52.2855   1
  -1  -6  -2 650.207 54.0177   3
  -1   6  -2 536.485 59.8446   6
   1   6   2 644.169 56.5099   6
   1   6   2 621.309 51.5773   1
  -1   6  -2 727.425 53.4733   5
   1   6   2 630.650 53.2293   5
  -1   6  -2 605.037 52.6577   1
   2  -6   2 89.5408 13.0784   1
   2  -6   2 66.2860 13.8764   3
  -2  -6  -2 75.1782 11.6658   1
   2  -6   2 98.4573 12.4353   5
  -2  -6  -2 117.467 16.9561   6
  -2  -6  -2 87.0532 13.4491   3
   2  -6   2 70.8952 7.62457   4
  -2  -6  -2 65.2988 12.8027   5
  -2   6  -2 37.2998 12.1929   3
  -2   6  -2 75.1478 10.0714   1
  -2   6  -2 81.6705 12.3373   5
   2   6   2 61.2048 9.30714   1
   2   6   2 43.7441 12.8349   3
   2   6   2 87.7084 11.2726   5
   2   6   2 40.6983 19.0950   6
  -3  -6  -2 132.406 15.1626   5
  -3  -6  -2 137.537 17.0577   3
  -3  -6  -2 237.020 29.5080   6
   3  -6   2 155.672 17.3508   3
  -3  -6  -2 141.967 15.7488   1
   3  -6   2 142.128 16.2484   5
   3  -6   2 135.367 11.2353   4
   3  -6   2 114.996 27.5747   6
  -3   6  -2 93.2553 26.8672   6
   3   6   2 129.102 22.4422   6
   3   6   2 130.936 15.5534   1
  -3   6  -2 122.001 16.1157   5
  -3   6  -2 101.630 14.5978   3
  -3   6  -2 120.725 15.1721   1
   3   6   2 96.5394 16.9168   5
  -4  -6  -2 30.7174 18.4893   6
  -4  -6  -2 37.7175 11.5751   1
  -4  -6  -2 41.2006 11.6708   5
   4  -6   2 43.7447 10.9568   3
  -4  -6  -2 34.8233 9.04597   3
   4  -6   2 67.2215 24.4638   6
   4   6   2 41.1609 12.1473   5
   4   6   2 19.0627 10.6935   1
   4   6   2 2.31806 18.6835   6
  -4   6  -2 27.4218 10.7253   3
  -4   6  -2 33.0630 7.85812   1
  -4   6  -2 27.0125 8.20113   5
   4   6   2 21.5090 8.68458   5
  -4   6  -2 22.2833 20.7212   6
   4   6   2 22.0607 18.4450   2
  -5  -6  -2 1161.06 89.1622   5
   5  -6   2 1152.92 88.2362   5
   5  -6   2 1066.49 98.6702   6
  -5  -6  -2 1139.92 92.7785   6
   5  -6   2 1157.56 88.2997   3
  -5  -6  -2 1020.72 89.3370   1
  -5  -6  -2 987.398 89.4120   3
  -5   6  -2 1098.25 88.5740   5
   5   6   2 1141.80 88.9151   5
  -5   6  -2 966.302 96.0638   6
   5   6   2 1143.25 98.0115   6
   5   6   2 977.458 98.4901   2
  -5   6  -2 1059.91 88.7960   1
   6  -6   2 60.5514 25.8674   6
  -6  -6  -2 63.0073 14.9935   3
  -6  -6  -2 75.0423 14.0750   1
   6  -6   2 76.9872 13.1084   3
  -6  -6  -2 56.2932 18.3944   6
  -6  -6  -2 52.5781 12.8323   5
   6   6   2 59.8456 27.0029   6
   6   6   2 71.0748 13.5464   5
  -6   6  -2 77.3470 14.1333   1
   6   6   2 18.2399 33.9034   2
   6   6   2 60.7635 10.6512   5
  -6   6  -2 74.2068 12.9853   5
  -6   6  -2 59.3648 10.8560   3
   6   6   2 75.7639 21.2318   6
  -7  -6  -2 937.908 82.9135   3
  -7  -6  -2 1125.80 83.4079   5
  -7  -6  -2 960.579 83.6049   1
  -7  -6  -2 1211.87 89.2919   6
   7  -6   2 1102.72 83.1025   3
  -7   6  -2 893.080 82.9108   3
  -7   6  -2 984.054 81.8320   5
   7   6   2 978.920 90.0492   6
   7   6   2 1028.48 92.4473   6
   7   6   2 957.248 97.5936   2
  -7   6  -2 1005.29 83.9686   1
  -7   6  -2 965.288 90.8717   6
   7   6   2 998.258 83.1075   5
   8  -6   2 112.553 15.7425   3
  -8  -6  -2 95.5068 15.3733   1
  -8  -6  -2 102.737 13.8431   5
  -8  -6  -2 84.1456 15.9034   3
   8   6   2 112.848 25.4890   6
   8   6   2 82.2392 33.1460   2
  -8   6  -2 93.3081 21.4074   2
  -8   6  -2 70.3992 14.0580   3
   8   6   2 100.680 15.5261   5
   8   6   2 103.616 14.8140   5
  -8   6  -2 78.4238 23.0216   6
  -8   6  -2 99.4090 14.4410   5
   8   6   2 83.0776 24.6054   6
  -8   6  -2 104.527 15.3211   1
  -9  -6  -2 74.5351 12.5317   5
  -9  -6  -2 64.3978 16.9785   3
  -9  -6  -2 97.8897 21.4254   1
   9  -6   2 72.2319 14.4920   3
   9   6   2 75.4288 24.3602   6
  -9   6  -2 72.5255 22.3922   2
  -9   6  -2 72.0824 13.8829   3
  -9   6  -2 95.0105 13.5677   5
   9   6   2 65.2440 13.8018   5
   9   6   2 72.2011 25.8984   6
  -9   6  -2 62.3688 25.3725   6
   9   6   2 24.8717 49.7368   2
   9   6   2 71.7001 14.8963   5
 -10  -6  -2 445.790 41.7836   1
 -10  -6  -2 371.331 40.4768   3
  10  -6   2 435.886 39.2454   3
 -10   6  -2 380.698 55.1858   6
  10   6   2 540.553 75.9825   2
 -10   6  -2 392.122 45.4127   2
 -10   6  -2 387.019 37.8445   3
 -10   6  -2 407.231 38.0805   5
  10   6   2 333.799 38.1673   5
  10   6   2 317.442 45.1633   6
  10   6   2 418.698 39.9076   5
  10   6   2 453.401 58.7883   6
 -10   6  -2 441.128 41.5551   6
 -11  -6  -2 783.044 61.3532   1
 -11  -6  -2 617.557 58.4592   3
 -11   6  -2 714.702 57.3395   5
  11   6   2 443.320 68.4080   6
 -11   6  -2 600.943 68.4218   6
  11   6   2 745.834 94.2646   2
 -11   6  -2 725.491 71.5367   2
 -11   6  -2 578.571 55.9519   3
  11   6   2 696.129 56.8621   5
 -11   6  -2 687.020 60.0067   6
  11   6   2 628.872 56.4336   5
  11   6   2 585.665 71.2499   6
 -12  -6  -2 116.619 28.6212   1
 -12  -6  -2 120.811 21.2427   3
 -12   6  -2 102.788 19.0019   6
 -12   6  -2 157.666 41.4588   2
 -12   6  -2 111.756 20.4861   3
 -12   6  -2 112.188 14.5220   5
  12   6   2 65.5408 37.7972   6
  12   6   2 89.2282 18.3617   5
  12   6   2 51.8764 51.6031   2
  12   6   2 109.361 21.1775   5
 -12   6  -2 96.2494 16.9280   5
 -12   6  -2 85.9382 26.4117   6
 -13  -6  -2 185.376 28.3201   1
 -13  -6  -2 142.475 23.6984   3
 -13   6  -2 159.251 22.1144   6
 -13   6  -2 79.1135 20.8643   3
 -13   6  -2 142.289 15.9505   5
  13   6   2 43.4705 36.8157   6
 -13   6  -2 124.925 19.5078   5
  13   6   2 184.917 72.7281   2
 -13   6  -2 180.893 45.6676   2
  13   6   2 146.321 16.5778   5
 -13   6  -2 113.216 25.5330   6
 -14  -6  -2 71.1531 33.6401   1
 -14   6  -2 -1.4020 1.78687   6
 -14   6  -2 36.5795 16.5054   3
 -14   6  -2 -7.7917 13.8026   5
  14   6   2 -9.1982 72.1208   2
 -14   6  -2 -19.868 9.55875   5
 -15  -6  -2 94.6239 33.9356   1
 -15   6  -2 60.4569 11.7487   5
  15   6   2 56.1835 121.469   2
 -15   6  -2 85.9112 11.0469   5
 -14  -7   2 5.72846 24.8087   1
 -14  -7   2 31.2606 24.9267   4
 -14   7   2 10.9203 10.2067   5
 -14   7   2 22.5984 10.6044   5
 -14   7   2 38.3869 16.5961   1
  14   7  -2 -26.696 106.131   2
 -14   7   2 -10.219 24.1570   3
 -13  -7   2 182.479 35.1309   1
 -13  -7   2 208.605 28.9579   4
 -13  -7   2 170.700 39.3888   3
 -13   7   2 318.666 73.4576   2
  13   7  -2 106.107 33.8999   6
 -13   7   2 187.276 21.2774   5
  13   7  -2 265.121 68.0492   2
 -13   7   2 160.436 21.7627   6
 -13   7   2 124.604 20.2781   6
 -13   7   2 206.377 24.2246   5
 -13   7   2 222.121 30.2093   3
 -12  -7   2 34.6892 28.8091   3
 -12  -7   2 84.0265 26.7628   1
 -12   7   2 60.5263 16.0826   1
 -12   7   2 29.3114 11.7232   5
 -12   7   2 -2.8249 22.4106   6
 -12   7   2 63.2831 21.5972   3
  12   7  -2 34.9741 17.9067   5
  12   7  -2 11.3213 81.3622   2
 -12   7   2 33.3163 12.5984   5
 -12   7   2 60.6844 16.6489   6
  12   7  -2 34.4162 34.4242   6
 -12   7   2 19.1740 52.3748   2
 -11  -7   2 -19.647 23.7765   3
 -11  -7   2 3.61414 21.2300   1
  11   7  -2 -12.385 31.2489   6
 -11   7   2 24.7083 18.1929   6
 -11   7   2 16.1636 9.43106   5
 -11   7   2 -1.3556 10.6108   5
  11   7  -2 34.7428 45.1184   2
 -11   7   2 -37.351 44.3799   2
 -11   7   2 7.40855 13.2091   1
 -11   7   2 3.33686 15.3250   3
 -11   7   2 24.9544 22.3752   6
  11   7  -2 29.8941 17.5096   5
  11   7  -2 14.0444 19.4924   5
  11   7  -2 18.2596 26.4900   6
  10  -7  -2 77.6462 22.1529   3
 -10  -7   2 20.8921 17.2192   3
 -10  -7   2 50.1410 23.2655   1
  10   7  -2 75.1731 20.5047   5
  10   7  -2 78.7853 29.9193   6
 -10   7   2 67.7713 14.8543   3
  10   7  -2 86.1783 27.3458   6
 -10   7   2 45.8911 20.4015   6
  10   7  -2 65.4101 14.5933   5
 -10   7   2 79.9360 27.1908   6
 -10   7   2 81.5418 12.7210   5
  10   7  -2 41.2457 52.7661   2
 -10   7   2 68.7603 12.0752   5
 -10   7   2 70.0796 13.7090   1
 -10   7   2 86.6171 39.8032   2
   9  -7  -2 81.4623 15.8274   3
  -9  -7   2 75.1623 22.6074   3
  -9  -7   2 82.0968 16.7805   1
  -9   7   2 104.252 14.2891   1
  -9   7   2 71.0252 12.6573   5
   9   7  -2 82.3268 39.0270   2
  -9   7   2 64.7725 12.2067   5
   9   7  -2 77.8588 15.2206   5
  -9   7   2 59.8680 17.7539   6
   9   7  -2 105.836 17.1869   5
  -9   7   2 59.8675 28.1083   6
  -9   7   2 71.3744 18.4958   3
   9   7  -2 77.5746 29.2199   6
   9   7  -2 95.9731 25.2243   6
  -8  -7   2 60.2854 18.7556   1
   8  -7  -2 63.4396 18.1160   3
  -8  -7   2 41.1022 15.8823   3
  -8   7   2 65.4686 11.7761   5
  -8   7   2 71.7615 11.6744   5
   8   7  -2 61.9355 15.5045   5
  -8   7   2 46.2553 13.0308   3
   8   7  -2 73.8022 19.6959   1
  -8   7   2 57.1267 17.3920   6
  -8   7   2 61.3467 22.5873   6
   8   7  -2 100.484 25.0296   6
   8   7  -2 62.1921 13.5312   5
   8   7  -2 50.6736 31.3650   2
  -8   7   2 60.8835 11.2556   1
   8   7  -2 67.9383 26.2517   6
  -7  -7   2 259.485 35.2279   3
  -7  -7   2 367.166 34.6973   1
   7  -7  -2 358.579 37.1749   3
  -7   7   2 342.235 32.2456   5
   7   7  -2 341.151 31.7308   5
   7   7  -2 412.271 44.2240   6
  -7   7   2 316.859 39.6589   6
  -7   7   2 415.604 45.9703   6
   7   7  -2 328.753 34.2233   1
   7   7  -2 335.850 44.2344   6
  -7   7   2 357.899 30.8867   1
  -7   7   2 340.880 33.1704   3
   7   7  -2 344.037 56.2501   2
  -7   7   2 343.503 32.7058   5
   6  -7  -2 -0.5963 9.51009   3
  -6  -7   2 10.6143 16.5045   3
  -6  -7   2 -6.2562 13.8540   1
  -6   7   2 -8.0637 7.17239   1
  -6   7   2 3.31965 9.33288   5
  -6   7   2 0.11843 15.2155   6
   6   7  -2 18.0704 11.4956   5
   6   7  -2 14.7308 23.6586   2
  -6   7   2 -8.7790 11.2661   3
  -6   7   2 46.5559 22.5518   6
   6   7  -2 6.88498 17.8470   6
  -6   7   2 -4.6041 6.50908   5
   6   7  -2 2.58802 8.86407   1
   6   7  -2 4.65958 19.0507   6
   6   7  -2 -9.7015 12.7168   5
  -5  -7   2 31.8028 13.9359   1
   5  -7  -2 25.5591 4.24606   4
   5  -7  -2 23.1436 13.0402   3
  -5  -7   2 30.8910 15.7193   3
   5   7  -2 13.5178 18.2337   6
  -5   7   2 30.4300 12.3754   6
   5   7  -2 28.1952 12.3607   5
   5   7  -2 0.27703 21.3837   2
  -5   7   2 23.9399 12.6530   3
   5   7  -2 -14.483 28.2316   6
  -5   7   2 49.7201 22.3361   6
   5   7  -2 31.2994 9.97648   1
  -5   7   2 27.4196 7.35618   1
  -5   7   2 30.4357 10.5723   5
  -5   7   2 18.2577 9.39832   5
   4  -7  -2 85.9978 13.6571   3
  -4  -7   2 62.0167 18.7583   3
   4  -7  -2 103.497 10.4264   4
  -4  -7   2 68.9152 15.6303   1
  -4   7   2 80.0100 15.1654   3
  -4   7   2 91.3788 12.0052   5
  -4   7   2 42.4369 26.6169   6
   4   7  -2 75.8767 14.5553   5
  -4   7   2 68.6135 13.9526   5
   4   7  -2 108.315 15.3219   1
  -4   7   2 53.8817 20.0375   6
   4   7  -2 89.9128 23.3048   2
   4   7  -2 110.855 21.0993   6
  -4   7   2 87.7538 10.6518   1
   4   7  -2 132.874 34.7522   6
   3  -7  -2 1689.33 129.777   4
   3  -7  -2 1856.57 133.434   3
   3  -7  -2 1617.28 130.914   1
  -3  -7   2 1339.78 133.903   3
  -3  -7   2 1704.55 132.714   1
   3   7  -2 1926.42 137.004   6
   3   7  -2 1651.53 131.700   5
  -3   7   2 1529.27 132.478   3
   3   7  -2 1609.11 139.499   2
  -3   7   2 1693.32 136.890   6
  -3   7   2 1679.51 136.444   6
   3   7  -2 1663.22 141.220   6
  -3   7   2 1582.68 131.721   5
   3   7  -2 1624.59 131.811   5
  -3   7   2 1692.80 131.547   5
   3   7  -2 1608.71 131.813   1
  -3   7   2 1612.85 130.316   1
  -2  -7   2 22.8903 8.33948   1
  -2  -7   2 10.1095 14.4517   3
   2  -7  -2 15.7802 7.86893   1
   2  -7  -2 23.9743 12.3819   3
   2  -7  -2 28.0345 7.88383   4
  -2   7   2 22.7001 12.9839   6
  -2   7   2 13.2901 8.01974   5
   2   7  -2 9.45155 7.46729   1
   2   7  -2 28.4131 9.17286   5
  -2   7   2 24.1298 12.3058   3
   2   7  -2 19.2797 15.3619   2
  -2   7   2 8.44690 11.2013   5
   2   7  -2 -1.3656 25.3987   6
   2   7  -2 1.24219 11.4445   6
   2   7  -2 8.32904 8.09664   5
  -2   7   2 18.6880 6.79489   1
   1  -7  -2 2306.48 173.324   3
  -1  -7   2 2193.48 172.678   5
  -1  -7   2 2011.23 172.350   1
  -1  -7   2 2437.27 181.057   6
  -1  -7   2 2043.32 173.897   3
   1  -7  -2 2181.97 171.763   1
   1   7  -2 2197.00 172.494   5
  -1   7   2 2086.96 179.038   6
   1   7  -2 2222.08 178.240   6
  -1   7   2 2313.79 176.915   6
   1   7  -2 2400.68 175.917   6
   1   7  -2 2100.32 172.192   1
   1   7  -2 2142.90 172.354   5
  -1   7   2 2084.74 172.016   5
  -1   7   2 2131.46 171.481   1
   1   7  -2 2155.28 178.978   2
  -1   7   2 2039.17 172.121   5
   0  -7   2 23.1114 10.7603   5
   0  -7  -2 22.9820 8.51052   1
   0  -7   2 41.5451 13.5567   3
   0  -7  -2 19.3436 8.61423   3
   0  -7   2 24.9251 8.29568   1
   0   7   2 21.1336 13.6535   6
   0   7  -2 31.8123 9.08770   5
   0   7   2 26.6727 8.48288   5
   0   7   2 -9.1317 17.7237   6
   0   7   2 21.2344 7.95185   1
   0   7  -2 30.4364 8.10920   1
   0   7   2 30.2606 11.7117   3
   0   7  -2 22.9286 26.0146   6
   0   7   2 21.7521 10.5794   5
   1  -7   2 14.1073 7.74657   1
   1  -7   2 30.7762 26.7925   6
   1  -7   2 10.7142 12.6938   3
   1  -7   2 45.8823 9.07263   5
  -1  -7  -2 14.6032 6.57191   1
  -1  -7  -2 2.47226 8.22845   3
   1   7   2 4.57156 12.8111   6
  -1   7  -2 32.8872 11.8583   5
   1   7   2 6.60561 25.2665   6
   1   7   2 -2.6205 10.9339   3
   1   7   2 -15.241 11.2796   5
  -1   7  -2 0.66810 17.5977   6
  -1   7  -2 6.71271 8.25429   3
   1   7   2 11.4312 6.11882   1
   1   7   2 -1.7575 7.01926   5
  -1   7  -2 11.2729 6.88664   1
  -2  -7  -2 8.31694 7.04760   1
   2  -7   2 1.89213 11.4514   5
   2  -7   2 8.06146 4.37132   4
  -2  -7  -2 24.8890 12.7209   3
   2  -7   2 19.9403 7.79081   1
   2  -7   2 35.9343 27.0441   6
   2  -7   2 9.43127 13.3958   3
  -2  -7  -2 10.6374 12.0801   5
   2   7   2 5.64161 11.8402   5
  -2   7  -2 -12.373 9.36586   3
   2   7   2 2.30859 10.8177   5
  -2   7  -2 15.9729 11.0838   5
   2   7   2 16.7625 13.7940   6
   2   7   2 17.1097 25.9337   6
   2   7   2 20.9053 11.4786   3
  -2   7  -2 10.1282 7.13795   1
   2   7   2 15.5839 9.17674   1
   3  -7   2 1046.60 85.9711   5
  -3  -7  -2 1108.82 87.5238   3
  -3  -7  -2 1086.82 85.5876   5
   3  -7   2 1000.52 82.3731   4
   3  -7   2 1102.95 86.3246   3
   3  -7   2 859.125 96.8809   6
  -3  -7  -2 1060.12 85.4882   1
   3   7   2 1148.42 85.7301   5
   3   7   2 1054.66 92.4004   6
   3   7   2 1032.35 85.6223   1
   3   7   2 1069.13 97.2912   6
  -3   7  -2 1131.50 96.4193   6
   3   7   2 1011.35 85.0079   5
  -3   7  -2 1022.64 84.8811   1
  -3   7  -2 993.797 85.7825   5
  -4  -7  -2 -2.3400 12.1226   3
  -4  -7  -2 22.3449 19.7942   6
  -4  -7  -2 8.98422 12.7874   5
   4  -7   2 1.35315 11.5709   3
  -4  -7  -2 4.33484 8.24334   1
   4  -7   2 39.4554 27.8360   6
   4   7   2 -9.1031 12.3974   5
   4   7   2 4.98206 19.0412   6
  -4   7  -2 4.80186 10.8670   1
  -4   7  -2 23.7424 10.9008   5
   4   7   2 28.2840 20.4862   6
  -4   7  -2 4.97437 11.7552   3
   4   7   2 -31.079 11.2695   5
   4   7   2 2.90026 11.9624   1
  -4   7  -2 -6.4062 26.2743   6
   4   7   2 -3.2545 18.7624   2
  -5  -7  -2 0.39828 12.7600   3
  -5  -7  -2 15.3448 11.6692   5
   5  -7   2 1.12283 28.0791   6
  -5  -7  -2 12.0505 8.84758   1
   5  -7   2 21.5763 12.6851   3
  -5   7  -2 53.5349 25.9236   6
   5   7   2 28.2503 34.6692   2
   5   7   2 -1.3012 11.7457   5
  -5   7  -2 14.6551 8.14328   5
  -5   7  -2 10.7118 10.8673   3
   5   7   2 12.1575 12.7006   1
   5   7   2 6.25362 11.9603   5
   5   7   2 0.97911 25.9026   6
   5   7   2 30.0754 20.3304   6
  -5   7  -2 17.8748 8.35763   1
  -6  -7  -2 40.2869 14.2871   3
  -6  -7  -2 24.1943 11.2024   1
  -6  -7  -2 23.3187 9.41748   5
   6  -7   2 21.9779 13.0189   3
  -6   7  -2 44.8488 12.5728   5
  -6   7  -2 8.16649 8.79067   1
   6   7   2 11.6099 9.21176   5
   6   7   2 13.6718 12.4396   5
  -6   7  -2 -3.5159 11.4899   3
   6   7   2 -0.4152 27.8284   6
  -6   7  -2 -4.9045 24.9060   6
   6   7   2 3.66106 21.5865   6
   6   7   2 5.59302 25.6077   2
   7  -7   2 241.237 27.5673   3
  -7  -7  -2 213.084 26.1371   1
  -7  -7  -2 210.027 26.4706   5
  -7  -7  -2 148.505 24.2870   3
   7   7   2 240.248 37.0115   6
   7   7   2 207.356 23.7459   5
  -7   7  -2 232.215 24.3841   1
  -7   7  -2 169.709 32.2735   6
   7   7   2 165.603 32.1295   6
  -7   7  -2 204.308 26.6832   3
   7   7   2 242.668 40.4465   2
   7   7   2 246.537 26.9186   5
  -8  -7  -2 65.8909 16.7757   3
  -8  -7  -2 37.3170 13.7162   1
   8  -7   2 68.6742 15.6469   3
  -8   7  -2 46.0283 19.5089   2
  -8   7  -2 29.8255 13.3118   3
   8   7   2 33.1679 25.4472   6
  -8   7  -2 48.4777 13.2242   5
   8   7   2 36.9691 14.7446   5
  -8   7  -2 56.7428 24.6697   6
   8   7   2 25.4082 27.3289   6
  -8   7  -2 57.0353 12.7310   1
   8   7   2 27.7255 44.3380   2
  -9  -7  -2 1026.22 88.2480   1
  -9  -7  -2 973.006 87.9632   3
   9  -7   2 1144.81 87.2692   3
   9   7   2 1043.66 85.9571   5
  -9   7  -2 1097.65 95.3694   2
  -9   7  -2 1050.57 85.8276   5
  -9   7  -2 1065.67 86.7869   1
   9   7   2 1094.88 96.7775   6
   9   7   2 1069.74 97.6671   6
  -9   7  -2 1025.92 95.4097   6
  -9   7  -2 866.741 85.9467   3
   9   7   2 943.725 86.4078   5
  -9   7  -2 1132.42 90.5394   6
   9   7   2 1132.57 126.553   2
 -10  -7  -2 62.6121 18.3642   1
 -10  -7  -2 70.0350 19.0190   3
  10  -7   2 56.0730 18.4233   3
 -10   7  -2 49.8044 15.1767   3
 -10   7  -2 19.6544 26.1035   6
  10   7   2 32.1395 56.0211   2
 -10   7  -2 38.2523 11.5574   5
  10   7   2 46.1159 30.0851   6
  10   7   2 73.6823 17.7099   5
 -10   7  -2 51.3248 30.9796   2
 -10   7  -2 23.9699 13.6633   5
  10   7   2 27.3187 38.2205   6
  10   7   2 50.5942 15.8993   5
 -10   7  -2 32.6822 18.0831   6
 -10   7  -2 59.5785 15.9330   1
 -11  -7  -2 16.4445 18.5944   1
 -11  -7  -2 20.7750 18.9261   3
 -11   7  -2 30.6623 23.7460   1
  11   7   2 25.4742 20.1104   5
 -11   7  -2 -1.6967 10.1943   5
  11   7   2 24.6725 43.0168   6
  11   7   2 21.4043 36.6312   6
 -11   7  -2 50.7310 13.8503   5
 -11   7  -2 38.1379 28.1787   2
  11   7   2 -32.192 62.1839   2
 -11   7  -2 21.5042 14.7308   3
 -11   7  -2 8.45296 16.2353   6
 -11   7  -2 63.1683 32.0060   6
 -12  -7  -2 17.0792 20.6209   3
 -12  -7  -2 11.4860 21.3327   1
 -12   7  -2 8.68495 17.0492   5
 -12   7  -2 4.07858 16.0752   3
  12   7   2 -2.4653 30.5643   6
 -12   7  -2 -31.859 26.4702   1
 -12   7  -2 -9.1148 18.3708   6
  12   7   2 12.7184 36.9567   6
  12   7   2 -29.042 74.0697   2
 -12   7  -2 -9.0779 10.2808   5
  12   7   2 -4.9070 16.4053   5
 -12   7  -2 5.07610 25.0124   6
 -12   7  -2 24.0218 35.0125   2
 -13  -7  -2 170.813 37.7034   1
  13   7   2 118.534 66.9255   2
  13   7   2 25.8622 50.2141   6
 -13   7  -2 117.260 22.0804   3
 -13   7  -2 158.332 34.5764   6
 -13   7  -2 150.045 18.7292   5
 -13   7  -2 114.415 36.1890   1
 -13   7  -2 144.886 22.0157   5
 -14  -7  -2 -34.162 26.8625   1
 -14   7  -2 0.92336 22.3811   6
 -14   7  -2 22.3547 14.6722   5
  14   7   2 -45.747 77.2188   2
 -14   7  -2 16.2697 16.6485   5
 -14  -8   2 246.244 48.8374   1
 -14  -8   2 299.693 39.1349   4
 -14   8   2 302.271 41.9943   3
  14   8  -2 236.266 119.646   2
 -14   8   2 254.610 32.3259   5
 -13  -8   2 33.9957 24.6995   4
 -13  -8   2 85.6319 40.3433   3
 -13  -8   2 -26.920 21.3818   1
  13   8  -2 26.6433 46.4073   6
  13   8  -2 52.5714 60.9666   2
 -13   8   2 -4.6938 11.6686   5
 -13   8   2 19.7982 25.8654   3
 -13   8   2 1.99092 13.4237   5
 -13   8   2 -10.287 21.9077   6
 -12  -8   2 51.4175 34.8382   3
 -12  -8   2 67.3111 23.4529   1
  12   8  -2 -17.183 25.5100   5
 -12   8   2 84.0598 16.6309   5
 -12   8   2 55.8707 13.4974   5
 -12   8   2 88.3622 29.0255   6
  12   8  -2 64.2142 46.1738   6
 -12   8   2 91.8336 19.6457   3
 -12   8   2 81.9242 21.9999   6
 -12   8   2 73.3674 18.4124   1
 -12   8   2 169.122 44.7812   2
  12   8  -2 -5.1539 45.7077   6
  12   8  -2 -21.563 79.1063   2
 -11  -8   2 27.8916 17.1395   1
 -11  -8   2 -11.175 29.4511   3
 -11   8   2 23.7540 27.8168   6
 -11   8   2 22.0045 19.0232   6
 -11   8   2 43.2958 20.8759   3
  11   8  -2 47.1456 53.7943   2
 -11   8   2 39.4965 15.1394   5
 -11   8   2 25.8111 13.7188   1
 -11   8   2 18.5635 11.3440   5
  11   8  -2 -35.764 33.9920   6
 -11   8   2 93.4313 35.0119   2
  11   8  -2 2.87979 19.8546   5
  11   8  -2 37.3108 34.7834   6
  10  -8  -2 427.550 40.9842   3
 -10  -8   2 432.928 41.6713   1
 -10  -8   2 265.408 42.4233   3
 -10   8   2 349.819 35.0917   1
 -10   8   2 311.089 43.2492   6
  10   8  -2 417.902 52.1344   6
  10   8  -2 363.344 49.5969   6
 -10   8   2 381.164 53.9693   6
 -10   8   2 349.154 34.3461   5
  10   8  -2 326.865 38.4049   5
 -10   8   2 350.582 41.0868   3
 -10   8   2 340.810 34.4719   5
  10   8  -2 350.622 77.0892   2
  10   8  -2 363.063 40.7854   5
  -9  -8   2 53.8925 18.6729   3
   9  -8  -2 47.4365 21.4266   3
  -9  -8   2 32.1260 22.3394   1
   9   8  -2 38.7977 15.6810   5
  -9   8   2 47.2671 11.6944   1
   9   8  -2 35.1763 18.5803   5
  -9   8   2 0.11964 23.4802   6
   9   8  -2 63.8945 32.6319   6
  -9   8   2 25.7212 20.4416   6
  -9   8   2 57.1983 14.6408   3
  -9   8   2 47.0788 12.9630   5
   9   8  -2 11.5451 27.1771   6
   9   8  -2 3.82447 41.1548   2
  -9   8   2 38.1412 12.1919   5
   8  -8  -2 467.885 40.4999   3
  -8  -8   2 297.144 41.3731   3
  -8   8   2 331.038 44.5442   6
   8   8  -2 339.060 38.1211   5
  -8   8   2 433.949 36.3091   5
   8   8  -2 350.202 62.4229   2
   8   8  -2 423.271 40.8158   1
  -8   8   2 400.213 35.4301   1
  -8   8   2 352.914 41.2972   3
   8   8  -2 394.191 57.5217   6
   8   8  -2 358.686 51.5203   6
  -8   8   2 389.636 46.4776   6
  -8   8   2 402.803 37.1788   5
  -7  -8   2 154.893 20.8858   1
  -7  -8   2 132.306 27.5006   3
   7  -8  -2 190.123 23.7233   3
   7   8  -2 184.775 37.3713   2
   7   8  -2 132.842 21.7100   5
  -7   8   2 157.449 25.8179   6
   7   8  -2 133.575 28.5474   6
  -7   8   2 127.500 28.9030   6
  -7   8   2 158.919 22.3232   3
  -7   8   2 116.883 17.5986   5
   7   8  -2 167.812 24.1005   6
  -7   8   2 167.795 18.9786   1
   7   8  -2 146.276 17.4497   5
   7   8  -2 161.432 19.9595   1
  -7   8   2 124.897 16.6528   5
  -6  -8   2 14.1294 10.7664   1
   6  -8  -2 -5.8224 11.0939   3
  -6  -8   2 -4.8591 12.9324   3
   6   8  -2 20.7117 15.0893   5
   6   8  -2 -18.562 20.7835   6
   6   8  -2 13.2134 15.8931   6
   6   8  -2 27.1824 12.4999   5
  -6   8   2 19.6269 10.0697   3
  -6   8   2 -18.731 16.1894   6
  -6   8   2 -4.8193 11.5961   5
  -6   8   2 -22.042 18.3189   6
   6   8  -2 6.29754 14.9762   1
  -6   8   2 -10.343 10.1937   5
   6   8  -2 -21.457 24.8044   2
  -6   8   2 5.00801 5.90504   1
   5  -8  -2 482.015 39.3520   4
  -5  -8   2 382.884 51.0469   3
  -5  -8   2 459.483 44.8279   1
   5  -8  -2 528.671 47.8412   3
  -5   8   2 440.717 44.0426   5
   5   8  -2 470.646 62.9142   2
   5   8  -2 473.091 44.5962   1
  -5   8   2 631.937 61.5444   6
  -5   8   2 537.584 42.2218   1
   5   8  -2 578.590 45.8526   5
   5   8  -2 471.500 45.6822   5
   5   8  -2 726.587 69.8833   6
  -5   8   2 461.981 53.8420   6
   5   8  -2 517.450 50.1780   6
  -5   8   2 426.672 44.5246   3
  -4  -8   2 1319.42 108.426   1
  -4  -8   2 1152.85 111.347   3
   4  -8  -2 1537.23 110.270   3
   4  -8  -2 1347.88 104.862   4
  -4   8   2 1208.40 109.413   3
   4   8  -2 1383.45 108.214   5
  -4   8   2 1288.71 107.975   5
   4   8  -2 1321.33 122.670   2
   4   8  -2 1335.60 108.316   5
   4   8  -2 1299.78 107.916   1
   4   8  -2 1407.25 114.322   6
   4   8  -2 1414.29 116.884   6
  -4   8   2 1415.95 117.587   6
  -4   8   2 1261.90 107.586   5
  -4   8   2 1308.04 106.229   1
  -4   8   2 1330.06 111.501   6
   3  -8  -2 849.649 66.5783   3
   3  -8  -2 745.957 62.7095   1
   3  -8  -2 772.247 60.9544   4
  -3  -8   2 696.957 66.0323   3
  -3  -8   2 854.827 64.3793   1
  -3   8   2 661.383 64.2209   3
  -3   8   2 816.870 68.4326   6
   3   8  -2 770.733 71.0409   6
   3   8  -2 737.718 64.1405   5
  -3   8   2 707.833 64.0221   5
  -3   8   2 761.669 61.5056   1
   3   8  -2 715.290 64.5910   1
   3   8  -2 685.171 73.6292   2
   3   8  -2 727.350 64.8640   5
  -3   8   2 856.273 78.3223   6
  -3   8   2 769.493 64.4072   5
   2  -8  -2 557.703 46.7592   3
  -2  -8   2 548.720 45.6897   1
  -2  -8   2 486.585 51.1584   3
   2  -8  -2 538.688 43.8428   4
   2  -8  -2 539.251 44.1128   1
  -2   8   2 513.244 54.9850   6
   2   8  -2 518.804 45.2971   1
   2   8  -2 501.979 55.0423   6
  -2   8   2 480.817 45.0441   5
  -2   8   2 496.707 55.2029   6
   2   8  -2 562.407 58.1370   6
   2   8  -2 489.553 54.9652   2
  -2   8   2 515.228 46.5755   5
   2   8  -2 530.733 45.0601   5
   2   8  -2 521.693 45.5564   5
  -2   8   2 463.490 48.1106   3
  -2   8   2 519.633 44.2240   1
   1  -8  -2 620.025 50.0939   3
  -1  -8   2 571.378 48.9905   1
  -1  -8   2 535.663 51.1854   3
   1  -8  -2 606.004 48.4763   1
   1   8  -2 535.266 60.5297   6
  -1   8   2 579.170 50.5001   5
   1   8  -2 479.462 61.1271   2
  -1   8   2 630.483 67.2115   6
  -1   8   2 584.711 48.4458   5
   1   8  -2 552.981 48.8862   5
  -1   8   2 443.555 49.1859   3
   1   8  -2 590.504 48.5034   1
  -1   8   2 586.092 58.9300   6
   1   8  -2 567.524 57.7318   6
  -1   8   2 545.344 46.9456   1
   1   8  -2 576.546 48.5484   5
   0  -8  -2 168.366 18.9941   1
   0  -8  -2 192.979 22.2174   3
   0  -8   2 164.686 21.5714   3
   0  -8   2 164.038 19.1127   1
   0   8  -2 162.503 19.6470   1
   0   8  -2 151.171 20.1947   5
   0   8   2 115.598 18.7706   3
   0   8   2 203.181 24.1456   5
   0   8  -2 179.153 29.2080   2
   0   8   2 182.252 37.2095   6
   0   8   2 156.766 18.2941   1
   0   8   2 161.245 24.6420   6
   0   8  -2 182.593 28.4714   6
   0   8  -2 149.157 20.4995   5
   0   8   2 181.407 21.0826   5
  -1  -8  -2 503.433 46.9052   1
  -1  -8  -2 642.381 51.0123   3
   1  -8   2 509.445 46.5627   1
   1  -8   2 583.192 49.2013   3
   1   8   2 661.464 69.1034   6
   1   8   2 506.633 48.4355   5
  -1   8  -2 548.925 48.0920   5
  -1   8  -2 544.764 45.9638   1
   1   8   2 534.173 45.2727   1
   1   8   2 520.187 47.9916   5
  -1   8  -2 573.748 55.8018   6
   1   8   2 388.144 51.5377   6
  -1   8  -2 527.463 48.5062   5
  -1   8  -2 524.818 57.8971   6
  -2  -8  -2 164.545 21.2348   3
   2  -8   2 175.590 23.0517   3
   2  -8   2 158.534 20.2877   1
  -2  -8  -2 148.346 19.1532   1
   2  -8   2 162.575 14.2423   4
  -2   8  -2 159.979 19.7351   5
  -2   8  -2 201.959 28.5700   6
   2   8   2 88.5227 20.1045   3
  -2   8  -2 126.977 18.0175   1
  -2   8  -2 101.571 17.4199   3
   2   8   2 152.949 17.9179   1
   2   8   2 148.784 19.4263   5
   2   8   2 134.619 22.7574   6
  -2   8  -2 173.885 26.1827   6
   2   8   2 151.189 19.5643   5
   2   8   2 125.649 35.2030   6
   3  -8   2 17.9076 4.08718   4
   3  -8   2 5.33520 15.9335   3
  -3  -8  -2 25.9178 14.6158   3
  -3  -8  -2 25.7276 13.1990   1
   3   8   2 33.3588 8.32224   1
   3   8   2 19.0170 13.4286   5
   3   8   2 24.8575 16.0568   6
   3   8   2 30.1768 31.5052   6
   3   8   2 25.1713 9.97263   5
  -3   8  -2 10.5786 9.98165   3
  -3   8  -2 30.5015 21.6076   6
  -3   8  -2 5.49689 13.1132   5
  -3   8  -2 17.0789 11.2018   1
  -4  -8  -2 46.0956 13.5525   1
   4  -8   2 31.2628 15.0450   3
   4  -8   2 14.4702 3.48335   4
  -4  -8  -2 15.0935 15.3778   3
   4  -8   2 16.5714 3.11777   4
  -4   8  -2 -3.6668 13.0262   3
   4   8   2 16.5691 22.3629   6
   4   8   2 24.3340 22.6089   2
   4   8   2 21.9827 31.6531   6
  -4   8  -2 -14.730 27.0010   6
   4   8   2 29.6219 9.97428   1
  -4   8  -2 29.0340 11.9160   1
   4   8   2 10.1320 13.8593   5
   4   8   2 12.5886 9.14396   5
  -4   8  -2 12.4017 13.2450   5
  -5  -8  -2 539.626 48.4314   3
  -5  -8  -2 587.962 47.4979   1
   5  -8   2 548.867 47.5183   3
   5   8   2 472.321 42.9722   5
   5   8   2 492.958 52.2254   6
  -5   8  -2 393.760 44.2314   1
   5   8   2 483.305 63.7116   2
   5   8   2 510.996 44.5271   1
  -5   8  -2 359.701 45.0904   3
   5   8   2 467.826 43.5309   5
  -5   8  -2 560.114 55.4739   6
   5   8   2 560.537 57.3201   6
  -5   8  -2 461.962 44.4890   5
   6  -8   2 45.5250 16.9895   3
  -6  -8  -2 34.8299 17.0614   3
  -6  -8  -2 50.2023 16.0755   1
   6   8   2 32.9222 11.7891   5
   6   8   2 31.8761 26.4285   6
  -6   8  -2 41.5273 13.6220   1
  -6   8  -2 -14.098 27.7927   6
   6   8   2 33.1410 37.6680   2
  -6   8  -2 34.2421 19.9755   6
  -6   8  -2 25.3862 11.2597   3
   6   8   2 22.6615 32.0807   6
  -6   8  -2 30.9347 13.0721   5
   6   8   2 66.0365 15.7490   5
  -7  -8  -2 217.250 28.2005   1
   7  -8   2 269.196 31.5513   3
  -7  -8  -2 222.060 27.4521   3
  -7   8  -2 250.814 30.4545   6
   7   8   2 199.297 25.1481   5
   7   8   2 233.669 38.6606   6
  -7   8  -2 190.462 23.2948   5
   7   8   2 205.366 35.8805   6
  -7   8  -2 179.585 25.0124   3
  -7   8  -2 214.602 36.3588   6
   7   8   2 180.072 24.5748   5
   7   8   2 232.576 45.2871   2
  -7   8  -2 213.106 25.4959   1
  -8  -8  -2 153.697 20.5761   3
  -8  -8  -2 136.001 21.0219   1
   8  -8   2 165.052 23.4729   3
  -8   8  -2 130.672 32.0483   6
  -8   8  -2 140.362 26.3633   6
   8   8   2 108.203 20.0591   5
   8   8   2 126.633 42.9925   2
   8   8   2 112.310 32.7422   6
  -8   8  -2 145.719 17.5446   5
  -8   8  -2 147.639 22.1697   1
   8   8   2 141.628 34.1030   6
   8   8   2 130.450 21.1994   5
  -8   8  -2 121.818 17.9513   3
  -9  -8  -2 89.3112 22.0383   3
   9  -8   2 84.0247 20.8005   3
  -9  -8  -2 84.7323 19.0726   1
   9   8   2 85.2443 46.1208   2
  -9   8  -2 113.399 17.8989   5
  -9   8  -2 74.5504 16.3819   5
   9   8   2 84.2500 34.8297   6
  -9   8  -2 53.9913 14.0690   3
   9   8   2 124.890 19.7950   5
  -9   8  -2 32.7590 31.7434   6
   9   8   2 87.9314 15.6515   5
   9   8   2 71.1891 34.9562   6
  -9   8  -2 109.992 24.6274   6
  -9   8  -2 77.1690 20.5654   1
  -9   8  -2 80.1738 28.7193   2
 -10  -8  -2 64.0198 21.7549   3
  10  -8   2 105.954 18.4240   3
 -10  -8  -2 87.7693 21.1679   1
 -10   8  -2 90.5053 17.7833   5
 -10   8  -2 88.1547 23.0848   1
  10   8   2 83.7350 45.0436   2
 -10   8  -2 115.044 20.2693   3
 -10   8  -2 51.3033 29.8746   2
  10   8   2 23.7594 17.8244   5
 -10   8  -2 76.6755 15.4660   5
  10   8   2 35.9909 36.5070   6
  10   8   2 69.2210 39.6128   6
 -10   8  -2 109.767 24.4172   6
 -10   8  -2 65.2371 31.8622   6
 -11  -8  -2 256.695 32.2559   1
  11  -8   2 231.225 30.4372   3
 -11  -8  -2 263.931 31.3396   3
 -11   8  -2 202.308 27.2310   1
 -11   8  -2 202.616 24.7824   5
 -11   8  -2 174.433 29.8570   6
 -11   8  -2 156.424 36.5280   2
 -11   8  -2 146.976 26.6185   3
  11   8   2 270.165 78.8644   2
  11   8   2 149.303 50.0901   6
 -11   8  -2 256.257 25.7572   5
 -11   8  -2 166.350 42.8070   6
 -12  -8  -2 46.5148 25.0641   1
 -12  -8  -2 25.8296 26.3772   3
 -12   8  -2 25.5265 12.6799   5
 -12   8  -2 55.9139 31.7105   6
  12   8   2 57.1663 67.1794   2
 -12   8  -2 24.7709 29.3750   1
 -12   8  -2 21.4869 16.5430   5
  12   8   2 6.34257 48.1588   6
 -12   8  -2 3.55994 18.5045   3
 -13  -8  -2 171.381 39.4940   1
 -13   8  -2 74.6186 35.6408   6
 -13   8  -2 52.4766 17.9958   5
 -13   8  -2 25.8942 25.9741   3
  13   8   2 0.81371 98.2393   2
 -14  -8  -2 73.7678 45.7448   1
  14   8   2 21.0022 82.7958   2
 -14   8  -2 59.6795 21.7386   5
 -14   8  -2 49.7343 30.3006   6
 -13  -9   2 44.0006 34.8575   1
 -13  -9   2 -0.4291 27.9340   4
 -13   9   2 82.9862 32.5774   6
 -13   9   2 18.4547 18.9634   5
 -13   9   2 44.3331 30.6101   3
  13   9  -2 -10.927 95.4923   2
 -12  -9   2 380.835 49.8121   1
 -12   9   2 372.764 40.3233   5
 -12   9   2 389.602 75.2392   2
  12   9  -2 397.878 81.0229   2
 -12   9   2 359.145 49.1314   6
 -12   9   2 332.281 42.7569   3
 -12   9   2 376.292 40.3799   5
 -11  -9   2 45.8345 28.6230   1
  11  -9  -2 32.0796 34.0722   3
 -11  -9   2 -16.686 33.8470   3
  11   9  -2 -8.7248 43.3585   6
 -11   9   2 130.667 54.2177   2
 -11   9   2 12.6288 13.4423   5
  11   9  -2 -28.268 74.2426   2
 -11   9   2 41.6400 22.9948   3
  11   9  -2 20.5646 24.1512   5
 -11   9   2 15.2207 13.7722   5
 -11   9   2 1.14229 29.7185   6
 -11   9   2 10.6245 14.7795   1
 -11   9   2 22.0626 33.9692   6
 -10  -9   2 209.300 28.5008   1
  10  -9  -2 199.434 35.7946   3
 -10  -9   2 212.655 38.4551   3
 -10   9   2 183.157 31.0368   3
 -10   9   2 140.068 35.9258   6
 -10   9   2 139.990 35.1399   6
  10   9  -2 149.897 45.9200   6
  10   9  -2 269.468 59.3769   2
 -10   9   2 165.925 22.2351   5
  10   9  -2 179.885 54.0541   6
 -10   9   2 224.439 24.0061   5
 -10   9   2 255.315 26.6525   1
   9  -9  -2 85.4532 28.1212   3
  -9  -9   2 18.1094 29.9206   3
  -9  -9   2 97.9772 20.8388   1
  -9   9   2 83.5679 13.2252   5
  -9   9   2 72.4197 25.1908   6
  -9   9   2 62.6543 15.7162   5
  -9   9   2 40.5300 20.9211   3
   9   9  -2 36.4149 38.6634   6
  -9   9   2 61.4512 31.6998   6
   9   9  -2 50.9940 34.8274   6
   9   9  -2 42.4748 58.3523   2
  -9   9   2 55.5728 15.7133   1
   9   9  -2 50.0718 21.5579   5
   8  -9  -2 198.911 25.2372   3
  -8  -9   2 188.236 24.4329   1
  -8  -9   2 122.182 30.8563   3
   8   9  -2 138.539 27.2296   1
  -8   9   2 233.516 30.8520   6
  -8   9   2 185.701 19.4450   1
   8   9  -2 133.424 35.5406   6
  -8   9   2 149.504 21.1427   5
   8   9  -2 148.939 40.3859   6
  -8   9   2 194.141 31.3140   6
   8   9  -2 139.985 47.4949   2
   8   9  -2 141.330 22.2503   5
  -8   9   2 156.279 27.5956   3
  -8   9   2 143.354 21.0254   5
  -7  -9   2 159.027 33.0415   3
   7  -9  -2 293.669 31.8543   3
  -7  -9   2 278.494 32.2776   1
   7   9  -2 234.365 38.4175   6
  -7   9   2 233.278 25.1496   1
   7   9  -2 225.143 42.8541   6
   7   9  -2 209.274 26.5102   5
   7   9  -2 218.937 30.0468   1
  -7   9   2 220.240 33.8816   6
   7   9  -2 272.350 29.2475   5
  -7   9   2 220.895 28.6230   5
  -7   9   2 219.348 27.5371   5
  -7   9   2 203.222 37.8745   6
  -7   9   2 218.566 29.0530   3
   7   9  -2 262.317 56.1492   2
  -6  -9   2 611.753 68.9096   3
   6  -9  -2 968.355 71.2131   3
  -6  -9   2 833.814 70.2003   1
   6   9  -2 789.202 85.8544   2
  -6   9   2 745.597 75.2450   6
  -6   9   2 754.826 63.6620   1
   6   9  -2 783.528 67.9305   5
  -6   9   2 698.347 66.8683   3
  -6   9   2 782.586 78.9937   6
  -6   9   2 750.020 64.8434   5
   6   9  -2 729.491 77.3150   6
  -6   9   2 784.652 65.8323   5
   6   9  -2 792.099 69.8996   1
   6   9  -2 793.201 88.6922   6
   6   9  -2 797.097 65.5170   5
  -5  -9   2 4.95035 15.4621   3
   5  -9  -2 16.3000 17.3961   3
   5  -9  -2 14.8347 4.69623   4
  -5  -9   2 6.51281 12.1573   1
   5   9  -2 35.7488 35.7132   6
   5   9  -2 -6.1012 21.9298   6
   5   9  -2 -20.596 22.8707   2
   5   9  -2 -28.173 15.3694   1
  -5   9   2 20.0716 23.0432   6
   5   9  -2 27.0648 11.2121   5
  -5   9   2 10.7506 27.4567   6
  -5   9   2 11.5322 12.2202   5
  -5   9   2 3.41032 10.7514   3
  -5   9   2 12.5057 9.59473   1
  -5   9   2 15.1901 10.2432   5
   5   9  -2 -5.9910 15.7447   5
   4  -9  -2 94.2359 16.6395   3
  -4  -9   2 100.364 19.5195   1
   4  -9  -2 112.024 11.4790   4
  -4  -9   2 69.6929 23.8225   3
  -4   9   2 67.9018 18.6989   3
   4   9  -2 90.3916 38.1550   6
   4   9  -2 84.0071 17.1933   5
  -4   9   2 100.281 13.3168   1
   4   9  -2 95.2907 28.3532   6
  -4   9   2 78.7170 25.0893   6
   4   9  -2 80.6154 38.2016   2
   4   9  -2 105.352 15.3243   5
  -4   9   2 67.7181 32.6206   6
   4   9  -2 99.9159 15.8470   1
  -4   9   2 92.3914 17.1368   5
  -4   9   2 98.4808 14.5936   5
   3  -9  -2 4.54455 8.08390   4
   3  -9  -2 28.9276 12.0642   3
  -3  -9   2 24.3161 20.6116   3
  -3  -9   2 14.5744 10.7599   1
   3  -9  -2 24.3497 10.3947   1
  -3   9   2 18.6797 10.6579   5
  -3   9   2 1.10979 13.1756   5
  -3   9   2 -1.5335 8.93130   1
   3   9  -2 -19.274 12.8553   5
  -3   9   2 17.9073 11.6441   3
  -3   9   2 35.2236 30.9093   6
   3   9  -2 -19.204 29.8931   2
  -3   9   2 2.81408 22.7783   6
   3   9  -2 9.16407 14.8179   5
   3   9  -2 16.2828 16.2988   6
   3   9  -2 14.6567 10.2382   1
   3   9  -2 4.76055 35.1414   6
   2  -9  -2 527.638 47.0713   3
   2  -9  -2 489.983 42.3291   1
   2  -9  -2 465.633 40.3294   4
  -2  -9   2 468.330 45.9651   3
  -2  -9   2 513.466 45.4479   1
   2   9  -2 502.661 58.5818   6
   2   9  -2 538.829 55.6984   6
  -2   9   2 371.233 42.7813   3
   2   9  -2 469.788 44.7917   1
  -2   9   2 446.373 41.4041   5
  -2   9   2 470.556 55.7518   6
   2   9  -2 466.934 52.8658   2
   2   9  -2 418.690 43.5291   5
   2   9  -2 435.111 44.8130   5
  -2   9   2 459.526 39.6965   1
  -2   9   2 423.531 44.1498   5
   1  -9  -2 17.5991 12.2489   1
  -1  -9   2 53.1911 21.2638   3
   1  -9  -2 43.6689 16.2850   3
  -1  -9   2 17.4950 15.3930   1
  -1   9   2 36.0803 14.3878   5
  -1   9   2 27.2195 8.51159   1
  -1   9   2 24.3962 15.7229   3
   1   9  -2 36.5538 19.7298   2
   1   9  -2 26.8529 11.0438   5
   1   9  -2 40.6126 17.1115   6
  -1   9   2 48.8333 23.5358   6
   1   9  -2 26.0478 15.2697   5
  -1   9   2 39.3289 17.4067   6
   1   9  -2 16.1110 12.8925   1
  -1   9   2 33.1870 11.2710   5
   1   9  -2 107.610 33.9353   6
   0  -9   2 332.494 37.5316   3
   0  -9   2 407.167 36.7946   1
   0  -9  -2 358.568 32.5474   1
   0  -9  -2 319.444 39.5784   3
   0   9  -2 308.848 32.6988   1
   0   9   2 357.174 32.0247   1
   0   9  -2 395.329 41.2067   6
   0   9   2 382.301 48.8898   6
   0   9   2 354.616 49.1539   6
   0   9   2 378.954 33.5300   5
   0   9  -2 333.090 44.2133   6
   0   9   2 359.473 36.6034   5
   0   9  -2 348.109 33.2324   5
   0   9   2 271.443 38.1255   3
   0   9  -2 347.196 42.4241   2
   0   9  -2 288.835 36.5662   5
   1  -9   2 9.68117 13.9577   1
  -1  -9  -2 8.52587 9.25973   1
   1  -9   2 11.7413 13.3746   3
  -1  -9  -2 14.3143 12.2335   3
  -1   9  -2 45.5092 13.6970   5
  -1   9  -2 3.88719 22.1945   6
   1   9   2 78.0353 24.8946   6
  -1   9  -2 8.33847 10.4727   5
   1   9   2 5.26541 14.1048   5
  -1   9  -2 -1.9233 30.8580   6
   1   9   2 13.4537 8.38535   1
   1   9   2 26.5783 10.3579   5
   1   9   2 1.07855 11.1587   3
  -1   9  -2 22.4097 12.8403   1
   1   9   2 14.3158 23.3995   6
   2  -9   2 91.7245 17.4510   1
   2  -9   2 83.3083 10.0599   4
  -2  -9  -2 82.5539 16.0893   1
   2  -9   2 85.1323 16.7060   3
  -2  -9  -2 110.550 16.9371   3
   2   9   2 46.3221 34.8678   6
  -2   9  -2 77.1139 16.0767   5
  -2   9  -2 75.8534 15.1633   1
   2   9   2 74.7310 21.3106   6
   2   9   2 85.8691 13.7007   5
   2   9   2 42.9381 13.9756   3
   2   9   2 77.8141 17.6331   5
  -2   9  -2 44.6367 18.6196   6
  -2   9  -2 80.5822 35.0293   6
  -2   9  -2 50.0270 14.4725   3
   2   9   2 76.2273 13.4625   1
  -3  -9  -2 33.9444 17.3565   3
   3  -9   2 29.9577 6.09138   4
  -3  -9  -2 54.2984 16.4490   1
   3  -9   2 62.4060 18.4909   3
   3   9   2 37.4890 24.9863   6
  -3   9  -2 104.383 34.4419   6
  -3   9  -2 23.1715 10.1770   1
  -3   9  -2 36.4349 15.5630   5
  -3   9  -2 18.2597 23.5311   6
  -3   9  -2 21.0841 15.1260   5
   3   9   2 12.5519 19.0645   6
   3   9   2 64.4401 12.7487   5
   3   9   2 18.1486 10.1710   5
  -3   9  -2 11.2665 15.4148   3
   3   9   2 53.9719 11.2057   1
   4  -9   2 128.948 11.3260   4
   4  -9   2 146.500 23.6328   3
  -4  -9  -2 100.093 22.8137   3
  -4  -9  -2 116.129 17.9091   1
   4  -9   2 122.294 12.1304   4
   4   9   2 112.785 19.1152   5
  -4   9  -2 154.715 17.1456   5
   4   9   2 149.559 40.5987   2
   4   9   2 127.476 20.9375   5
  -4   9  -2 161.852 27.0029   6
   4   9   2 149.499 30.6869   6
  -4   9  -2 105.395 16.3200   1
  -4   9  -2 120.083 19.7833   5
  -4   9  -2 133.462 35.5691   6
   4   9   2 146.275 17.3989   1
   4   9   2 115.575 29.6194   6
  -4   9  -2 70.7396 19.4754   3
  -5  -9  -2 5.20828 15.8511   1
  -5  -9  -2 7.65355 17.6265   3
   5  -9   2 24.0457 19.0266   3
  -5   9  -2 -0.3855 15.8880   6
   5   9   2 5.08637 37.7848   2
  -5   9  -2 -12.691 12.6699   1
   5   9   2 27.5004 34.9177   6
   5   9   2 7.33726 14.1215   5
   5   9   2 -4.5588 14.7656   1
  -5   9  -2 4.79885 13.7696   5
   5   9   2 3.83433 11.0525   5
  -5   9  -2 -6.2067 9.01330   5
  -5   9  -2 10.7370 31.0592   6
  -5   9  -2 1.61010 11.8924   3
   5   9   2 -22.827 25.0055   6
  -6  -9  -2 178.204 27.6300   1
   6  -9   2 202.650 24.2874   3
  -6  -9  -2 192.221 25.3976   3
   6   9   2 176.240 24.7576   5
  -6   9  -2 183.815 38.6632   6
   6   9   2 180.090 36.1283   6
   6   9   2 153.205 41.2467   2
  -6   9  -2 118.760 24.2641   3
  -6   9  -2 205.467 23.7013   5
  -6   9  -2 227.465 27.7278   5
   6   9   2 211.535 24.1743   5
  -6   9  -2 214.890 32.0546   6
   6   9   2 219.528 36.7181   6
  -6   9  -2 222.071 25.1345   1
  -7  -9  -2 10.9608 20.1463   3
  -7  -9  -2 -19.516 19.0698   1
   7  -9   2 29.1516 19.9249   3
   7   9   2 12.1234 22.2612   6
  -7   9  -2 -14.720 15.3933   5
  -7   9  -2 20.6442 11.1378   1
  -7   9  -2 45.9761 31.5488   6
  -7   9  -2 14.6633 16.5304   3
   7   9   2 2.12795 16.3974   5
   7   9   2 8.40669 34.8472   2
   7   9   2 8.88600 37.1456   6
  -7   9  -2 0.44345 24.3281   6
  -7   9  -2 -8.5506 13.6487   5
   7   9   2 14.0139 11.9485   5
   8  -9   2 59.1083 22.8438   3
  -8  -9  -2 54.8209 23.3748   3
  -8  -9  -2 37.8168 17.6406   1
   8   9   2 39.7411 19.6026   5
   8   9   2 39.8456 38.3501   6
  -8   9  -2 29.2745 32.7556   6
  -8   9  -2 71.3680 26.4817   6
  -8   9  -2 56.1710 16.3587   5
   8   9   2 50.0784 50.9581   2
  -8   9  -2 76.7459 19.6062   1
  -8   9  -2 77.7685 16.6956   5
  -8   9  -2 32.0218 17.9915   3
   8   9   2 95.2610 20.1081   5
   8   9   2 23.4483 34.6741   6
  -9  -9  -2 -0.2134 21.6346   3
  -9  -9  -2 22.2285 19.4378   1
   9  -9   2 8.73161 22.9061   3
   9   9   2 -7.0501 28.5447   6
  -9   9  -2 28.9529 25.0643   6
  -9   9  -2 20.3749 16.1246   5
   9   9   2 -27.127 36.3928   6
  -9   9  -2 24.7778 19.8708   1
   9   9   2 25.1906 61.9585   2
  -9   9  -2 -1.7867 32.3500   6
  -9   9  -2 25.7823 20.1297   3
  -9   9  -2 12.4074 10.1120   5
  -9   9  -2 6.41084 28.3099   2
 -10  -9  -2 8.46043 27.5657   1
  10  -9   2 -22.492 24.9693   3
 -10  -9  -2 1.47056 25.9821   3
  10   9   2 12.1897 41.6004   6
 -10   9  -2 -17.690 23.5814   1
 -10   9  -2 66.8972 31.2932   6
 -10   9  -2 20.1801 12.7271   5
 -10   9  -2 13.3859 16.7832   5
 -10   9  -2 39.5163 21.6597   3
  10   9   2 34.2386 21.8070   5
  10   9   2 15.0131 74.8899   2
 -10   9  -2 -13.738 26.0240   6
 -10   9  -2 18.3790 27.4015   2
  11  -9   2 143.515 32.2566   3
 -11  -9  -2 137.418 35.6695   1
 -11  -9  -2 162.067 31.5722   3
  11   9   2 189.511 89.5689   2
 -11   9  -2 105.130 43.5178   2
 -11   9  -2 142.144 31.1763   1
 -11   9  -2 159.573 20.6526   5
 -11   9  -2 149.345 26.4453   3
  11   9   2 10.4428 45.6391   6
 -11   9  -2 138.552 38.1836   6
 -11   9  -2 149.745 23.6537   5
 -12  -9  -2 223.601 41.7590   1
 -12   9  -2 192.215 42.1539   6
 -12   9  -2 254.143 28.6826   5
 -12   9  -2 157.829 29.2530   3
 -12   9  -2 267.309 40.3980   1
  12   9   2 12.7066 68.6414   2
 -13  -9  -2 -11.039 30.5099   1
 -13   9  -2 -50.067 38.7027   6
 -13   9  -2 56.2690 26.0428   3
 -13   9  -2 51.8560 21.1217   5
  13   9   2 26.9447 76.7032   2
 -12 -10   2 20.9049 26.0211   1
  12  10  -2 -128.22 90.9769   2
 -12  10   2 -8.2408 16.3669   5
 -12  10   2 -23.953 20.6277   3
 -12  10   2 -2.7418 40.0813   6
 -11 -10   2 104.090 26.6558   1
  11  10  -2 215.990 59.9739   2
 -11  10   2 135.404 31.0955   3
 -11  10   2 112.567 35.7687   6
 -11  10   2 91.0418 20.1373   5
  11  10  -2 -53.224 54.0395   6
 -11  10   2 186.722 48.4925   2
 -10 -10   2 802.054 68.9938   1
 -10  10   2 418.369 50.2813   1
  10  10  -2 393.302 72.3643   6
 -10  10   2 671.954 72.7964   6
 -10  10   2 619.629 53.0412   5
 -10  10   2 554.726 49.0595   5
 -10  10   2 584.649 60.2682   3
 -10  10   2 551.795 69.8079   6
  10  10  -2 574.723 96.0696   2
   9 -10  -2 -20.005 31.6912   3
  -9 -10   2 -0.1659 29.7243   1
  -9 -10   2 18.6555 36.0479   3
  -9  10   2 7.07596 29.1278   6
   9  10  -2 -16.739 44.0739   6
  -9  10   2 -6.7735 16.4475   5
   9  10  -2 53.0801 50.1423   2
  -9  10   2 -15.293 30.1484   6
  -9  10   2 3.01012 23.1417   3
  -9  10   2 -6.2954 12.7103   1
  -9  10   2 2.60642 15.6155   5
   8 -10  -2 521.871 59.5881   3
  -8 -10   2 426.792 54.3858   3
  -8 -10   2 538.958 55.0952   1
  -8  10   2 531.157 61.3917   6
  -8  10   2 520.531 45.5007   5
  -8  10   2 484.323 63.6411   6
   8  10  -2 376.592 59.2048   6
  -8  10   2 487.375 42.9427   1
  -8  10   2 488.035 43.1648   5
   8  10  -2 516.813 84.6346   2
   8  10  -2 331.118 45.2370   5
  -8  10   2 396.402 51.6560   3
   8  10  -2 444.996 62.1399   6
  -7 -10   2 34.8949 28.3822   3
   7 -10  -2 40.5140 19.3443   3
  -7 -10   2 55.9862 17.3616   1
  -7  10   2 36.0815 32.5682   6
   7  10  -2 32.8656 24.4603   6
   7  10  -2 46.0170 40.8498   6
  -7  10   2 4.59382 16.2936   5
  -7  10   2 56.4027 12.5931   1
  -7  10   2 35.7294 22.7743   3
   7  10  -2 45.4383 20.0512   5
  -7  10   2 30.7434 15.8157   5
  -7  10   2 38.5022 28.1823   6
   7  10  -2 66.1237 38.6948   2
   7  10  -2 9.72661 22.5579   1
   7  10  -2 43.6816 21.5419   5
   6 -10  -2 27.1643 17.0731   3
  -6 -10   2 -20.963 17.6629   3
  -6 -10   2 16.6030 14.8358   1
  -6  10   2 18.2807 14.9227   5
   6  10  -2 32.2565 44.7527   6
   6  10  -2 -16.143 18.9620   5
  -6  10   2 16.7719 26.8308   6
   6  10  -2 5.60924 17.6787   5
   6  10  -2 -0.8055 15.0443   1
   6  10  -2 -13.540 28.0486   6
  -6  10   2 12.6649 15.4777   5
   6  10  -2 33.3142 50.0579   2
  -6  10   2 18.1615 13.9147   3
  -6  10   2 4.02898 33.7965   6
  -6  10   2 26.8699 11.9255   1
   5 -10  -2 330.382 34.8522   3
  -5 -10   2 286.409 38.2660   3
   5 -10  -2 275.072 23.6216   4
  -5 -10   2 240.059 33.3898   1
   5  10  -2 271.517 32.3591   1
  -5  10   2 228.001 33.1399   3
   5  10  -2 301.608 35.3842   5
   5  10  -2 244.765 52.5935   6
  -5  10   2 303.227 29.3363   1
   5  10  -2 234.959 39.3649   6
  -5  10   2 256.906 28.9012   5
   5  10  -2 262.823 31.4110   5
   5  10  -2 266.371 44.1075   2
  -5  10   2 288.933 46.5505   6
  -5  10   2 275.256 34.3701   5
  -5  10   2 252.251 38.8802   6
   4 -10  -2 217.877 26.3278   3
  -4 -10   2 193.798 33.2839   3
   4 -10  -2 198.956 20.3295   4
  -4 -10   2 218.876 25.1594   1
   4  10  -2 192.110 33.9846   6
  -4  10   2 142.352 26.9207   3
   4  10  -2 155.100 24.8957   5
   4  10  -2 123.274 46.5917   2
  -4  10   2 183.796 41.0472   6
  -4  10   2 127.602 32.0255   6
   4  10  -2 191.155 25.7947   5
  -4  10   2 210.482 25.3764   5
  -4  10   2 199.739 23.6457   5
   4  10  -2 185.241 23.3908   1
   4  10  -2 195.531 37.0065   6
  -4  10   2 227.288 24.6490   1
  -3 -10   2 14.3910 22.5212   3
   3 -10  -2 20.6076 10.0425   4
   3 -10  -2 -2.1112 20.1791   3
  -3 -10   2 41.8346 18.8153   1
   3 -10  -2 18.4368 13.8877   1
   3  10  -2 14.5226 23.5794   2
   3  10  -2 0.20605 12.0930   5
  -3  10   2 33.8168 11.2879   1
  -3  10   2 9.64634 10.0889   5
   3  10  -2 12.3347 12.4124   5
  -3  10   2 21.0591 15.2909   5
  -3  10   2 1.30895 17.5521   3
   3  10  -2 33.5472 15.7833   1
   3  10  -2 0.09782 18.0236   6
  -3  10   2 -0.5530 17.5383   6
   3  10  -2 -34.023 39.5662   6
  -3  10   2 16.1360 33.3394   6
  -2 -10   2 -1.0832 21.5084   3
  -2 -10   2 -48.696 15.9426   1
   2 -10  -2 0.79438 18.6233   3
   2 -10  -2 7.53946 14.0771   1
   2 -10  -2 13.9241 11.6292   4
  -2  10   2 34.8825 15.9793   5
  -2  10   2 -4.1906 17.3562   3
  -2  10   2 7.55290 10.6062   5
   2  10  -2 -3.2868 15.0844   1
   2  10  -2 -19.975 10.5775   5
   2  10  -2 9.26712 17.6640   6
  -2  10   2 15.8830 25.7954   6
  -2  10   2 8.93208 23.5841   6
  -2  10   2 11.3591 7.92348   1
   2  10  -2 -20.649 15.6052   5
   2  10  -2 10.0990 36.1992   2
   2  10  -2 -2.2976 38.1433   6
  -1 -10   2 428.798 45.4453   3
   1 -10  -2 444.375 43.1427   3
  -1 -10   2 499.684 45.8540   1
   1 -10  -2 415.239 39.6233   1
  -1  10   2 450.809 43.5264   5
  -1  10   2 442.539 44.1149   5
  -1  10   2 320.485 41.3743   3
   1  10  -2 462.621 44.4843   1
   1  10  -2 445.219 57.4371   2
  -1  10   2 394.028 58.0808   6
  -1  10   2 441.819 38.7098   1
   1  10  -2 423.262 41.2073   5
   1  10  -2 389.921 43.4127   5
   1  10  -2 449.694 58.3238   6
   1  10  -2 492.603 49.5794   6
  -1  10   2 479.656 56.3960   6
   0 -10  -2 140.452 24.4110   3
   0 -10  -2 120.654 19.5321   1
   0 -10   2 102.857 20.5670   1
   0 -10   2 157.059 27.8424   3
   0  10   2 137.744 18.6953   5
   0  10  -2 138.406 20.0540   1
   0  10   2 122.946 36.8616   6
   0  10   2 142.825 16.4911   1
   0  10  -2 153.218 19.0406   5
   0  10  -2 138.408 31.6181   6
   0  10  -2 159.818 27.6251   2
   0  10  -2 143.290 40.7541   6
   0  10   2 156.360 21.7433   5
   0  10   2 114.147 25.2666   6
   0  10   2 62.1938 21.4517   3
   0  10  -2 106.811 21.3384   5
   1 -10   2 760.986 63.8359   3
   1 -10   2 652.157 56.1478   4
   1 -10   2 677.784 59.9906   1
  -1 -10  -2 720.076 62.6297   3
  -1 -10  -2 723.176 59.2838   1
   1  10   2 640.191 61.2720   5
  -1  10  -2 617.982 61.1489   1
  -1  10  -2 599.718 73.2925   6
   1  10   2 820.260 83.3457   6
  -1  10  -2 744.120 67.4244   6
   1  10   2 714.436 75.1339   6
  -1  10  -2 624.460 61.6650   5
   1  10   2 635.101 59.8703   1
  -1  10  -2 712.437 59.2906   5
   1  10   2 690.254 59.6842   5
  -2 -10  -2 669.829 58.6120   1
   2 -10   2 640.647 51.7382   4
  -2 -10  -2 676.405 62.0669   3
   2 -10   2 704.701 59.8361   3
   2 -10   2 620.078 56.2755   1
   2  10   2 686.116 80.8485   6
   2  10   2 628.204 57.8928   5
   2  10   2 651.778 57.3484   1
  -2  10  -2 634.657 57.5052   1
   2  10   2 581.290 70.2864   6
  -2  10  -2 639.196 78.9876   6
  -2  10  -2 511.139 69.0612   6
  -2  10  -2 605.056 57.7439   5
   2  10   2 659.127 56.4446   5
  -2  10  -2 592.419 55.7251   5
   3 -10   2 10.3258 6.30404   4
  -3 -10  -2 -6.8874 20.0806   3
   3 -10   2 -1.4066 13.9860   3
  -3 -10  -2 15.1655 18.1123   1
   3  10   2 -30.801 36.2923   6
  -3  10  -2 -2.7059 16.7470   5
  -3  10  -2 3.84095 16.3915   3
  -3  10  -2 9.13320 11.4057   5
   3  10   2 9.60794 10.4478   1
  -3  10  -2 23.2925 35.8914   6
   3  10   2 6.70260 12.2809   5
   3  10   2 24.0560 15.8685   5
  -3  10  -2 18.2691 14.9050   1
  -3  10  -2 -3.5667 25.5305   6
   3  10   2 -3.6744 29.1824   6
   4 -10   2 354.835 45.5214   3
   4 -10   2 350.993 28.7708   4
   4 -10   2 350.641 28.2226   4
  -4 -10  -2 393.334 46.1708   3
  -4 -10  -2 395.710 37.0157   1
   4  10   2 308.618 35.5247   1
  -4  10  -2 337.890 51.6547   6
   4  10   2 348.396 40.2538   5
   4  10   2 346.749 50.7481   2
  -4  10  -2 326.485 44.5586   6
  -4  10  -2 333.955 39.0855   5
  -4  10  -2 311.670 37.9130   1
   4  10   2 308.706 46.1194   6
   4  10   2 382.149 55.1950   6
   4  10   2 339.993 35.4396   5
  -4  10  -2 354.130 38.4379   5
  -5 -10  -2 259.298 33.5279   3
  -5 -10  -2 260.407 31.3196   1
   5 -10   2 322.515 34.3130   3
  -5  10  -2 173.892 26.6642   3
   5  10   2 270.040 33.5279   5
   5  10   2 281.116 30.7321   5
  -5  10  -2 223.311 25.5925   1
  -5  10  -2 229.895 27.8239   5
  -5  10  -2 263.189 37.6793   6
   5  10   2 245.671 30.1318   1
   5  10   2 222.107 41.0159   6
  -5  10  -2 225.985 45.7914   6
  -5  10  -2 223.983 28.4221   5
   5  10   2 195.958 43.0888   2
   5  10   2 254.011 49.5123   6
  -6 -10  -2 71.0669 25.1655   3
  -6 -10  -2 107.146 23.5062   1
   6 -10   2 84.5410 20.7407   3
  -6  10  -2 91.7931 15.8204   5
  -6  10  -2 146.694 40.8265   6
   6  10   2 99.8838 21.6133   5
   6  10   2 158.236 35.0261   6
   6  10   2 93.5409 38.3372   2
  -6  10  -2 141.302 31.3237   6
   6  10   2 65.5784 22.1173   5
  -6  10  -2 59.2539 20.7602   3
  -6  10  -2 69.4325 15.9490   5
   6  10   2 86.7704 44.2484   6
  -6  10  -2 97.8720 19.4820   1
  -7 -10  -2 533.453 53.1512   3
   7 -10   2 535.839 58.7772   3
  -7 -10  -2 592.078 53.0418   1
   7  10   2 505.720 52.8574   5
   7  10   2 500.310 70.9283   2
  -7  10  -2 476.973 50.3076   5
  -7  10  -2 570.281 48.9470   1
  -7  10  -2 632.626 66.1474   6
  -7  10  -2 379.282 48.4036   3
   7  10   2 502.859 63.3202   6
   7  10   2 505.559 54.2817   5
   7  10   2 575.463 81.5218   6
  -7  10  -2 518.454 61.8887   6
  -7  10  -2 540.712 51.4986   5
  -8 -10  -2 40.3437 20.5748   1
  -8 -10  -2 8.87492 25.5579   3
   8 -10   2 54.0254 27.3156   3
   8  10   2 13.9026 21.4045   5
  -8  10  -2 44.6108 29.1622   6
  -8  10  -2 27.4081 17.7854   5
  -8  10  -2 39.8528 33.8980   6
  -8  10  -2 66.3698 14.5872   5
   8  10   2 80.2710 71.1581   2
  -8  10  -2 3.65347 20.2078   1
  -8  10  -2 35.4273 21.1847   3
   8  10   2 17.4999 30.6147   6
  -9 -10  -2 34.9572 26.8140   3
  -9 -10  -2 83.5400 31.4187   1
   9 -10   2 17.0939 20.7830   3
   9  10   2 133.996 72.6899   2
  -9  10  -2 16.8793 17.1743   5
  -9  10  -2 24.1000 13.1943   5
  -9  10  -2 -6.0180 23.4035   1
  -9  10  -2 15.4332 35.9054   6
  -9  10  -2 15.6697 21.7304   3
   9  10   2 34.4372 46.4680   6
  -9  10  -2 1.45380 28.6209   6
   9  10   2 -6.5587 25.0751   5
 -10 -10  -2 9.95554 29.6077   3
 -10 -10  -2 109.934 34.8684   1
  10 -10   2 47.6006 33.0097   3
 -10  10  -2 73.1258 45.2452   2
 -10  10  -2 47.4227 18.8709   5
  10  10   2 -10.998 29.9336   5
 -10  10  -2 65.7000 19.0627   3
 -10  10  -2 36.4928 39.4002   6
 -10  10  -2 81.8482 20.7550   5
  10  10   2 142.898 80.1197   2
 -10  10  -2 67.0310 19.9995   1
  10  10   2 59.3833 52.3254   6
  11 -10   2 339.753 46.7206   3
 -11 -10  -2 387.212 49.6119   1
 -11 -10  -2 292.163 39.0723   3
 -11  10  -2 273.624 42.7055   1
 -11  10  -2 301.654 51.1694   6
  11  10   2 304.467 73.1917   2
 -11  10  -2 357.806 40.5020   5
 -12 -10  -2 -8.2598 43.7588   1
  12  10   2 136.253 104.341   2
 -12  10  -2 46.4104 21.8085   5
 -12  10  -2 -41.186 38.0218   6
 -12  10  -2 -13.380 26.5673   3
 -11 -11   2 -17.328 39.3469   1
  11  11  -2 33.0582 66.3523   2
 -11  11   2 27.2047 20.1389   5
 -11  11   2 -11.367 37.4657   6
 -11  11   2 10.5604 32.7408   3
 -10 -11   2 11.7350 24.8413   1
 -10  11   2 -28.854 27.5402   3
 -10  11   2 -41.849 37.8493   6
  10  11  -2 -30.971 61.6307   6
  10  11  -2 -103.14 76.9279   2
 -10  11   2 22.7521 18.1485   5
  -9 -11   2 407.643 47.6615   1
  -9  11   2 345.606 40.0107   1
   9  11  -2 408.737 58.2063   6
  -9  11   2 430.814 55.7001   6
  -9  11   2 394.978 38.3362   5
   9  11  -2 316.053 72.2811   2
  -9  11   2 338.125 42.8853   5
  -9  11   2 370.582 45.8991   3
  -9  11   2 349.699 75.5183   6
  -8 -11   2 129.838 24.2350   1
  -8  11   2 68.8167 27.5228   6
  -8  11   2 109.702 21.2361   5
  -8  11   2 74.7534 28.9480   6
  -8  11   2 81.0734 26.6351   3
   8  11  -2 129.434 52.1845   6
  -8  11   2 92.3816 17.6613   1
  -8  11   2 102.338 22.5904   5
   8  11  -2 59.1455 66.3239   2
   8  11  -2 20.9870 27.6482   5
  -7 -11   2 409.194 47.8351   1
   7 -11  -2 423.745 50.5085   3
  -7 -11   2 355.694 52.3473   3
  -7  11   2 387.970 39.2955   1
  -7  11   2 394.746 40.9146   5
   7  11  -2 403.496 55.2550   6
  -7  11   2 398.381 43.6104   5
  -7  11   2 424.708 57.2418   6
   7  11  -2 363.059 66.1276   2
   7  11  -2 427.945 43.6229   5
  -7  11   2 390.557 47.7875   3
  -7  11   2 387.683 51.5511   6
   6 -11  -2 36.3269 22.3754   3
  -6 -11   2 74.2395 28.0702   1
  -6 -11   2 32.9729 23.0162   3
   6  11  -2 58.3651 50.5641   6
  -6  11   2 45.8614 14.0021   1
   6  11  -2 70.0313 23.4441   5
  -6  11   2 73.1066 38.1058   6
  -6  11   2 54.4101 20.5213   5
  -6  11   2 15.5540 31.5521   6
   6  11  -2 23.7109 20.7258   6
  -6  11   2 34.3062 19.1976   5
  -6  11   2 36.5673 15.2125   3
   6  11  -2 64.6398 24.2875   5
   6  11  -2 72.9286 56.9010   2
   6  11  -2 25.4043 16.6166   1
  -5 -11   2 4.77980 28.3722   3
   5 -11  -2 10.4004 18.5683   3
   5 -11  -2 -3.3352 6.10099   4
  -5 -11   2 14.9820 17.8814   1
   5  11  -2 -21.721 33.3149   6
   5  11  -2 7.25647 22.1817   5
  -5  11   2 -4.6891 22.3800   6
  -5  11   2 26.5256 19.6580   5
   5  11  -2 -2.5686 39.1728   2
   5  11  -2 38.8571 20.9567   5
   5  11  -2 -0.8764 34.3111   6
  -5  11   2 6.60807 37.2879   6
  -5  11   2 1.13191 12.7531   1
  -5  11   2 9.09682 11.2178   5
   5  11  -2 -13.086 14.7821   1
  -5  11   2 12.2150 22.9937   3
  -4 -11   2 -4.4955 15.3993   1
   4 -11  -2 2.96716 17.4790   3
   4 -11  -2 4.74199 10.3984   4
  -4 -11   2 7.43544 19.3783   3
  -4  11   2 7.60668 21.1377   3
   4  11  -2 -11.039 14.5696   5
  -4  11   2 23.9749 25.8181   6
  -4  11   2 -9.9412 30.2681   6
   4  11  -2 8.25086 13.2888   5
  -4  11   2 5.95617 13.5604   5
   4  11  -2 72.0692 45.6383   6
  -4  11   2 -21.489 18.6954   5
   4  11  -2 -52.624 29.5887   6
   4  11  -2 3.83771 20.2843   1
  -4  11   2 5.07764 12.5916   1
   4  11  -2 -106.40 43.4067   2
   3 -11  -2 125.070 16.5680   4
  -3 -11   2 138.274 20.8959   1
  -3 -11   2 105.391 24.3790   3
   3 -11  -2 163.258 29.2927   3
   3 -11  -2 122.677 21.3895   1
  -3  11   2 128.714 19.4485   1
   3  11  -2 158.088 28.9654   6
   3  11  -2 109.492 46.6455   6
   3  11  -2 167.646 24.8449   5
  -3  11   2 101.639 35.7756   6
   3  11  -2 109.001 42.8459   2
  -3  11   2 127.838 18.7382   5
   3  11  -2 112.230 19.1286   5
  -3  11   2 89.3452 21.6721   3
  -3  11   2 137.141 23.7699   5
   3  11  -2 123.832 24.3510   1
  -3  11   2 100.129 32.8891   6
  -2 -11   2 2.30375 18.6143   3
  -2 -11   2 9.65798 20.3369   1
   2 -11  -2 2.46569 16.1311   1
   2 -11  -2 25.6406 17.0885   3
   2 -11  -2 -6.9748 13.3788   4
  -2  11   2 -16.230 20.2276   6
   2  11  -2 -59.735 37.5606   2
  -2  11   2 -10.476 12.5286   1
   2  11  -2 48.0938 44.1883   6
  -2  11   2 -12.110 25.9166   6
  -2  11   2 -1.3904 20.4206   3
   2  11  -2 53.2880 18.2616   1
  -2  11   2 3.53730 17.6606   5
  -2  11   2 -11.571 16.6372   5
   2  11  -2 -25.338 19.5148   5
   2  11  -2 -6.1215 18.1068   5
   2  11  -2 -15.625 30.9795   6
  -1 -11   2 195.077 28.0655   1
  -1 -11   2 185.389 33.4887   3
   1 -11  -2 182.155 25.5674   1
   1 -11  -2 164.330 23.8276   4
   1 -11  -2 200.958 30.8002   3
   1  11  -2 197.946 36.6780   6
  -1  11   2 174.145 20.7058   1
  -1  11   2 195.735 33.0383   6
   1  11  -2 219.604 27.7262   5
   1  11  -2 204.433 46.7247   2
   1  11  -2 193.430 26.6729   5
  -1  11   2 149.715 21.9320   5
  -1  11   2 113.533 27.5264   3
  -1  11   2 92.3357 43.9716   6
  -1  11   2 214.128 24.4709   5
   1  11  -2 225.813 49.1033   6
   0 -11   2 15.7862 13.7306   1
   0 -11  -2 -4.9881 15.4344   3
   0 -11   2 5.15401 17.7795   3
   0 -11  -2 12.4575 16.9742   1
   0  11   2 17.2943 16.2200   1
   0  11   2 -14.009 18.7659   5
   0  11   2 4.36012 27.8089   6
   0  11  -2 -0.3727 19.2614   5
   0  11  -2 4.52371 12.1591   1
   0  11  -2 49.9165 34.3125   2
   0  11   2 4.49375 13.5830   3
   0  11   2 -12.489 17.9815   5
   0  11   2 40.6895 31.0640   6
   0  11  -2 5.54841 30.0768   6
   0  11  -2 50.4939 29.6319   6
   0  11  -2 33.4881 13.7218   5
   1 -11   2 337.218 29.4275   4
   1 -11   2 350.314 42.1920   3
  -1 -11  -2 322.823 38.8473   1
  -1 -11  -2 317.893 40.4241   3
   1 -11   2 310.010 36.2229   1
  -1  11  -2 307.989 32.9747   1
   1  11   2 287.412 53.9015   6
  -1  11  -2 332.951 47.3931   2
   1  11   2 271.534 39.4710   6
   1  11   2 320.338 37.1424   1
  -1  11  -2 255.856 42.7473   6
   1  11   2 326.852 38.3328   5
  -1  11  -2 304.259 34.5582   5
   1  11   2 323.777 40.2499   5
  -1  11  -2 290.418 53.4872   6
  -1  11  -2 263.378 33.8542   5
   2 -11   2 9.64944 19.4646   1
  -2 -11  -2 6.27888 23.7281   3
   2 -11   2 16.0119 7.53164   4
  -2 -11  -2 -6.3906 18.3431   1
   2 -11   2 38.0325 18.7893   3
   2  11   2 -4.6000 11.8246   1
  -2  11  -2 -8.5597 22.1254   6
   2  11   2 29.7560 20.6810   5
   2  11   2 18.6828 22.4488   6
  -2  11  -2 -29.597 29.3447   6
  -2  11  -2 22.4025 19.5370   5
   2  11   2 25.8864 19.1756   5
   2  11   2 28.9922 40.4873   6
  -2  11  -2 8.40520 11.6695   1
  -2  11  -2 -2.0336 12.8573   5
   3 -11   2 1588.70 115.057   3
  -3 -11  -2 1389.40 113.201   1
   3 -11   2 1411.41 106.116   4
  -3 -11  -2 1451.17 116.460   3
  -3  11  -2 1270.05 111.283   1
   3  11   2 1317.21 112.928   5
   3  11   2 1128.60 126.272   2
  -3  11  -2 1399.40 110.774   5
   3  11   2 1316.55 124.567   6
  -3  11  -2 1276.04 122.447   6
   3  11   2 1344.20 112.177   1
  -3  11  -2 1207.89 111.671   5
  -3  11  -2 1340.58 122.679   6
   3  11   2 1211.11 110.238   5
   3  11   2 1393.56 132.751   6
   4 -11   2 -6.2303 18.9355   3
   4 -11   2 0.61378 5.07364   4
  -4 -11  -2 -7.1234 15.6826   1
  -4 -11  -2 6.67582 25.2969   3
   4 -11   2 14.9594 7.03713   4
  -4  11  -2 -22.813 18.1299   5
   4  11   2 -1.1356 43.8081   6
  -4  11  -2 39.7157 31.9384   6
   4  11   2 23.2398 14.5526   1
  -4  11  -2 15.1443 13.2737   1
   4  11   2 36.0417 20.1441   5
   4  11   2 24.7786 33.8914   6
   4  11   2 -68.002 46.8950   2
  -4  11  -2 18.0956 29.4874   6
  -4  11  -2 -8.1932 13.3716   5
  -4  11  -2 14.3800 14.6334   3
   4  11   2 0.67921 20.1229   5
  -5 -11  -2 756.435 65.7844   1
  -5 -11  -2 820.824 64.7811   3
   5 -11   2 765.782 65.3310   3
  -5  11  -2 628.207 68.0870   6
   5  11   2 509.118 85.3711   2
   5  11   2 628.626 91.5131   6
   5  11   2 589.058 72.6363   6
  -5  11  -2 645.756 58.7379   5
   5  11   2 567.621 65.3528   1
  -5  11  -2 664.093 62.2479   5
   5  11   2 629.261 63.3545   5
  -5  11  -2 668.467 61.8604   1
   5  11   2 599.332 60.2561   5
  -5  11  -2 572.863 73.5460   6
  -6 -11  -2 -25.542 25.1021   1
   6 -11   2 -20.471 29.0218   3
  -6 -11  -2 1.90460 27.2630   3
  -6  11  -2 -44.637 27.8263   6
  -6  11  -2 -8.9166 13.5754   1
   6  11   2 -16.429 21.6375   5
   6  11   2 -71.574 58.1595   2
  -6  11  -2 -24.410 38.5745   6
  -6  11  -2 -50.638 21.2705   3
  -6  11  -2 10.3636 14.1508   5
   6  11   2 -0.9342 24.6701   5
  -6  11  -2 14.4730 18.5518   5
   6  11   2 -7.2121 46.8798   6
  -7 -11  -2 268.737 38.8331   1
   7 -11   2 327.961 42.2187   3
  -7 -11  -2 299.244 41.2916   3
  -7  11  -2 272.477 32.3273   5
  -7  11  -2 214.353 40.8961   6
  -7  11  -2 272.220 33.3035   1
   7  11   2 181.666 54.4439   6
   7  11   2 255.476 34.2028   5
   7  11   2 218.181 57.2238   2
  -7  11  -2 265.601 43.6809   6
  -7  11  -2 181.545 32.7389   3
  -7  11  -2 285.748 33.2124   5
  -8 -11  -2 22.9299 22.4761   1
   8 -11   2 8.20906 24.2412   3
  -8 -11  -2 34.9309 23.3606   3
  -8  11  -2 19.9029 21.7451   5
  -8  11  -2 63.3113 33.4242   6
   8  11   2 6.93438 48.3101   2
  -8  11  -2 28.4683 15.7795   5
  -8  11  -2 39.6648 39.8072   6
  -8  11  -2 3.10560 23.6002   3
   8  11   2 -14.541 50.8147   6
  -8  11  -2 34.8291 23.8045   1
   8  11   2 -2.3733 23.8376   5
   9 -11   2 443.828 53.7283   3
  -9 -11  -2 377.090 50.1630   3
  -9 -11  -2 444.342 49.8936   1
   9  11   2 495.665 97.1239   2
  -9  11  -2 316.919 56.0947   6
  -9  11  -2 281.624 44.5863   3
   9  11   2 344.324 68.9542   6
  -9  11  -2 482.448 53.2834   1
  -9  11  -2 385.135 46.1826   5
 -10 -11  -2 -17.740 35.4390   1
  10  11   2 -18.963 85.5604   2
 -10  11  -2 -62.361 41.2193   6
 -10  11  -2 28.4650 21.6527   5
  10  11   2 -38.440 63.9253   6
 -10  11  -2 -19.200 27.7322   3
 -10  11  -2 14.6424 21.0268   1
 -11 -11  -2 -21.748 28.0951   1
 -11  11  -2 -53.894 41.2208   6
 -11  11  -2 27.3382 24.6448   5
  11  11   2 26.7901 68.4690   2
 -11  11  -2 4.39517 29.8734   3
 -10 -12   2 40.4776 40.7950   1
 -10  12   2 68.2915 24.5981   3
 -10  12   2 41.9688 45.3228   6
  10  12  -2 64.7267 91.1985   2
 -10  12   2 32.8600 24.8526   5
  -9 -12   2 -57.433 34.8731   1
   9  12  -2 35.4464 70.0745   6
  -9  12   2 29.2544 20.3445   5
   9  12  -2 -65.746 57.2940   2
  -9  12   2 -20.472 39.6259   6
  -9  12   2 52.2590 21.4212   3
  -8 -12   2 174.526 37.5975   1
  -8  12   2 241.508 28.0758   5
  -8  12   2 132.023 27.4516   3
  -8  12   2 178.217 46.3316   6
   8  12  -2 182.189 65.9519   6
   8  12  -2 154.497 79.1907   2
  -7 -12   2 3.51388 23.4824   1
   7  12  -2 -17.418 58.2378   6
  -7  12   2 -23.386 28.1178   6
  -7  12   2 64.9420 25.1845   5
  -7  12   2 34.0051 17.7292   1
   7  12  -2 -53.681 60.5009   2
  -7  12   2 53.6113 23.5792   5
   7  12  -2 34.5698 29.6843   5
  -7  12   2 73.4262 27.6393   3
  -7  12   2 5.44681 40.0648   6
  -6 -12   2 6.06191 20.4100   1
   6  12  -2 28.5594 28.4044   5
  -6  12   2 34.3658 41.4322   6
  -6  12   2 -19.488 18.1410   5
  -6  12   2 0.93565 16.7780   1
  -6  12   2 -64.055 37.3789   6
   6  12  -2 -6.3124 38.6344   6
   6  12  -2 -28.204 44.3200   2
  -6  12   2 -14.897 24.5406   3
  -6  12   2 8.37568 23.8880   5
  -5 -12   2 566.876 56.3158   1
   5  12  -2 482.345 77.8223   6
  -5  12   2 619.264 83.1988   6
  -5  12   2 532.902 51.5208   1
  -5  12   2 534.165 51.1529   5
   5  12  -2 541.154 54.5585   5
  -5  12   2 533.417 77.0328   6
  -5  12   2 555.116 53.2124   5
   5  12  -2 572.266 75.8960   2
  -4 -12   2 41.7878 26.8259   1
   4 -12  -2 32.7431 12.9056   4
   4  12  -2 49.4194 55.0013   6
  -4  12   2 31.7224 11.5038   1
  -4  12   2 36.4874 28.7816   6
  -4  12   2 25.9794 36.5486   6
   4  12  -2 22.6029 14.7540   1
   4  12  -2 118.065 39.4856   2
  -4  12   2 45.8793 16.0019   5
  -4  12   2 25.4191 16.5566   5
  -4  12   2 15.0687 17.6933   3
   4  12  -2 12.2200 17.3180   5
   4  12  -2 -0.7527 24.5368   5
   3 -12  -2 53.4336 15.7912   1
  -3 -12   2 49.0180 36.0894   3
   3 -12  -2 51.2254 24.7257   3
  -3 -12   2 38.2226 19.3150   1
   3 -12  -2 43.8400 17.0260   4
   3  12  -2 6.74219 25.1412   5
  -3  12   2 24.5017 17.4342   5
  -3  12   2 51.8783 32.4434   6
   3  12  -2 60.7611 52.5982   2
  -3  12   2 76.8684 21.9326   5
   3  12  -2 28.9509 16.5525   5
   3  12  -2 35.3665 41.2965   6
  -3  12   2 38.6992 28.2732   3
   3  12  -2 54.8278 36.6337   6
  -3  12   2 46.8084 17.3375   1
   3  12  -2 59.6284 25.9373   1
  -3  12   2 39.9129 37.3535   6
  -2 -12   2 -10.210 16.8446   1
   2 -12  -2 -2.7498 30.1098   3
   2 -12  -2 -5.5057 16.7191   4
   2 -12  -2 11.5149 20.5805   1
  -2 -12   2 84.7872 36.6119   3
   2  12  -2 3.42444 23.5023   1
  -2  12   2 -3.8303 35.6246   6
  -2  12   2 17.6702 16.7410   1
  -2  12   2 29.6138 44.9803   6
  -2  12   2 31.1025 21.8792   5
  -2  12   2 -34.805 21.7871   3
   2  12  -2 35.7724 35.2701   6
   2  12  -2 -23.111 34.6246   6
   2  12  -2 -0.5897 22.4819   5
   2  12  -2 -12.473 16.1695   5
  -2  12   2 7.98444 19.6420   5
   2  12  -2 57.1418 48.0477   2
  -1 -12   2 543.119 69.2786   3
  -1 -12   2 551.124 52.1072   1
   1 -12  -2 557.658 54.5863   1
   1 -12  -2 531.609 52.7053   4
   1 -12  -2 579.450 56.4354   3
   1  12  -2 564.729 69.1412   2
   1  12  -2 462.585 62.4495   6
   1  12  -2 482.881 50.7387   1
   1  12  -2 526.180 56.0089   5
   1  12  -2 587.639 73.7614   6
  -1  12   2 518.598 53.8658   5
  -1  12   2 486.906 50.9992   5
  -1  12   2 542.818 71.3376   6
  -1  12   2 467.332 63.7309   6
   1  12  -2 504.912 50.7507   5
  -1  12   2 489.870 47.8919   1
   0 -12  -2 194.597 33.4383   3
   0 -12   2 113.696 14.3038   4
   0 -12   2 93.0452 26.4877   3
   0 -12   2 108.156 21.8225   1
   0 -12  -2 130.871 24.4033   1
   0  12   2 119.384 19.9898   5
   0  12   2 49.4725 20.8106   3
   0  12   2 125.326 48.0164   6
   0  12   2 137.453 27.1375   5
   0  12   2 120.555 40.1210   6
   0  12  -2 124.317 29.9196   6
   0  12  -2 115.800 24.8782   1
   0  12  -2 106.623 25.4776   5
   0  12  -2 195.360 51.2228   6
   0  12   2 117.317 22.5019   1
   0  12  -2 116.842 25.9679   5
   0  12  -2 11.4350 43.8321   2
  -1 -12  -2 1026.62 84.8694   1
   1 -12   2 1013.77 94.3279   3
  -1 -12  -2 1016.21 91.5442   3
   1 -12   2 949.132 76.8638   4
   1 -12   2 925.401 85.9162   1
  -1  12  -2 926.620 84.3364   5
   1  12   2 892.264 80.9216   5
   1  12   2 817.996 95.6620   6
  -1  12  -2 956.038 101.580   2
  -1  12  -2 871.009 97.5931   6
   1  12   2 786.511 102.545   6
  -1  12  -2 981.450 84.4004   1
   1  12   2 850.569 79.5205   1
  -1  12  -2 1070.71 100.722   6
  -1  12  -2 976.798 84.4743   5
   1  12   2 950.647 81.7336   5
  -2 -12  -2 764.361 73.9179   3
   2 -12   2 746.101 69.6020   3
   2 -12   2 730.611 55.2606   4
  -2 -12  -2 739.794 61.5347   1
   2 -12   2 489.916 60.3440   1
  -2  12  -2 584.552 79.4700   6
  -2  12  -2 642.862 83.4967   6
  -2  12  -2 705.971 65.5493   5
   2  12   2 644.874 60.6790   5
  -2  12  -2 643.441 59.9038   1
   2  12   2 712.473 62.1737   5
  -2  12  -2 656.158 72.0701   2
   2  12   2 583.459 81.3700   6
  -2  12  -2 607.826 60.4184   5
   2  12   2 673.509 86.8740   6
   2  12   2 606.984 63.9260   1
  -3 -12  -2 7.84183 24.7525   1
  -3 -12  -2 5.95817 29.3000   3
   3 -12   2 -32.545 35.7236   3
   3 -12   2 10.2388 7.55343   4
  -3  12  -2 -21.818 46.2715   6
   3  12   2 11.6677 34.2566   6
  -3  12  -2 14.1053 23.3720   5
   3  12   2 17.5735 16.6776   5
   3  12   2 3.79727 14.9969   1
   3  12   2 9.00706 16.1123   5
  -3  12  -2 -22.621 34.1767   6
  -3  12  -2 -3.8946 14.6897   5
   3  12   2 -38.053 51.9545   2
  -3  12  -2 -13.845 20.1495   1
   3  12   2 -32.078 41.6753   6
  -4 -12  -2 406.413 51.2440   3
   4 -12   2 394.893 33.2071   4
  -4 -12  -2 579.223 53.2171   1
   4 -12   2 428.347 54.1483   3
  -4  12  -2 319.860 63.1110   6
   4  12   2 345.172 45.1711   5
  -4  12  -2 358.006 47.9171   5
  -4  12  -2 416.829 42.2095   1
   4  12   2 347.224 73.1805   2
   4  12   2 357.893 43.6970   1
  -4  12  -2 400.115 55.8230   6
   4  12   2 349.436 55.6580   6
  -4  12  -2 510.673 49.0588   5
   4  12   2 412.934 49.5757   5
   5 -12   2 611.992 77.1187   3
  -5 -12  -2 768.776 69.2964   1
  -5  12  -2 624.981 89.9551   6
   5  12   2 651.698 83.6758   6
  -5  12  -2 592.004 64.0450   5
  -5  12  -2 631.391 82.7368   6
   5  12   2 652.981 81.8970   2
  -5  12  -2 605.634 64.1622   5
   5  12   2 642.067 60.0685   5
  -5  12  -2 624.011 63.4220   1
  -6 -12  -2 -27.392 27.0414   1
   6  12   2 -113.37 63.7242   2
   6  12   2 -25.434 25.9887   5
  -6  12  -2 76.8152 49.3409   6
   6  12   2 19.0240 39.9390   6
  -6  12  -2 8.90114 20.8395   5
  -6  12  -2 17.0340 21.9499   1
  -6  12  -2 26.6070 18.0087   3
  -6  12  -2 6.04541 18.1156   5
  -6  12  -2 40.5600 37.4037   6
  -7 -12  -2 345.622 41.5255   1
  -7  12  -2 254.853 38.0685   5
  -7  12  -2 320.753 52.8449   6
   7  12   2 279.805 67.6211   6
  -7  12  -2 288.695 35.9016   5
  -7  12  -2 259.805 55.3626   6
  -7  12  -2 259.513 36.7403   1
   7  12   2 229.818 80.0213   2
  -8 -12  -2 36.8409 23.3617   1
  -8  12  -2 28.5299 29.4388   3
   8  12   2 -3.3574 57.2398   2
  -8  12  -2 33.0765 23.9197   5
  -8  12  -2 8.15052 28.8129   1
   8  12   2 -28.329 30.5904   5
   8  12   2 48.0390 61.1360   6
  -8  12  -2 38.5241 47.7256   6
  -9 -12  -2 -33.588 34.9702   1
  -9  12  -2 53.8298 30.4107   3
   9  12   2 -16.699 85.6318   2
   9  12   2 20.7389 71.5662   6
  -9  12  -2 38.6928 47.2081   6
  -9  12  -2 -16.259 23.6273   5
 -10 -12  -2 -14.888 30.9869   1
 -10  12  -2 6.19115 26.7048   5
 -10  12  -2 16.3775 33.0111   3
  10  12   2 11.6324 104.547   2
 -10  12  -2 25.4833 50.3337   6
  -9 -13   2 4.26589 30.4153   1
  -9  13   2 -53.214 49.5691   6
   9  13  -2 -111.60 63.8385   2
  -9  13   2 -18.418 35.7085   3
   9  13  -2 -11.879 60.6458   6
  -9  13   2 -0.1029 26.2180   5
  -8 -13   2 74.3187 28.5676   1
  -8  13   2 37.2879 51.2222   6
   8  13  -2 26.8276 58.4172   2
   8  13  -2 12.9181 55.0301   6
  -8  13   2 34.7437 33.0330   3
  -8  13   2 86.2199 24.7372   5
  -7 -13   2 -51.240 30.5982   1
   7  13  -2 44.5522 68.3558   6
  -7  13   2 27.3722 45.0909   6
  -7  13   2 -6.3625 22.0394   3
  -7  13   2 17.4944 21.8634   5
   7  13  -2 -0.5320 69.8241   2
  -6 -13   2 367.702 45.6508   1
  -6  13   2 304.358 35.1195   1
  -6  13   2 260.866 49.3030   6
  -6  13   2 354.848 43.2885   5
   6  13  -2 213.468 62.9855   2
  -6  13   2 538.512 66.3791   6
   6  13  -2 314.773 78.2655   6
  -6  13   2 200.529 42.4167   3
  -5 -13   2 23.3101 31.8898   1
   5 -13  -2 -9.5543 10.1864   4
   5 -13  -2 -3.8109 6.76807   4
  -5  13   2 59.3450 21.4726   1
  -5  13   2 -9.6408 27.9188   3
  -5  13   2 16.2297 15.0013   5
  -5  13   2 -58.743 43.6385   6
   5  13  -2 0.33356 22.4948   5
  -5  13   2 -3.5698 48.2152   6
   5  13  -2 -16.620 63.9205   6
   5  13  -2 98.2355 47.6840   2
  -5  13   2 10.7277 19.4919   5
  -4 -13   2 116.832 22.2936   1
  -4  13   2 94.5367 29.2915   5
  -4  13   2 76.1377 49.9021   6
   4  13  -2 56.7712 62.0320   2
  -4  13   2 124.351 23.1746   1
  -4  13   2 56.2175 33.4285   3
   4  13  -2 155.442 47.2910   6
   4  13  -2 106.271 32.8509   5
  -4  13   2 97.2994 47.1273   6
  -4  13   2 118.946 23.3131   5
   3 -13  -2 195.748 26.3878   4
  -3 -13   2 208.275 35.4432   1
  -3  13   2 114.884 27.5213   3
  -3  13   2 165.151 31.9372   5
   3  13  -2 199.689 29.8496   5
  -3  13   2 220.151 27.7342   1
   3  13  -2 155.467 62.7888   6
   3  13  -2 149.640 27.8516   5
  -3  13   2 195.948 56.3905   6
  -3  13   2 202.609 50.1848   6
  -3  13   2 167.374 26.4294   5
   3  13  -2 255.727 61.7647   2
  -2 -13   2 227.119 31.0319   1
   2 -13  -2 200.858 28.0398   4
   2 -13  -2 183.642 32.1311   1
  -2  13   2 299.500 51.5954   6
  -2  13   2 156.860 31.9481   5
   2  13  -2 179.616 28.6149   5
  -2  13   2 209.269 24.2096   1
   2  13  -2 174.476 27.1035   5
   2  13  -2 210.569 49.8811   6
  -2  13   2 193.380 26.1365   5
  -2  13   2 106.493 29.3630   3
   2  13  -2 149.952 45.2695   2
  -2  13   2 121.866 55.6306   6
  -1 -13   2 153.117 27.5441   1
   1 -13  -2 182.661 28.8039   4
   1 -13  -2 96.7050 29.6428   1
  -1 -13   2 190.198 19.3978   4
  -1  13   2 126.254 29.5095   5
  -1  13   2 168.762 49.4788   6
   1  13  -2 285.009 60.9933   2
   1  13  -2 81.1099 21.1855   1
   1  13  -2 108.068 43.3544   6
   1  13  -2 155.551 26.3958   5
  -1  13   2 143.868 40.2820   6
   1  13  -2 120.999 31.1497   5
  -1  13   2 110.337 29.1656   5
  -1  13   2 203.451 27.2392   1
  -1  13   2 106.277 27.1668   3
   0 -13  -2 485.521 45.6704   1
   0 -13   2 455.789 39.3786   4
   0 -13   2 416.670 48.2537   1
   0  13  -2 377.383 45.4574   5
   0  13  -2 370.701 61.9304   6
   0  13   2 345.843 43.7271   5
   0  13  -2 446.663 45.4916   5
   0  13   2 465.115 49.0827   1
   0  13  -2 389.651 67.8506   2
   0  13   2 332.027 54.2166   6
   0  13  -2 386.501 45.4187   1
   0  13   2 284.487 48.2616   3
   0  13   2 327.834 44.8867   5
   0  13   2 338.028 67.9996   6
   0  13  -2 438.076 72.1824   6
   1 -13   2 36.9990 15.8972   4
  -1 -13  -2 -23.234 18.8023   1
   1 -13   2 15.6425 27.3104   1
   1  13   2 0.38914 23.1289   1
   1  13   2 -12.944 48.5441   6
   1  13   2 -15.012 26.3464   5
  -1  13  -2 -22.747 48.5851   6
  -1  13  -2 7.40926 18.5573   5
  -1  13  -2 30.5683 31.3337   6
   1  13   2 -4.2784 23.3464   5
  -1  13  -2 36.4807 19.6150   1
  -1  13  -2 15.2900 25.8329   5
  -1  13  -2 42.4884 48.4783   2
   2 -13   2 48.9299 30.3140   1
   2 -13   2 64.5877 12.9344   4
  -2 -13  -2 76.6217 22.0000   1
  -2  13  -2 51.9978 26.9349   1
  -2  13  -2 -4.7732 46.5760   2
   2  13   2 77.0597 43.0368   2
  -2  13  -2 99.1675 26.4284   5
   2  13   2 37.2257 27.0907   5
  -2  13  -2 96.1035 51.2182   6
  -2  13  -2 37.1399 26.2653   5
  -2  13  -2 63.5936 44.7916   6
   2  13   2 37.0062 19.6055   1
   2  13   2 51.7011 56.8240   6
   2  13   2 38.9901 29.5095   5
   3 -13   2 139.889 16.7633   4
  -3 -13  -2 157.503 28.2225   1
   3  13   2 130.447 33.9911   5
   3  13   2 92.2546 58.1687   6
  -3  13  -2 67.0030 45.5601   2
  -3  13  -2 109.177 45.9569   6
   3  13   2 171.153 69.0282   2
  -3  13  -2 136.406 28.7198   1
  -3  13  -2 162.994 31.5627   5
  -3  13  -2 159.713 31.7692   5
  -3  13  -2 127.070 41.7848   6
   3  13   2 122.860 32.0332   5
   4 -13   2 2.21604 7.52830   4
   4 -13   2 -3.1545 6.32744   4
  -4 -13  -2 12.1770 34.1361   1
   4  13   2 24.1811 59.2717   6
  -4  13  -2 21.4306 44.3239   6
  -4  13  -2 17.7072 18.4202   1
   4  13   2 -87.850 42.2118   2
   4  13   2 36.2416 28.8938   5
  -4  13  -2 3.69022 34.9202   6
  -4  13  -2 39.8132 20.9025   5
  -4  13  -2 -22.957 25.7544   5
  -5 -13  -2 56.4211 36.9669   1
   5  13   2 23.5554 63.9765   2
   5  13   2 10.6789 61.1733   6
  -5  13  -2 34.9353 19.6759   5
   5  13   2 -20.058 30.6459   5
  -5  13  -2 13.5238 33.4751   6
  -5  13  -2 -4.8869 44.6572   6
  -5  13  -2 -7.1047 26.7730   1
  -5  13  -2 -63.971 26.8193   5
  -6 -13  -2 76.4234 24.6517   1
  -6  13  -2 78.3831 37.1923   6
  -6  13  -2 99.2839 29.6517   1
   6  13   2 15.5152 25.1082   5
  -6  13  -2 93.6546 39.3205   6
   6  13   2 164.829 68.4400   6
   6  13   2 100.192 76.3379   2
  -6  13  -2 74.1701 20.7675   5
  -7 -13  -2 85.5214 36.6508   1
   7  13   2 23.4905 58.1388   2
  -7  13  -2 39.7157 34.5553   1
  -7  13  -2 34.1530 48.8997   6
   7  13   2 66.7032 70.3792   6
  -7  13  -2 59.2649 20.5498   5
  -8 -13  -2 64.4667 40.4330   1
   8  13   2 -127.40 87.5163   2
   8  13   2 4.46203 78.1429   6
  -8  13  -2 -3.1044 29.8398   5
  -8  13  -2 20.1131 37.7555   6
  -9 -13  -2 11.5531 36.3830   1
   9  13   2 118.843 76.8357   2
  -9  13  -2 -17.080 54.8856   6
   9  13   2 145.934 89.5589   6
  -9  13  -2 30.8664 19.5248   5
  -7 -14   2 24.2538 30.4310   1
  -7  14   2 -17.727 39.8033   3
  -7  14   2 -67.687 53.3430   6
   7  14  -2 -30.388 60.1569   6
  -7  14   2 23.1022 30.1316   5
   7  14  -2 -76.533 63.5547   2
  -6 -14   2 149.134 32.6061   1
   6  14  -2 17.7412 83.5278   2
   6  14  -2 105.761 82.8914   6
  -6  14   2 102.342 57.2277   6
  -6  14   2 95.9464 29.6561   3
  -6  14   2 49.7801 29.2703   5
  -5 -14   2 93.4019 30.5354   1
  -5  14   2 67.6250 60.0584   6
   5  14  -2 76.2909 55.9085   6
  -5  14   2 116.239 30.7216   5
  -5  14   2 30.0721 59.3896   6
   5  14  -2 109.708 76.2741   2
  -5  14   2 35.1169 36.8705   3
   5  14  -2 72.4327 44.5514   5
  -4 -14   2 309.723 40.3435   1
  -4  14   2 221.965 39.3079   3
  -4  14   2 272.918 38.3406   1
   4  14  -2 374.260 42.6840   5
  -4  14   2 398.831 44.4823   5
   4  14  -2 301.889 64.2383   2
  -4  14   2 336.207 65.1253   6
  -4  14   2 329.367 70.1026   6
   4  14  -2 332.638 80.6536   6
  -3 -14   2 53.7902 24.4982   4
  -3 -14   2 23.7309 35.8245   1
  -3  14   2 67.1072 54.3124   6
   3  14  -2 -57.640 68.1891   6
   3  14  -2 27.7199 48.1706   2
   3  14  -2 -16.223 25.1111   5
  -3  14   2 -1.2818 29.5453   5
  -3  14   2 -0.8857 32.2209   3
  -3  14   2 -1.8902 25.3522   1
  -3  14   2 -10.636 24.3283   5
  -2 -14   2 74.1440 23.4845   4
   2 -14  -2 31.8299 34.1067   1
  -2 -14   2 102.560 38.7436   1
   2 -14  -2 101.326 28.2315   4
  -2  14   2 51.7991 25.4562   5
  -2  14   2 159.329 58.1972   6
   2  14  -2 123.646 37.1526   5
  -2  14   2 67.6187 35.5326   3
  -2  14   2 50.3645 26.8577   1
   2  14  -2 -91.540 62.0213   2
   2  14  -2 19.0708 69.4258   6
  -2  14   2 85.9732 30.2616   5
  -1 -14   2 -5.7015 26.8251   1
   1 -14  -2 75.0692 29.7442   4
  -1 -14   2 73.1289 21.2710   4
   1 -14  -2 31.2556 22.2439   1
  -1  14   2 115.805 50.3916   6
   1  14  -2 -1.8617 33.8319   5
   1  14  -2 54.6008 60.5060   2
  -1  14   2 -8.0742 26.8976   1
  -1  14   2 34.0404 21.9506   5
  -1  14   2 24.7539 34.9605   3
   1  14  -2 51.2950 35.7202   5
   1  14  -2 77.7348 68.7253   6
  -1  14   2 2.03302 33.3307   5
   0 -14   2 23.4814 18.9262   4
   0 -14   2 24.6589 25.6000   1
   0 -14  -2 101.986 34.7200   4
   0 -14  -2 -10.873 31.8508   1
   0  14  -2 23.9592 22.2840   5
   0  14   2 9.26070 30.3841   1
   0  14  -2 54.7505 61.9316   2
   0  14  -2 38.4519 37.3162   6
   0  14  -2 17.5010 22.9624   5
   0  14   2 -11.398 36.8547   6
   0  14   2 17.3481 24.7252   5
   0  14   2 20.4478 30.0699   5
   1 -14   2 38.9220 17.4679   4
   1 -14   2 48.9949 25.1725   1
  -1 -14  -2 77.5966 35.2892   1
   1  14   2 -1.3184 63.1330   6
   1  14   2 42.5966 33.9930   5
   1  14   2 36.9450 67.6861   2
  -1  14  -2 42.6751 55.1952   6
   1  14   2 88.6583 32.8533   5
  -1  14  -2 105.068 60.6652   2
  -1  14  -2 16.8404 33.6242   5
  -1  14  -2 46.6265 23.2877   5
  -2 -14  -2 171.440 38.6574   1
   2 -14   2 141.103 23.2200   4
  -2  14  -2 181.938 60.5635   2
   2  14   2 177.634 38.2411   5
  -2  14  -2 172.275 30.2365   5
   2  14   2 135.113 71.3967   6
  -2  14  -2 107.532 47.2327   6
   2  14   2 131.950 50.6208   2
  -2  14  -2 196.284 38.0743   5
   3 -14   2 -0.1868 13.3463   4
  -3 -14  -2 -24.686 38.4145   1
  -3  14  -2 88.5978 54.9990   2
  -3  14  -2 -52.846 31.2321   5
   3  14   2 69.9323 68.3019   6
  -3  14  -2 -38.908 59.1185   6
  -3  14  -2 9.34043 23.3071   5
   3  14   2 -23.587 35.3559   5
   3  14   2 -131.36 68.2630   2
  -4 -14  -2 96.5475 40.2389   1
  -4  14  -2 59.9368 55.8923   2
   4  14   2 0.89673 71.2063   6
  -4  14  -2 11.2141 56.0966   6
   4  14   2 110.048 29.1110   5
  -4  14  -2 59.8707 34.3731   5
   4  14   2 59.7731 58.3959   2
  -5 -14  -2 17.1850 28.1117   1
   5  14   2 -28.293 38.7017   5
  -5  14  -2 49.7556 51.5703   2
  -5  14  -2 28.9037 56.3069   6
   5  14   2 2.63216 89.7958   2
   5  14   2 77.4129 56.3052   6
  -5  14  -2 23.4045 31.5230   5
  -5  14  -2 -15.638 43.8436   6
  -6 -14  -2 14.1321 31.6036   1
  -6  14  -2 -1.2973 58.2917   6
   6  14   2 15.0958 62.7212   2
   6  14   2 65.3513 82.7565   6
  -6  14  -2 -29.960 32.3197   5
  -6  14  -2 -40.408 51.1753   2
  -7 -14  -2 -12.361 32.0234   1
  -7  14  -2 13.8253 62.7210   6
   7  14   2 317.475 104.138   2
  -7  14  -2 0.00076 34.2587   5
   7  14   2 -95.576 59.9288   6
  -5 -15   2 270.455 55.6399   1
  -5 -15   2 36.4523 34.3257   4
  -5  15   2 69.9785 37.5966   5
   5  15  -2 29.8890 67.7141   6
  -5  15   2 48.4237 45.6135   3
   5  15  -2 -99.030 64.6387   2
  -4 -15   2 59.9268 31.4052   4
  -4 -15   2 -48.681 44.7622   1
   4  15  -2 -6.1232 35.6985   5
  -4  15   2 -10.561 63.6206   6
  -4  15   2 -8.1543 33.2698   5
   4  15  -2 -103.10 82.2499   6
   4  15  -2 22.0744 56.9840   2
  -4  15   2 -44.091 40.8149   3
  -3 -15   2 236.438 29.5546   4
  -3 -15   2 189.809 39.6073   1
   3  15  -2 168.132 53.0426   5
   3  15  -2 199.531 84.9569   6
   3  15  -2 14.8813 80.3300   2
  -3  15   2 292.450 69.7554   6
  -3  15   2 123.371 34.6241   3
  -3  15   2 176.788 33.3423   5
  -2 -15   2 54.9792 45.0552   1
   2 -15  -2 55.2744 30.1117   1
  -2 -15   2 121.641 29.7418   4
   2  15  -2 17.0261 76.3229   6
   2  15  -2 55.7239 76.5240   2
  -2  15   2 87.4530 46.8654   6
  -2  15   2 97.4873 36.6247   5
   2  15  -2 78.8606 44.4258   5
  -1 -15   2 179.087 36.1322   1
  -1 -15   2 171.495 31.3945   4
   1 -15  -2 208.881 46.2521   1
   1  15  -2 157.171 47.4164   5
   1  15  -2 96.4181 79.1895   2
  -1  15   2 199.548 33.0135   5
  -1  15   2 133.344 67.1876   6
   1  15  -2 122.303 75.6521   6
   0 -15   2 -4.0741 28.4371   1
   0 -15   2 3.70420 23.3489   4
   0 -15  -2 -46.011 28.2820   1
   0  15  -2 63.9764 49.2035   6
   0  15  -2 7.43768 40.3984   5
   0  15  -2 93.7545 72.9458   2
   0  15   2 -22.144 47.5381   6
[truncated: 1,705,866 more chars]
