# Supplementary material for: Hexa­aqua­nickel(II) bis­[tri­aqua-μ3-oxalato-di-μ-oxalato-bariumchromate(III)] tetra­hydrate
Source: Acta Crystallogr E Crystallogr Commun. 2020 Jul 17;76(Pt 8):1316–9. doi: 10.1107/S2056989020009536 (PMC7405579; doi:10.1107/S2056989020009536)
Supplement: Supplementary file 2 [file e-76-01316-Isup2.hkl]

data_I                                                                          
_shelx_title ' mo_Yves_BaNiCrox1_0m_a.res in P2(1)/n'                           
_shelx_refln_list_code          4                                               
_shelx_F_calc_maximum      423.19                                               
_exptl_crystal_F_000      1224.00                                               
_reflns_d_resolution_high  0.7697                                               
                                                                                
loop_                                                                           
 _space_group_symop_operation_xyz                                               
 'x, y, z'                                                                      
 '-x+1/2, y+1/2, -z+1/2'                                                        
 '-x, -y, -z'                                                                   
 'x-1/2, -y-1/2, z-1/2'                                                         
                                                                                
_cell_length_a    11.5556                                                       
_cell_length_b    11.0774                                                       
_cell_length_c    14.6105                                                       
_cell_angle_alpha  90.000                                                       
_cell_angle_beta   93.794                                                       
_cell_angle_gamma  90.000                                                       
                                                                                
_shelx_F_squared_multiplier     1.000                                           
                                                                                
loop_                                                                           
 _refln_index_h                                                                 
 _refln_index_k                                                                 
 _refln_index_l                                                                 
 _refln_F_squared_calc                                                          
 _refln_F_squared_meas                                                          
 _refln_F_squared_sigma                                                         
 _refln_observed_status                                                         
   2   0   0      53785.77      50566.99      2425.54 o                         
   4   0   0        637.05        406.88        36.90 o                         
   6   0   0      22148.94      22933.68       823.93 o                         
   8   0   0       1553.74       1608.16       101.06 o                         
  10   0   0       6621.32       6564.98       384.38 o                         
  12   0   0       8887.00       9172.73       428.25 o                         
  14   0   0        918.18        514.89       169.01 o                         
   1   1   0      19748.79      20484.90       507.72 o                         
   2   1   0      26634.63      27341.67       572.52 o                         
   3   1   0       5968.01       6154.41       143.25 o                         
   4   1   0      23254.62      22153.84       486.09 o                         
   5   1   0       1927.81       1893.13        78.50 o                         
   6   1   0       5637.46       5566.26       184.37 o                         
   7   1   0        727.67        608.37        52.28 o                         
   8   1   0      11010.90      10803.65       400.27 o                         
   9   1   0        419.61        413.56        49.02 o                         
  10   1   0       1732.42       1895.71       105.73 o                         
  11   1   0       6448.60       6722.00       251.59 o                         
  12   1   0       2368.70       2483.40       138.15 o                         
  13   1   0       9404.44       9368.02       316.90 o                         
  14   1   0        876.40        831.89       102.09 o                         
   0   2   0          0.74         55.10        18.89 o                         
   1   2   0        554.80        511.32        22.53 o                         
   2   2   0       2347.44       2156.84        97.89 o                         
   3   2   0      12647.54      12561.19       292.78 o                         
   4   2   0       1703.56       1737.38        96.51 o                         
   5   2   0      22941.78      24218.87       556.95 o                         
   6   2   0      22237.56      22132.65       492.71 o                         
   7   2   0       3120.62       3402.07        95.77 o                         
   8   2   0        879.33        923.49        49.05 o                         
   9   2   0      17353.87      17423.25       487.46 o                         
  10   2   0        211.62        256.23        71.88 o                         
  11   2   0       4852.05       5126.72       243.58 o                         
  12   2   0         26.64         39.26        90.05 o                         
  13   2   0       5571.53       5598.25       238.06 o                         
  14   2   0        200.90        238.50       161.76 o                         
   1   3   0      12717.53      12774.52       308.15 o                         
   2   3   0       6471.90       5998.29       155.49 o                         
   3   3   0       3382.68       3478.88       111.32 o                         
   4   3   0         85.37        100.09        56.11 o                         
   5   3   0         52.93         99.61        33.61 o                         
   6   3   0       5020.90       5568.20       142.83 o                         
   7   3   0      16403.90      16132.11       385.41 o                         
   8   3   0      14744.09      14365.42       352.81 o                         
   9   3   0       4453.33       4550.01       137.83 o                         
  10   3   0        962.41        915.11        49.84 o                         
  11   3   0       2102.06       2245.94       130.82 o                         
  12   3   0       1133.10       1467.30       156.09 o                         
  13   3   0       6475.53       6221.84       268.20 o                         
  14   3   0        597.79        764.52       191.98 o                         
   0   4   0      21286.38      20647.07       622.08 o                         
   1   4   0       9794.26       9275.03       200.31 o                         
   2   4   0      11603.03      11424.47       272.20 o                         
   3   4   0        285.38        409.71        52.55 o                         
   4   4   0      32716.12      32182.25       738.52 o                         
   5   4   0       1167.69        923.10        47.57 o                         
   6   4   0      22435.17      22940.69       561.02 o                         
   7   4   0         43.62         52.04        43.48 o                         
   8   4   0        460.86        443.03        41.49 o                         
   9   4   0       1333.62       1400.56        62.75 o                         
  10   4   0       9786.10       9781.93       240.32 o                         
  11   4   0       1179.77       1131.76        80.42 o                         
  12   4   0       3197.98       3164.69       142.68 o                         
  13   4   0        292.77        372.85       174.72 o                         
  14   4   0        311.61        237.92       104.55 o                         
   1   5   0       1618.30       1627.14        63.70 o                         
   2   5   0      41926.70      42774.55       897.42 o                         
   3   5   0       5166.06       4914.96       120.63 o                         
   4   5   0      20364.49      20137.02       456.09 o                         
   5   5   0       4663.30       4815.90       148.30 o                         
   6   5   0       4429.10       4087.80       123.78 o                         
   7   5   0       7880.36       7777.87       208.58 o                         
   8   5   0      11079.96      11321.48       277.50 o                         
   9   5   0        759.64        684.69        55.31 o                         
  10   5   0       1314.01       1142.68        73.01 o                         
  11   5   0         15.58         22.37        59.84 o                         
  12   5   0        715.78        724.21        72.50 o                         
  13   5   0        297.05        253.37        81.40 o                         
  14   5   0       3547.72       3657.18       352.02 o                         
   0   6   0      13827.95      13305.59       418.11 o                         
   1   6   0       2833.72       2810.32        85.79 o                         
   2   6   0       5745.07       5854.94       181.60 o                         
   3   6   0       5249.40       5231.07       130.79 o                         
   4   6   0       1416.52       1371.91        48.04 o                         
   5   6   0       3399.63       3622.99       121.25 o                         
   6   6   0        622.45        604.28        58.01 o                         
   7   6   0        274.48        316.73        53.15 o                         
   8   6   0       3145.74       3147.38       109.63 o                         
   9   6   0      10910.67      10428.26       248.42 o                         
  10   6   0       6647.73       6399.99       185.52 o                         
  11   6   0       9713.67       9079.25       263.43 o                         
  12   6   0       5944.46       5394.09       185.87 o                         
  13   6   0        398.42        338.45        99.82 o                         
   1   7   0      10508.30      10921.87       255.51 o                         
   2   7   0       3538.00       3719.25       141.70 o                         
   3   7   0       9238.10       9239.06       215.71 o                         
   4   7   0        864.32        841.43        63.99 o                         
   5   7   0         79.75         74.86        46.41 o                         
   6   7   0        845.21        940.39        66.97 o                         
   7   7   0       6501.82       6293.58       179.78 o                         
   8   7   0         81.80         32.48        54.51 o                         
   9   7   0         69.81        204.50        62.55 o                         
  10   7   0       1880.15       1854.30        90.02 o                         
  11   7   0      17118.02      15568.15       379.54 o                         
  12   7   0        627.56        579.39        97.49 o                         
  13   7   0      10394.13       9325.03       307.18 o                         
   0   8   0       7566.14       7312.78       279.95 o                         
   1   8   0       1007.78       1069.11       101.03 o                         
   2   8   0       2395.06       2220.01        84.68 o                         
   3   8   0       2953.04       2756.15        97.03 o                         
   4   8   0       2718.12       2531.60        87.40 o                         
   5   8   0       4116.79       4254.18       138.08 o                         
   6   8   0       5380.07       5329.33       153.76 o                         
   7   8   0        189.63        398.69        94.19 o                         
   8   8   0        479.08        471.00        77.86 o                         
   9   8   0       4083.88       4028.91       143.56 o                         
  10   8   0       7938.09       7777.77       227.57 o                         
  11   8   0       1510.09       1558.19       171.94 o                         
  12   8   0       3855.35       3949.24       209.47 o                         
   1   9   0        259.33        263.10        61.17 o                         
   2   9   0      33549.88      33998.13       715.86 o                         
   3   9   0       3703.01       3750.06       113.95 o                         
   4   9   0      16240.63      16282.89       342.36 o                         
   5   9   0        602.52        625.89        76.59 o                         
   6   9   0        401.90        323.49        68.08 o                         
   7   9   0        199.08        172.82        81.52 o                         
   8   9   0      18147.74      17167.46       409.08 o                         
   9   9   0        342.11        269.80       125.36 o                         
  10   9   0       1362.91       1087.87       122.24 o                         
  11   9   0         79.44         76.60       117.09 o                         
   0  10   0      11751.16      12030.97       420.77 o                         
   1  10   0        333.02        448.79        67.81 o                         
   2  10   0       1229.56       1273.32        77.85 o                         
   3  10   0       2360.08       2269.58        89.25 o                         
   4  10   0      11134.61      11253.50       264.06 o                         
   5  10   0          7.09         69.82        74.11 o                         
   6  10   0      11914.99      11454.93       294.50 o                         
   7  10   0         52.70        119.47        91.05 o                         
   8  10   0         77.71          2.75       109.32 o                         
   9  10   0       4285.29       4010.98       185.08 o                         
  10  10   0       1412.06       1105.61       125.49 o                         
   1  11   0       2123.60       2031.84       101.86 o                         
   2  11   0        372.69        363.45        83.27 o                         
   3  11   0       1465.02       1395.13        92.28 o                         
   4  11   0         43.14        173.21        71.11 o                         
   5  11   0      12324.81      12083.45       320.96 o                         
   6  11   0         27.16         46.47        92.78 o                         
   7  11   0       8431.38       8640.61       286.40 o                         
   8  11   0        702.26        707.38       145.74 o                         
   9  11   0       1553.10       1897.63       278.70 o                         
   0  12   0       1454.26       1482.77       165.90 o                         
   1  12   0        412.78        366.73        92.79 o                         
   2  12   0        187.31        -84.82        97.42 o                         
   3  12   0       1994.23       2020.19       109.19 o                         
   4  12   0       3130.01       3027.60       122.40 o                         
   5  12   0       2837.50       2818.72       161.91 o                         
   6  12   0       6217.65       6279.00       273.61 o                         
   7  12   0         50.87         36.07       150.78 o                         
   8  12   0        727.65        643.89       167.09 o                         
   1  13   0        301.69        248.00       128.81 o                         
   2  13   0       9074.02       8933.96       281.21 o                         
   3  13   0       2039.32       1689.32       144.44 o                         
   4  13   0       6762.34       6858.05       306.34 o                         
   5  13   0        179.04        166.67       153.40 o                         
   6  13   0       1127.57       1077.63       203.87 o                         
   0  14   0      13544.15      13260.60       663.65 o                         
   1  14   0        150.86         75.11       166.54 o                         
   2  14   0       3010.31       2935.25       240.31 o                         
   3  14   0        398.65         28.16       164.05 o                         
 -15   0   1       2771.20       2850.43       337.66 o                         
 -13   0   1       4227.39       4008.88       400.26 o                         
 -11   0   1       1153.33       1101.70       112.99 o                         
  -9   0   1      13030.30      13057.39       557.15 o                         
  -7   0   1      22273.92      22029.35      1044.56 o                         
  -5   0   1      10307.64       9637.20       516.45 o                         
  -3   0   1         16.96          6.36       103.47 o                         
  -1   0   1      10555.85       9765.26       441.55 o                         
   3   0   1       3291.94       3512.62       161.07 o                         
   5   0   1     129895.16     129733.21      3817.93 o                         
   7   0   1       7040.63       6935.97       256.07 o                         
   9   0   1         86.23         -2.17        48.22 o                         
  11   0   1       7753.42       8063.05       366.46 o                         
  13   0   1        470.78        421.63       120.59 o                         
 -14   1   1       1198.79       1083.92       113.80 o                         
 -13   1   1       3964.43       4201.40       183.16 o                         
 -12   1   1       1949.50       2021.63       108.65 o                         
 -11   1   1       2364.07       2399.05       118.40 o                         
 -10   1   1       4124.00       4249.42       172.17 o                         
  -9   1   1       3146.91       2867.27       144.72 o                         
  -8   1   1      22014.92      21670.31       738.66 o                         
  -7   1   1       1321.83       1289.37        82.64 o                         
  -6   1   1      19007.28      18799.58       476.74 o                         
  -5   1   1       4287.14       4362.79       124.09 o                         
  -4   1   1       9001.55       8971.69       195.15 o                         
  -3   1   1      23388.40      23986.73       570.70 o                         
  -2   1   1       6760.31       7207.07       162.51 o                         
  -1   1   1       1814.68       1635.19        44.85 o                         
   0   1   1          2.99          6.35         8.24 o                         
   1   1   1       6890.20       6536.00       166.54 o                         
   2   1   1      16506.24      16887.39       421.95 o                         
   3   1   1       5148.77       4815.81       134.34 o                         
   4   1   1       5464.30       4669.96       135.94 o                         
   5   1   1        698.17        603.36        56.58 o                         
   6   1   1        622.07        749.92        48.91 o                         
   7   1   1      21793.85      22816.92       508.65 o                         
   8   1   1        113.32        139.31       147.36 o                         
   9   1   1       6294.55       6610.34       195.04 o                         
  10   1   1       5486.60       5481.62       194.68 o                         
  11   1   1        508.04        604.86       108.99 o                         
  12   1   1        102.85        154.77       100.13 o                         
  13   1   1       7558.28       7574.37       292.96 o                         
  14   1   1        940.21       1134.13       107.56 o                         
 -14   2   1       5529.61       5926.79       251.10 o                         
 -13   2   1       1915.99       1953.10       174.79 o                         
 -12   2   1       4284.12       4127.11       178.01 o                         
 -11   2   1       1195.52       1385.17       181.54 o                         
 -10   2   1      23894.78      24473.98       848.09 o                         
  -9   2   1        158.89        212.80        32.24 o                         
  -8   2   1       8390.60       8009.13       226.71 o                         
  -7   2   1        119.95        108.41        23.11 o                         
  -6   2   1       8869.86       8828.55       199.15 o                         
  -5   2   1      12240.83      14038.93       329.60 o                         
  -4   2   1      27185.06      26293.12       577.79 o                         
  -3   2   1        387.73        389.89        32.02 o                         
  -2   2   1      10207.50      10455.36       255.38 o                         
  -1   2   1       5926.60       5975.62       133.22 o                         
   0   2   1      51021.45      53298.68      1153.31 o                         
   1   2   1      11086.25      10843.33       251.13 o                         
   2   2   1       3758.44       3472.46       104.94 o                         
   3   2   1      13886.78      15024.39       360.64 o                         
   4   2   1         12.36         74.90        79.29 o                         
   5   2   1       2712.68       3113.97       119.71 o                         
   6   2   1      12893.75      12607.46       291.65 o                         
   7   2   1       3344.64       3238.75        97.53 o                         
   8   2   1      12654.72      13345.53       328.36 o                         
   9   2   1       3748.23       3702.09       127.68 o                         
  10   2   1       3340.00       3307.80       113.76 o                         
  11   2   1       4769.30       4888.25       169.35 o                         
  12   2   1       1418.32       1586.70       111.85 o                         
  13   2   1        234.69        306.17       140.12 o                         
  14   2   1       2059.19       1849.21       235.15 o                         
 -14   3   1       6993.34       6645.57       266.02 o                         
 -13   3   1         50.72        222.57       150.29 o                         
 -12   3   1      18768.88      19623.73       671.97 o                         
 -11   3   1        760.13        976.66       100.26 o                         
 -10   3   1       1842.02       1855.87        89.19 o                         
  -9   3   1        275.93        356.31        41.43 o                         
  -8   3   1      11538.38      11486.12       264.52 o                         
  -7   3   1         36.56        134.52        36.13 o                         
  -6   3   1       4303.90       4325.30       117.06 o                         
  -5   3   1       1585.58       1654.28        61.25 o                         
  -4   3   1      11138.54      11358.17       272.44 o                         
  -3   3   1       3956.85       3646.90        95.16 o                         
  -2   3   1      45893.18      46453.57       968.89 o                         
  -1   3   1         37.86         90.49        19.63 o                         
   0   3   1      19076.67      18326.80       418.56 o                         
   1   3   1         25.57         37.41        21.00 o                         
   2   3   1       1689.74       1314.09        43.52 o                         
   3   3   1       2711.09       2410.78        97.25 o                         
   4   3   1      13762.23      14862.33       427.43 o                         
   5   3   1       1855.74       1798.24        56.42 o                         
   6   3   1        567.65        585.83        42.20 o                         
   7   3   1      11340.49      11675.76       262.63 o                         
   8   3   1      10699.99      10814.12       267.99 o                         
   9   3   1       1061.27       1004.91        52.76 o                         
  10   3   1       4496.54       4583.10       128.25 o                         
  11   3   1        263.57        287.73        49.73 o                         
  12   3   1        870.56        849.15        90.79 o                         
  13   3   1       4067.09       4227.64       361.08 o                         
  14   3   1         19.87         80.16        86.66 o                         
 -14   4   1        588.19        410.49       106.14 o                         
 -13   4   1       7460.57       7570.19       342.55 o                         
 -12   4   1          1.37        107.13       169.28 o                         
 -11   4   1        224.81        367.78        68.64 o                         
 -10   4   1        895.39        903.56        69.03 o                         
  -9   4   1        841.11        848.81        54.10 o                         
  -8   4   1       1215.18       1243.84        72.67 o                         
  -7   4   1       4418.34       4377.23       128.89 o                         
  -6   4   1      10078.35      10242.79       239.08 o                         
  -5   4   1         34.10         28.85        27.85 o                         
  -4   4   1       9790.17       9720.61       233.16 o                         
  -3   4   1      12314.42      13219.72       310.29 o                         
  -2   4   1       1631.81       1729.93        66.01 o                         
  -1   4   1      44975.99      47064.48       987.90 o                         
   0   4   1      19189.53      18310.01       379.01 o                         
   1   4   1      20734.41      20708.82       456.12 o                         
   2   4   1       1031.45       1284.15       103.01 o                         
   3   4   1       8024.05       8319.64       208.54 o                         
   4   4   1         40.89         82.60        28.38 o                         
   5   4   1      17265.17      17669.40       437.33 o                         
   6   4   1      11639.26      12511.86       294.61 o                         
   7   4   1       2668.11       2478.85        98.58 o                         
   8   4   1         93.06        125.64        40.05 o                         
   9   4   1      20173.29      19670.94       489.79 o                         
  10   4   1        384.62        408.61        46.29 o                         
  11   4   1      16635.06      16414.61       386.75 o                         
  12   4   1        281.29        197.51        53.36 o                         
  13   4   1        477.44        465.52       114.00 o                         
  14   4   1        826.56        581.69       204.41 o                         
 -14   5   1       1029.44       1415.71       194.32 o                         
 -13   5   1        130.51         55.19       194.96 o                         
 -12   5   1       2485.97       2549.21       180.19 o                         
 -11   5   1       4658.59       4538.83       136.75 o                         
 -10   5   1         28.18        -36.91        56.13 o                         
  -9   5   1        733.03        714.44        46.59 o                         
  -8   5   1        240.71        204.61        48.68 o                         
  -7   5   1         85.79        143.30        54.58 o                         
  -6   5   1       2833.39       3045.05        97.56 o                         
  -5   5   1       7261.93       7439.53       195.42 o                         
  -4   5   1       6328.54       6944.24       162.13 o                         
  -3   5   1       5514.27       5678.50       129.86 o                         
  -2   5   1      27590.18      27065.69       557.07 o                         
  -1   5   1          7.37        138.07        35.67 o                         
   0   5   1      20424.67      23358.61       539.08 o                         
   1   5   1      35361.96      37050.22       812.61 o                         
   2   5   1       2181.26       2031.55        62.11 o                         
   3   5   1      14416.17      14134.41       282.48 o                         
   4   5   1        323.43        295.67        39.27 o                         
   5   5   1       2561.70       2483.35        84.67 o                         
   6   5   1        163.92        139.53        49.24 o                         
   7   5   1      28377.55      28850.10       673.34 o                         
   8   5   1       1205.94       1227.37        68.77 o                         
   9   5   1      16644.25      16269.77       404.85 o                         
  10   5   1       2189.92       2232.64       101.26 o                         
  11   5   1       1298.32       1085.92       103.35 o                         
  12   5   1       2657.51       2614.50       104.80 o                         
  13   5   1       9027.71       8899.54       481.25 o                         
 -13   6   1        620.37        353.80       170.05 o                         
 -12   6   1        558.00        512.44        70.20 o                         
 -11   6   1        197.12        179.51        71.55 o                         
 -10   6   1      17040.47      16588.01       402.00 o                         
  -9   6   1       2872.54       2725.69        98.61 o                         
  -8   6   1       1573.02       1546.87        73.66 o                         
  -7   6   1       3255.25       3238.64       107.44 o                         
  -6   6   1      12958.83      12686.53       328.95 o                         
  -5   6   1       1736.61       1529.20        66.72 o                         
  -4   6   1      29905.11      30679.48       635.16 o                         
  -3   6   1       7670.64       8472.21       233.13 o                         
  -2   6   1        145.69         76.24        42.01 o                         
  -1   6   1        830.96        904.94        49.46 o                         
   0   6   1      13055.60      12817.21       307.55 o                         
   1   6   1        132.96        111.82        34.34 o                         
   2   6   1      13673.76      13728.12       344.71 o                         
   3   6   1       2603.30       2660.21       123.94 o                         
   4   6   1        500.37        527.94        61.02 o                         
   5   6   1      17204.54      16919.55       388.25 o                         
   6   6   1       9735.12       9461.45       252.81 o                         
   7   6   1       2456.53       2445.25        99.91 o                         
   8   6   1       5583.84       5468.59       162.75 o                         
   9   6   1       2496.22       2482.12        94.90 o                         
  10   6   1          2.97        139.80       108.08 o                         
  11   6   1       2795.76       2443.54       132.67 o                         
  12   6   1       1143.20       1054.98        93.59 o                         
  13   6   1         20.60       -116.43       116.43 o                         
 -13   7   1        148.44         83.38       139.87 o                         
 -12   7   1       4554.88       4096.25       176.15 o                         
 -11   7   1        137.23        -39.44        86.33 o                         
 -10   7   1        240.48        196.01        81.39 o                         
  -9   7   1       2910.63       2767.78       108.40 o                         
  -8   7   1      18828.62      18703.14       441.33 o                         
  -7   7   1        233.20        312.76        60.79 o                         
  -6   7   1      22107.90      22672.68       501.60 o                         
  -5   7   1       1404.92       1301.25        66.01 o                         
  -4   7   1        927.47        979.52        59.70 o                         
  -3   7   1       1914.95       1867.59        67.23 o                         
  -2   7   1      32125.88      32525.11       676.28 o                         
  -1   7   1         12.04         61.32        44.36 o                         
   0   7   1       1885.86       1962.86        68.03 o                         
   1   7   1        801.66        768.95        49.99 o                         
   2   7   1      12166.95      12180.59       280.97 o                         
   3   7   1       1255.96       1329.74        59.27 o                         
   4   7   1      26243.14      25756.96       607.49 o                         
   5   7   1        964.03        932.65        67.77 o                         
   6   7   1      12856.34      12450.97       299.44 o                         
   7   7   1        519.22        627.11        65.73 o                         
   8   7   1          4.30        -55.88        68.05 o                         
   9   7   1          6.57        129.44        66.34 o                         
  10   7   1        164.91        254.00        74.51 o                         
  11   7   1        172.18        318.83        98.12 o                         
  12   7   1        533.41        440.33       133.34 o                         
  13   7   1         38.56         -9.67       108.25 o                         
 -12   8   1        984.86       1077.71       222.20 o                         
 -11   8   1        193.25        159.31       143.10 o                         
 -10   8   1       3384.48       3026.92       124.15 o                         
  -9   8   1       5183.70       5122.95       166.62 o                         
  -8   8   1       1817.67       1942.83        93.99 o                         
  -7   8   1       5419.96       5198.54       156.61 o                         
  -6   8   1       7488.67       7257.40       190.33 o                         
  -5   8   1       6253.11       6263.61       174.03 o                         
  -4   8   1      15615.68      15644.77       336.05 o                         
  -3   8   1         12.95          7.30        46.29 o                         
  -2   8   1         19.06        -30.40        46.01 o                         
  -1   8   1       8182.18       8194.03       207.74 o                         
   0   8   1       3927.06       4032.61       128.53 o                         
   1   8   1        561.66        535.46        50.97 o                         
   2   8   1       9556.53       9527.78       237.65 o                         
   3   8   1       8378.74       8412.47       209.23 o                         
   4   8   1        909.14        893.70        45.50 o                         
   5   8   1      10995.65      11211.35       276.04 o                         
   6   8   1       1599.36       1571.36        86.31 o                         
   7   8   1       1205.20       1307.59        82.33 o                         
   8   8   1       1107.45       1014.88        88.63 o                         
   9   8   1       2804.63       2763.51       115.79 o                         
  10   8   1         74.30         25.37        80.53 o                         
  11   8   1       2571.68       2642.05       137.96 o                         
  12   8   1        185.48         45.57       117.26 o                         
 -11   9   1       5024.26       4882.69       229.18 o                         
 -10   9   1        143.89        204.50        95.35 o                         
  -9   9   1       2248.29       2284.37       120.85 o                         
  -8   9   1        761.22        666.94       103.38 o                         
  -7   9   1        544.94        505.88        74.73 o                         
  -6   9   1       1012.99       1027.22        75.34 o                         
  -5   9   1       3196.21       3318.73       108.46 o                         
  -4   9   1        864.29        836.67        64.32 o                         
  -3   9   1      13793.64      13060.07       281.85 o                         
  -2   9   1       1064.22       1024.67        64.54 o                         
  -1   9   1        547.28        617.22        64.77 o                         
   0   9   1         67.61         71.43        54.20 o                         
   1   9   1       5823.47       6176.49       179.14 o                         
   2   9   1          2.03        -54.43        54.43 o                         
   3   9   1      19603.50      19273.95       422.72 o                         
   4   9   1         89.59        130.93        62.61 o                         
   5   9   1         12.82        118.92        69.30 o                         
   6   9   1       1118.27       1262.06        82.83 o                         
   7   9   1      10891.86      10734.45       279.43 o                         
   8   9   1       2256.44       2180.45       111.34 o                         
   9   9   1       9695.13       9239.90       284.28 o                         
  10   9   1          6.13         19.01        96.86 o                         
  11   9   1       1083.87        863.84       125.37 o                         
 -10  10   1       3644.38       3295.09       168.47 o                         
  -9  10   1        209.47        244.26       118.32 o                         
  -8  10   1        205.21        619.36       103.37 o                         
  -7  10   1         22.58        -47.74       113.74 o                         
  -6  10   1       5565.19       5308.35       173.46 o                         
  -5  10   1       1902.73       1862.52       104.51 o                         
  -4  10   1       3992.19       4095.21       136.30 o                         
  -3  10   1       4553.86       4469.60       132.32 o                         
  -2  10   1        227.69        337.00        76.62 o                         
  -1  10   1      12448.96      12846.82       308.97 o                         
   0  10   1       1318.31       1401.38        84.68 o                         
   1  10   1       2133.05       2198.10        93.25 o                         
   2  10   1       3913.05       3906.37       137.11 o                         
   3  10   1         67.25        -32.65        53.02 o                         
   4  10   1        239.22        293.65        68.07 o                         
   5  10   1      11097.42      11288.04       297.95 o                         
   6  10   1       4826.49       4709.06       161.05 o                         
   7  10   1       2218.52       2059.04       118.11 o                         
   8  10   1       1822.35       1658.75       119.28 o                         
   9  10   1       4781.44       4799.35       201.99 o                         
  10  10   1        359.30        451.94       132.92 o                         
  -9  11   1        102.90         15.40       186.82 o                         
  -8  11   1       8793.97       8925.53       360.77 o                         
  -7  11   1         12.81         81.28       161.24 o                         
  -6  11   1       6437.63       6176.91       204.36 o                         
  -5  11   1         33.04         43.40        62.56 o                         
  -4  11   1       2579.85       2749.97       110.12 o                         
  -3  11   1        205.12        100.51        72.32 o                         
  -2  11   1      15561.73      15606.47       356.10 o                         
  -1  11   1        270.85        205.07        79.42 o                         
   0  11   1       7070.60       7298.89       213.72 o                         
   1  11   1        543.45        575.73        82.66 o                         
   2  11   1       1016.34       1077.98        89.40 o                         
   3  11   1       1218.40       1186.24        81.52 o                         
   4  11   1       4913.07       4854.36       147.76 o                         
   5  11   1          0.79        144.52        84.02 o                         
   6  11   1        111.06         93.72       100.50 o                         
   7  11   1         97.03        272.56       120.21 o                         
   8  11   1       3102.37       3053.28       166.10 o                         
   9  11   1       1108.41       1229.93       176.82 o                         
  -8  12   1       1361.17       1019.34       183.49 o                         
  -7  12   1          4.64       -151.58       151.58 o                         
  -6  12   1       4639.91       4536.91       206.92 o                         
  -5  12   1         91.44         84.82        56.15 o                         
  -4  12   1      12347.74      12048.52       347.60 o                         
  -3  12   1       4626.65       4628.26       158.55 o                         
  -2  12   1         83.17        -15.22        89.49 o                         
  -1  12   1       3727.98       3736.53       140.01 o                         
   0  12   1       8048.26       7919.95       238.20 o                         
   1  12   1        217.11        132.33        98.27 o                         
   2  12   1       4053.82       4053.65       147.11 o                         
   3  12   1        234.72        218.35        76.54 o                         
   4  12   1        468.26        422.95        83.53 o                         
   5  12   1         25.69         45.96       130.63 o                         
   6  12   1       3365.31       3605.09       195.16 o                         
   7  12   1         10.03       -125.41       131.35 o                         
   8  12   1        998.15       1115.98       183.66 o                         
  -6  13   1       2085.67       2124.94       272.26 o                         
  -5  13   1       5679.05       5828.93       276.37 o                         
  -4  13   1          9.62        -96.23       118.13 o                         
  -3  13   1       3158.46       3245.46       171.09 o                         
  -2  13   1       2659.16       2755.23       158.47 o                         
  -1  13   1       1522.03       1514.36       130.64 o                         
   0  13   1          0.32        -45.22       114.81 o                         
   1  13   1       4980.89       4900.50       180.20 o                         
   2  13   1       5275.65       5215.14       196.83 o                         
   3  13   1       5280.91       5068.46       207.58 o                         
   4  13   1       2484.02       2122.04       201.36 o                         
   5  13   1        108.09       -143.04       162.72 o                         
   6  13   1        347.33        289.37       192.17 o                         
  -3  14   1         31.78         32.33       176.06 o                         
  -2  14   1          4.03        104.06       170.12 o                         
  -1  14   1       1241.29       1109.93       162.82 o                         
   0  14   1        165.88        216.30       141.86 o                         
   1  14   1       2060.06       2356.44       179.28 o                         
   2  14   1       1132.41       1159.47       205.65 o                         
   3  14   1       3930.06       4072.42       277.24 o                         
 -14   0   2      13612.18      13555.42       661.75 o                         
 -12   0   2       6920.84       7413.39       373.14 o                         
 -10   0   2       2989.33       3402.08       250.05 o                         
  -8   0   2       4171.48       3734.21       196.46 o                         
  -6   0   2       6567.07       6215.20       331.08 o                         
  -4   0   2      72289.38      70681.67      2250.14 o                         
  -2   0   2      10528.14      10257.13       307.30 o                         
   0   0   2       7501.20       6626.20       316.65 o                         
   2   0   2        153.13        291.57        80.68 o                         
   4   0   2       4886.55       4996.75       226.43 o                         
   6   0   2       2550.07       2470.50       105.22 o                         
   8   0   2      17449.71      18829.16       630.53 o                         
  10   0   2      17970.12      18659.69       706.56 o                         
  12   0   2        465.87        462.56       101.43 o                         
  14   0   2        118.92        -29.64       108.59 o                         
 -14   1   2        100.09        -52.10       113.41 o                         
 -13   1   2        508.59        556.71       142.08 o                         
 -12   1   2      11324.95      11568.42       375.38 o                         
 -11   1   2        140.93        184.66        64.22 o                         
 -10   1   2       5770.52       5979.91       224.07 o                         
  -9   1   2       1864.36       1964.24       103.90 o                         
  -8   1   2       8800.72       8829.50       288.55 o                         
  -7   1   2        252.66        258.27        49.25 o                         
  -6   1   2      21289.96      22010.09       529.05 o                         
  -5   1   2       8106.84       8901.34       197.68 o                         
  -4   1   2      20777.65      21141.07       446.87 o                         
  -3   1   2      29240.88      29116.47       611.04 o                         
  -2   1   2      10749.11      10605.24       236.67 o                         
  -1   1   2      44642.98      42624.90       832.71 o                         
   0   1   2       7116.25       6966.86       136.82 o                         
   1   1   2         27.43         21.36        14.98 o                         
   2   1   2         60.63         73.20        25.74 o                         
   3   1   2      20728.29      21041.34       459.17 o                         
   4   1   2      16927.00      18020.24       436.45 o                         
   5   1   2       3391.44       3859.59       160.26 o                         
   6   1   2       2546.52       2568.96        84.60 o                         
   7   1   2      26328.95      27028.59       625.33 o                         
   8   1   2       3070.51       3155.97       121.94 o                         
   9   1   2      21387.55      22030.08       521.64 o                         
  10   1   2        635.38        666.82        48.04 o                         
  11   1   2       1105.30       1167.66        62.40 o                         
  12   1   2       2519.13       2921.63       150.18 o                         
  13   1   2       3650.89       3693.06       177.53 o                         
  14   1   2       2743.26       2493.33       199.46 o                         
 -14   2   2        317.54        487.80       123.40 o                         
 -13   2   2       1156.94       1056.85       216.46 o                         
 -12   2   2       1934.76       2055.55       131.01 o                         
 -11   2   2       1886.03       2015.59       176.47 o                         
 -10   2   2        874.00       1016.78        80.24 o                         
  -9   2   2       2759.06       2864.06       143.77 o                         
  -8   2   2       3166.66       3578.74       122.86 o                         
  -7   2   2       5171.24       5142.46       123.52 o                         
  -6   2   2       2850.90       2787.13        77.38 o                         
  -5   2   2      29958.17      30744.32       673.35 o                         
  -4   2   2       4135.24       4714.23       126.89 o                         
  -3   2   2      38097.12      37433.55       757.81 o                         
  -2   2   2       1160.78        891.33        32.69 o                         
  -1   2   2        252.17        232.04        26.80 o                         
   0   2   2        715.06        959.76        46.01 o                         
   1   2   2      47309.57      49185.76      1024.25 o                         
   2   2   2       9442.35       8495.54       208.81 o                         
   3   2   2        299.90        276.85        34.73 o                         
   4   2   2       2328.82       2222.41        79.06 o                         
   5   2   2      49975.83      50905.29      1106.08 o                         
   6   2   2       1501.78       1348.11        54.08 o                         
   7   2   2      19800.52      19894.42       466.42 o                         
   8   2   2       2104.78       2067.64        80.00 o                         
   9   2   2        165.32        190.68        38.39 o                         
  10   2   2         27.32        124.75        59.73 o                         
  11   2   2      11454.75      11680.10       305.87 o                         
  12   2   2        282.56        393.98        88.44 o                         
  13   2   2       2532.49       2736.61       224.90 o                         
  14   2   2       1497.32       1394.33       154.03 o                         
 -14   3   2        468.27        525.26       111.70 o                         
 -13   3   2          1.25         94.46       189.50 o                         
 -12   3   2       4505.81       4500.31       286.29 o                         
 -11   3   2        707.74        668.99        80.49 o                         
 -10   3   2       1017.89       1026.61        77.78 o                         
  -9   3   2       8252.19       8307.70       213.98 o                         
  -8   3   2        194.52        227.60        31.68 o                         
  -7   3   2       8461.85       8325.81       203.36 o                         
  -6   3   2       9511.67       9832.91       221.77 o                         
  -5   3   2        905.44        779.04        37.70 o                         
  -4   3   2       6094.28       6625.52       161.04 o                         
  -3   3   2      25301.02      25280.98       580.12 o                         
  -2   3   2       5372.47       4860.29       108.41 o                         
  -1   3   2       2056.21       1877.26        54.23 o                         
   0   3   2      52743.44      54925.58      1075.68 o                         
   1   3   2      21425.71      21822.20       444.65 o                         
   2   3   2        309.03        358.41        31.86 o                         
   3   3   2      69550.30      69967.48      1580.23 o                         
   4   3   2       2821.49       2857.25       102.31 o                         
   5   3   2      28947.84      30049.14       635.71 o                         
   6   3   2       1707.53       1879.81        74.82 o                         
   7   3   2       6697.85       6430.15       163.35 o                         
   8   3   2       1217.25       1293.99        79.45 o                         
   9   3   2      12530.56      12349.25       429.35 o                         
  10   3   2         17.82         26.94        42.81 o                         
  11   3   2        682.56        675.23        61.38 o                         
  12   3   2       2106.06       2103.66       102.75 o                         
  13   3   2       8389.80       8576.89       317.91 o                         
  14   3   2        719.27        675.65       170.67 o                         
 -14   4   2       5084.60       4903.14       242.79 o                         
 -13   4   2         87.62         -9.05       183.52 o                         
 -12   4   2        547.89        553.43        87.13 o                         
 -11   4   2        258.54        284.81       119.93 o                         
 -10   4   2      21387.17      21118.08       465.02 o                         
  -9   4   2       1635.12       1727.06        73.23 o                         
  -8   4   2      23536.21      23336.53       527.43 o                         
  -7   4   2       1666.22       1718.48        75.28 o                         
  -6   4   2          1.82        -22.56        45.24 o                         
  -5   4   2       3218.08       2953.82        74.56 o                         
  -4   4   2      10980.35      11024.58       225.70 o                         
  -2   4   2      30232.01      33109.56       674.77 o                         
  -1   4   2         20.83        153.17        40.45 o                         
   0   4   2      13275.53      12614.57       284.32 o                         
   1   4   2       1604.33       1400.56        68.64 o                         
   2   4   2      14326.49      14569.84       357.53 o                         
   3   4   2       5425.98       5493.61       140.23 o                         
   4   4   2       7067.53       7160.37       184.57 o                         
   5   4   2       6485.89       6833.95       211.08 o                         
   6   4   2        916.44        909.58        50.45 o                         
   7   4   2       2991.53       2911.67        90.28 o                         
   8   4   2         28.22         34.52        60.95 o                         
   9   4   2         16.19         78.84        37.13 o                         
  10   4   2       2150.62       2010.30        77.86 o                         
  11   4   2       3787.46       3676.81       109.21 o                         
  12   4   2         14.96        -62.87        62.87 o                         
  13   4   2          4.76          8.14        84.24 o                         
  14   4   2       6999.49       6995.20       394.74 o                         
 -14   5   2        500.13        355.07       221.69 o                         
 -13   5   2         22.79         92.43       152.78 o                         
 -12   5   2       9541.39       9357.66       323.31 o                         
 -11   5   2       1726.59       1674.41       139.72 o                         
 -10   5   2       3682.38       3657.27       129.57 o                         
  -9   5   2       5404.40       5268.19       149.72 o                         
  -8   5   2      17639.42      17898.00       403.49 o                         
  -7   5   2       6260.40       6057.60       147.13 o                         
  -6   5   2      38327.16      39128.11       778.79 o                         
  -5   5   2         50.89         16.94        28.63 o                         
  -4   5   2        681.63        704.79        69.06 o                         
  -3   5   2          9.95        -17.84        34.80 o                         
  -2   5   2       7820.73       7657.70       191.75 o                         
  -1   5   2        537.69        516.57        69.03 o                         
   0   5   2       4500.82       4366.57       147.83 o                         
   1   5   2       4603.54       4940.55       120.03 o                         
   2   5   2         31.41         39.58        24.32 o                         
   3   5   2      17054.74      16896.86       369.11 o                         
   4   5   2       3025.98       3126.89       114.86 o                         
   5   5   2       6796.49       6981.91       188.98 o                         
   6   5   2      16203.55      16234.50       410.84 o                         
   7   5   2       1004.15       1228.49        79.93 o                         
   8   5   2       2625.48       2666.44        98.32 o                         
   9   5   2        143.17        120.10        57.75 o                         
  10   5   2        414.12        390.53        71.84 o                         
  11   5   2       2154.31       1870.45       114.87 o                         
  12   5   2       7180.05       6849.03       208.17 o                         
  13   5   2       3931.66       3663.86       228.39 o                         
 -13   6   2       1848.32       1587.66       122.01 o                         
 -12   6   2         53.93         92.27        61.10 o                         
 -11   6   2       3181.29       3081.99       118.12 o                         
 -10   6   2        739.95        688.43        74.03 o                         
  -9   6   2        116.27        138.79        57.74 o                         
  -8   6   2       4614.20       4557.36       138.61 o                         
  -7   6   2       5427.54       5573.44       157.31 o                         
  -6   6   2       3989.73       3839.19       115.85 o                         
  -5   6   2       6242.50       6469.71       175.33 o                         
  -4   6   2       9265.56       9246.04       223.89 o                         
  -3   6   2       1255.87       1264.18        56.48 o                         
  -2   6   2       7024.78       7148.78       179.01 o                         
  -1   6   2       8970.79       8869.84       195.18 o                         
   0   6   2         11.37        -29.88        48.97 o                         
   1   6   2      10889.97      11027.40       254.76 o                         
   2   6   2       1336.61       1329.10        79.11 o                         
   3   6   2       2363.67       2319.61        95.60 o                         
   4   6   2        561.62        549.28        50.72 o                         
   5   6   2      19168.99      19012.25       443.59 o                         
   6   6   2       1175.21       1149.49        68.49 o                         
   7   6   2      18252.89      17743.34       416.60 o                         
   8   6   2       1779.37       1684.18        78.73 o                         
   9   6   2       1296.11       1304.47        82.32 o                         
  10   6   2       7510.89       7052.03       213.46 o                         
  11   6   2      12705.59      11481.16       391.78 o                         
  12   6   2       2190.85       1826.26       109.34 o                         
  13   6   2       2834.06       2419.13       180.32 o                         
 -13   7   2       3808.71       3206.44       238.59 o                         
 -12   7   2        754.79        727.01       105.33 o                         
 -11   7   2        216.13        157.12        78.66 o                         
 -10   7   2       1188.41       1180.66        82.18 o                         
  -9   7   2       1439.92       1410.64        80.94 o                         
  -8   7   2        984.74       1097.01        70.88 o                         
  -7   7   2       6153.59       6031.79       169.28 o                         
  -6   7   2          8.41         31.45        49.42 o                         
  -5   7   2        465.87        437.20        45.15 o                         
  -4   7   2       1576.30       1530.79        85.32 o                         
  -3   7   2      28482.33      29084.44       567.87 o                         
  -2   7   2        260.69        290.03        41.50 o                         
  -1   7   2      38028.10      38458.45       745.10 o                         
   0   7   2        458.83        426.42        46.43 o                         
   1   7   2        180.96        209.60        49.20 o                         
   2   7   2        287.12        187.99        38.96 o                         
   3   7   2      18285.65      18378.89       395.84 o                         
   4   7   2          1.95         69.85        56.52 o                         
   5   7   2        165.33        232.28        55.24 o                         
   6   7   2        288.82        289.97        65.76 o                         
   7   7   2       3727.62       3696.85       139.66 o                         
   8   7   2        747.97        829.77        83.77 o                         
   9   7   2      18260.52      18237.83       425.04 o                         
  10   7   2        753.70        843.37        81.99 o                         
  11   7   2        531.27        395.65        90.10 o                         
  12   7   2         26.50          0.24        94.15 o                         
 -12   8   2       1466.42       1187.25       177.82 o                         
 -11   8   2        364.47        429.60       103.56 o                         
 -10   8   2       6574.17       6273.72       194.92 o                         
  -9   8   2        710.35        686.10        80.96 o                         
  -8   8   2       7132.98       6763.09       203.81 o                         
  -7   8   2       2731.54       2610.58        97.98 o                         
  -6   8   2         23.46         35.67        66.29 o                         
  -5   8   2       8482.78       8766.29       298.95 o                         
  -4   8   2      23555.71      23356.08       482.82 o                         
  -3   8   2      13488.86      13240.82       286.49 o                         
  -2   8   2       8938.58       9021.38       203.00 o                         
  -1   8   2      10106.18       9848.87       225.86 o                         
   0   8   2       2625.69       2887.89        97.40 o                         
   1   8   2       9520.02       9420.62       232.32 o                         
   2   8   2       2707.96       2617.33        90.84 o                         
   3   8   2        387.66        353.82        47.12 o                         
   4   8   2        297.59        300.56        47.82 o                         
   5   8   2       8779.89       8650.89       260.09 o                         
   6   8   2        700.46        631.54        79.03 o                         
   7   8   2       3543.86       3703.75       138.91 o                         
   8   8   2       2520.56       2390.97       111.21 o                         
   9   8   2       1470.18       1527.03        93.97 o                         
  10   8   2       1623.08       1442.57       103.98 o                         
  11   8   2       3666.51       3733.52       222.40 o                         
  12   8   2        517.65        461.73       126.88 o                         
 -11   9   2        256.21        338.30       125.53 o                         
 -10   9   2       3350.75       3512.90       182.11 o                         
  -9   9   2       1169.10       1138.11       104.84 o                         
  -8   9   2       2961.60       2928.60       138.33 o                         
  -7   9   2       4070.89       4065.59       141.68 o                         
  -6   9   2      13852.56      13558.55       319.07 o                         
  -5   9   2        250.09        148.32        53.89 o                         
  -4   9   2       1711.82       1676.76        78.31 o                         
  -3   9   2        209.67        184.26        53.26 o                         
  -2   9   2       8261.37       8095.93       198.22 o                         
  -1   9   2        454.38        570.92        62.06 o                         
   0   9   2       5969.27       6061.09       162.48 o                         
   1   9   2        243.60        284.17        61.32 o                         
   2   9   2       1419.21       1364.56        69.03 o                         
   3   9   2        661.29        649.41        87.85 o                         
   4   9   2       2211.05       2215.74        79.88 o                         
   5   9   2         21.09         31.54        67.02 o                         
   6   9   2       3327.20       3415.13       129.20 o                         
   7   9   2        139.84        135.67        80.72 o                         
   8   9   2        948.22       1011.51       101.18 o                         
   9   9   2        357.55        214.58        97.80 o                         
  10   9   2         96.46        236.60       110.08 o                         
  11   9   2       2582.56       2494.50       164.02 o                         
 -10  10   2      11153.08      10182.46       528.81 o                         
  -9  10   2         12.71        -12.13       116.89 o                         
  -8  10   2       8742.87       8182.95       269.36 o                         
  -7  10   2        622.51        676.06        92.60 o                         
  -6  10   2        140.50        179.30        79.98 o                         
  -5  10   2       4688.84       4744.82       148.03 o                         
  -4  10   2       3258.82       3365.53       118.82 o                         
  -3  10   2        189.04        242.00        63.42 o                         
  -2  10   2          9.92         17.14        61.66 o                         
  -1  10   2       7912.25       7594.75       198.28 o                         
   0  10   2       2335.56       2336.48        97.74 o                         
   1  10   2      11358.99      11968.53       283.90 o                         
   2  10   2      11037.54      11074.18       271.89 o                         
   3  10   2        110.75        117.49        61.50 o                         
   4  10   2       6041.04       6028.36       169.76 o                         
   5  10   2       4246.80       4271.10       146.57 o                         
   6  10   2       1668.06       1650.28       109.71 o                         
   7  10   2       9325.35       9158.12       261.71 o                         
   8  10   2        327.17        631.49       113.54 o                         
   9  10   2        341.89        393.56       131.64 o                         
  10  10   2       1165.22       1009.17       153.59 o                         
  -9  11   2       7239.18       6555.08       283.36 o                         
  -8  11   2       1715.26       1619.82       150.81 o                         
  -7  11   2       7668.31       6929.75       241.42 o                         
  -6  11   2        893.10        773.47        97.55 o                         
  -5  11   2         74.41         84.30        67.04 o                         
  -4  11   2        174.39        -24.50        98.80 o                         
  -3  11   2       2126.53       2225.33        99.54 o                         
  -2  11   2          2.10        -13.13        78.53 o                         
  -1  11   2       3264.36       3200.81       123.61 o                         
   0  11   2        130.82        187.66        76.32 o                         
   1  11   2       5136.43       5396.52       167.40 o                         
   2  11   2         85.31        173.18        69.62 o                         
   3  11   2      23064.35      23478.36       521.93 o                         
   4  11   2         96.77        104.82        76.19 o                         
   5  11   2      11660.65      11511.83       329.12 o                         
   6  11   2         10.01       -107.08       107.08 o                         
   7  11   2       4395.94       4565.08       192.29 o                         
   8  11   2        268.26        369.83       124.63 o                         
   9  11   2       7598.68       6916.50       381.56 o                         
  -8  12   2       3426.12       3316.08       268.76 o                         
  -7  12   2        298.44        444.42       199.77 o                         
  -6  12   2         12.48        -75.31       136.38 o                         
  -5  12   2       9248.45       9511.55       353.23 o                         
  -4  12   2        541.60        535.22        88.59 o                         
  -3  12   2        712.20        765.74        95.97 o                         
  -2  12   2        145.53        111.80        95.86 o                         
  -1  12   2       9088.26       9090.92       247.03 o                         
   0  12   2       1906.77       2042.94       110.42 o                         
   1  12   2      15972.18      16424.24       383.07 o                         
   2  12   2      12071.81      11598.60       289.83 o                         
   3  12   2         34.87          4.58        81.58 o                         
   4  12   2       7313.68       7161.32       247.47 o                         
   5  12   2      11233.09      11171.64       393.26 o                         
   6  12   2        129.06        111.27       194.08 o                         
   7  12   2       5086.97       4978.95       279.58 o                         
   8  12   2        631.59        346.72       193.40 o                         
  -6  13   2       5438.56       5748.39       516.19 o                         
  -5  13   2         95.17        105.66       139.95 o                         
  -4  13   2       2106.61       1873.68       171.05 o                         
  -3  13   2       3271.37       3212.91       165.97 o                         
  -2  13   2       3251.93       3324.45       176.88 o                         
  -1  13   2       2719.23       2703.47       187.68 o                         
   0  13   2       7275.59       6989.71       236.17 o                         
   1  13   2         45.30        164.94       115.28 o                         
   2  13   2        914.35        999.45       120.40 o                         
   3  13   2       2422.21       2402.45       158.87 o                         
   4  13   2        182.52         67.72       127.29 o                         
   5  13   2         65.07         53.61       181.82 o                         
   6  13   2       1263.51       1350.70       188.51 o                         
  -3  14   2        263.66        145.99       170.05 o                         
  -2  14   2       1443.89       1214.86       225.38 o                         
  -1  14   2        811.70        635.26       156.86 o                         
   0  14   2        556.58        412.14       138.73 o                         
   1  14   2        956.47        850.19       163.31 o                         
   2  14   2       2643.50       2785.45       218.33 o                         
 -13   0   3        157.93        -36.26       165.91 o                         
 -11   0   3       5120.89       5240.63       279.05 o                         
  -9   0   3      21056.54      22126.56       918.57 o                         
  -7   0   3       3270.42       3353.60       164.29 o                         
  -5   0   3      20427.54      20908.62       677.71 o                         
  -3   0   3       4148.23       3942.60       131.94 o                         
  -1   0   3      38609.42      36375.39      1159.27 o                         
   1   0   3     179087.64     193607.72      8290.74 o                         
   3   0   3      17868.50      16426.94       594.96 o                         
   5   0   3       1984.74       1659.08       113.76 o                         
   7   0   3        882.51        834.50        59.89 o                         
   9   0   3       1025.05       1062.36        71.06 o                         
  11   0   3       9030.11       9477.16       455.93 o                         
  13   0   3       6551.89       6922.80       585.86 o                         
 -14   1   3        463.17        522.09       103.56 o                         
 -13   1   3       4172.83       4195.71       186.85 o                         
 -12   1   3      10021.84      10144.05       335.34 o                         
 -11   1   3       6542.12       6737.57       240.57 o                         
 -10   1   3      11309.92      11666.30       399.27 o                         
  -9   1   3         67.25         66.49        65.89 o                         
  -8   1   3         85.91        127.41        52.25 o                         
  -7   1   3      24927.09      24584.42       662.67 o                         
  -6   1   3         31.29         21.14        25.70 o                         
  -5   1   3       6699.21       6121.53       138.03 o                         
  -4   1   3       1443.81       1643.04        54.90 o                         
  -3   1   3      21792.67      20511.92       406.56 o                         
  -2   1   3       4662.95       4396.41       110.01 o                         
  -1   1   3      37672.06      39089.80       816.61 o                         
   1   1   3       1237.13       1388.58       119.31 o                         
   2   1   3       9410.75       9643.91       248.66 o                         
   3   1   3      24045.51      22386.75       514.71 o                         
   4   1   3      18990.91      18539.94       429.40 o                         
   5   1   3      21142.02      20281.46       487.08 o                         
   6   1   3        754.43        963.64        77.08 o                         
   7   1   3        432.95        425.33        61.42 o                         
   8   1   3       1941.35       2035.85        77.76 o                         
   9   1   3       4577.13       4923.43       144.15 o                         
  10   1   3         50.20         90.70        31.44 o                         
  11   1   3       4072.59       4235.46       137.71 o                         
  12   1   3       5895.29       5760.95       193.33 o                         
  13   1   3         12.48         62.47       136.99 o                         
  14   1   3      11151.43      12323.52       529.37 o                         
 -14   2   3      14033.31      14230.62       487.09 o                         
 -13   2   3        816.52        928.53       106.27 o                         
 -12   2   3       5162.63       5299.83       226.96 o                         
 -11   2   3        205.20        171.55       100.99 o                         
 -10   2   3       2188.54       2298.27       192.10 o                         
  -9   2   3        209.17        310.19        81.02 o                         
  -8   2   3      10006.27       9913.84       246.32 o                         
  -7   2   3       3678.33       3642.06        90.25 o                         
  -6   2   3        255.43        289.23        30.33 o                         
  -5   2   3       5181.93       5103.06       118.21 o                         
  -4   2   3       3650.99       3608.78        93.76 o                         
  -3   2   3      15827.65      15585.90       294.09 o                         
  -2   2   3      19154.02      18470.42       426.16 o                         
  -1   2   3      11508.30      11444.81       219.05 o                         
   0   2   3        657.70        629.03        34.05 o                         
   1   2   3        116.82         82.77        20.80 o                         
   2   2   3       5657.15       5251.21       171.51 o                         
   4   2   3       8224.02       8388.98       210.22 o                         
   5   2   3        873.13        963.39        82.33 o                         
   6   2   3      24130.56      23231.36       632.35 o                         
   7   2   3       3073.73       2865.50       115.69 o                         
   8   2   3        264.01        322.08        52.84 o                         
   9   2   3        148.21        198.04        53.72 o                         
  10   2   3      17587.46      18057.79       413.38 o                         
  11   2   3         65.41         97.07        46.57 o                         
  12   2   3       7713.47       7516.95       333.14 o                         
  13   2   3        237.08        163.90        84.85 o                         
  14   2   3       1109.14       1319.55       217.02 o                         
 -14   3   3       1292.70       1438.32       220.55 o                         
 -13   3   3       2895.91       2694.71       184.43 o                         
 -12   3   3       4202.76       4146.05       193.90 o                         
 -11   3   3       3625.53       3708.85       166.60 o                         
 -10   3   3       7134.59       7381.64       220.91 o                         
  -9   3   3       2680.09       2750.14        86.62 o                         
  -8   3   3        308.61        338.22        34.57 o                         
  -7   3   3      16550.73      16746.88       366.55 o                         
  -6   3   3      11460.27      11128.13       263.26 o                         
  -5   3   3       3667.97       3997.74       103.33 o                         
  -4   3   3      31966.81      32899.10       613.53 o                         
  -3   3   3       6862.28       7479.82       169.99 o                         
  -2   3   3       3148.33       3463.45        77.70 o                         
  -1   3   3       2025.05       1915.56        60.73 o                         
   0   3   3       1357.78       1131.03        51.93 o                         
   1   3   3       9793.52      10536.19       242.31 o                         
   2   3   3      41389.84      40616.92       821.53 o                         
   3   3   3      13537.27      14195.85       320.97 o                         
   4   3   3       8105.03       8736.66       201.57 o                         
   5   3   3       5077.95       4867.40       121.30 o                         
   6   3   3        258.94        229.88        32.57 o                         
   7   3   3        460.64        509.99        66.31 o                         
   8   3   3      25470.15      24718.51       720.39 o                         
   9   3   3         89.64        298.52        69.38 o                         
  10   3   3       6202.22       6274.45       191.00 o                         
  11   3   3        920.44        941.36        71.93 o                         
  12   3   3       2574.47       2519.67        97.00 o                         
  13   3   3        471.21        422.86        48.44 o                         
  14   3   3       3944.75       4076.51       260.57 o                         
 -14   4   3        854.04        977.52       129.02 o                         
 -13   4   3       2354.25       2370.93       347.04 o                         
 -12   4   3        564.15        715.53       147.56 o                         
 -11   4   3       2160.40       2348.50        88.67 o                         
 -10   4   3         94.10        117.30        60.63 o                         
  -9   4   3      15040.76      15091.92       344.32 o                         
  -8   4   3       1237.59       1297.10        60.40 o                         
  -7   4   3       1966.79       2184.23        76.82 o                         
  -6   4   3          4.83         45.69       134.99 o                         
  -5   4   3      30842.05      30504.84       592.16 o                         
  -4   4   3          1.63         13.71        30.52 o                         
  -3   4   3      59051.60      60189.82      1179.68 o                         
  -2   4   3       4212.57       4315.60       101.33 o                         
  -1   4   3       1420.53       1381.91        47.75 o                         
   0   4   3       1751.95       1628.06        52.52 o                         
   1   4   3      29921.26      30544.81       605.16 o                         
   2   4   3         24.22          3.70        39.21 o                         
   3   4   3      11560.90      12404.92       313.10 o                         
   4   4   3        602.44        557.04        37.51 o                         
   5   4   3      22122.10      22460.64       503.65 o                         
   6   4   3        256.80        375.01        53.15 o                         
   7   4   3      17501.45      17197.70       367.56 o                         
   8   4   3          7.99         13.99        46.51 o                         
   9   4   3       1193.04       1138.86        56.14 o                         
  10   4   3       1040.75       1118.10        56.67 o                         
  11   4   3        669.02        698.92        53.51 o                         
  12   4   3        280.25        253.51        51.53 o                         
  13   4   3       1562.82       1573.80       135.75 o                         
  14   4   3        489.49        613.22       368.99 o                         
 -14   5   3        507.65        426.93       214.21 o                         
 -13   5   3       3026.57       3050.33       166.37 o                         
 -12   5   3         21.93         -3.94        67.89 o                         
 -11   5   3       6844.85       6656.57       165.74 o                         
 -10   5   3        769.39        773.87        67.02 o                         
  -9   5   3        269.86        223.13        50.33 o                         
  -8   5   3         46.57         40.85        46.50 o                         
  -7   5   3      15179.16      15291.10       322.53 o                         
  -6   5   3       2948.33       2970.20        89.88 o                         
  -5   5   3      20500.75      20864.39       414.60 o                         
  -4   5   3       1166.46       1398.22        77.02 o                         
  -3   5   3      22515.29      23396.95       484.38 o                         
  -2   5   3       5734.14       5487.02       130.25 o                         
  -1   5   3      64233.87      65987.48      1293.21 o                         
   0   5   3        430.62        385.22        35.26 o                         
   1   5   3         73.08         88.56        27.95 o                         
   2   5   3      10843.70      11717.38       265.01 o                         
   3   5   3      31127.72      32017.32       709.24 o                         
   5   5   3      17161.59      17289.35       419.31 o                         
   6   5   3       4502.10       4405.83       144.44 o                         
   7   5   3        308.58        327.51        52.04 o                         
   8   5   3      11904.11      12088.75       289.37 o                         
   9   5   3      12593.31      12111.34       302.55 o                         
  10   5   3        959.03       1032.16        82.01 o                         
  11   5   3       2990.72       2568.67       130.57 o                         
  12   5   3        442.33        373.80        75.63 o                         
  13   5   3        141.24        108.11       102.53 o                         
 -13   6   3        260.75        232.55        73.27 o                         
 -12   6   3       3859.43       3925.69       146.92 o                         
 -11   6   3       6081.61       5830.18       165.89 o                         
 -10   6   3       1580.72       1441.97        71.35 o                         
  -9   6   3       8627.90       8451.05       207.77 o                         
  -8   6   3        974.44        975.31        63.22 o                         
  -7   6   3       3421.37       3566.69       117.47 o                         
  -6   6   3       4832.08       4813.55       133.03 o                         
  -5   6   3        910.82        898.75        63.91 o                         
  -4   6   3        850.67        916.10        85.56 o                         
  -3   6   3       5448.62       5388.56       132.25 o                         
  -2   6   3       2400.91       2563.90        81.34 o                         
  -1   6   3       8928.90       8577.56       220.97 o                         
   0   6   3       9005.63       9104.54       211.13 o                         
   1   6   3      14754.99      15259.27       356.79 o                         
   2   6   3         18.28         -9.03        45.28 o                         
   3   6   3      17017.48      17505.06       399.17 o                         
   4   6   3      15367.06      16613.25       402.55 o                         
   5   6   3         71.08        302.53        61.05 o                         
   6   6   3       5408.20       5220.04       157.61 o                         
   7   6   3         22.53        -11.31        59.04 o                         
   8   6   3          3.44         11.71        58.76 o                         
   9   6   3        192.34         57.53        66.77 o                         
  10   6   3      15074.59      14978.86       463.98 o                         
  11   6   3       3449.13       3242.45       136.06 o                         
  12   6   3       4394.55       3810.68       178.08 o                         
  13   6   3        514.29        561.42       109.63 o                         
 -13   7   3        153.48        105.66       108.60 o                         
 -12   7   3       5525.84       4947.36       179.34 o                         
 -11   7   3         24.77         14.74        70.32 o                         
 -10   7   3      14871.45      14652.38       380.10 o                         
  -9   7   3         27.06         57.39        72.72 o                         
  -8   7   3       1394.19       1389.28        73.51 o                         
  -7   7   3        322.87        370.15        59.10 o                         
  -6   7   3       2001.06       1836.90        71.95 o                         
  -5   7   3        453.89        438.23        50.62 o                         
  -4   7   3       2033.78       2057.94        74.62 o                         
  -3   7   3        437.15        432.47        41.35 o                         
  -2   7   3        763.62        900.05        53.00 o                         
  -1   7   3        331.06        355.29        48.68 o                         
   0   7   3      10091.28      10535.25       229.77 o                         
   1   7   3       1904.22       1784.84        66.90 o                         
   2   7   3      22065.97      23861.75       501.08 o                         
   3   7   3       2166.74       2140.47        78.90 o                         
   4   7   3      11275.47      11382.33       282.02 o                         
   5   7   3        562.16        626.11        63.20 o                         
   6   7   3       5070.96       5092.11       153.27 o                         
   7   7   3       1359.22       1389.95        78.46 o                         
   8   7   3       8125.14       8113.63       258.20 o                         
   9   7   3         62.92         -6.29        78.71 o                         
  10   7   3       1459.36       1291.58        98.69 o                         
  11   7   3        164.57        283.59       213.10 o                         
  12   7   3       6459.59       6526.82       358.59 o                         
 -12   8   3       1642.05       1522.42       170.15 o                         
 -11   8   3       4886.28       4774.66       182.94 o                         
 -10   8   3        613.90        695.64        82.75 o                         
  -9   8   3      13488.84      13175.19       329.40 o                         
  -8   8   3       5234.71       4959.98       152.14 o                         
  -7   8   3       3041.78       2979.13       109.10 o                         
  -6   8   3        467.81        490.31        52.07 o                         
  -5   8   3      11316.61      11285.59       264.74 o                         
  -4   8   3        556.11        635.46        57.96 o                         
  -3   8   3       9624.12       9728.81       224.53 o                         
  -2   8   3       1440.26       1389.43        63.33 o                         
  -1   8   3       1847.54       1987.13        86.16 o                         
   0   8   3        244.69        379.13        70.40 o                         
   1   8   3      23989.13      23760.50       489.59 o                         
   2   8   3       1141.92       1022.72        58.22 o                         
   3   8   3       4075.64       4247.07       126.21 o                         
   4   8   3       1292.18       1319.08        64.40 o                         
   5   8   3         13.88        -18.64        66.79 o                         
   6   8   3       2753.84       2967.86       116.63 o                         
   7   8   3       7657.15       7977.45       238.85 o                         
   8   8   3        255.72        107.04        80.92 o                         
   9   8   3        116.91         -3.92        90.63 o                         
  10   8   3       4560.83       4483.86       185.28 o                         
  11   8   3       2617.45       2721.86       221.55 o                         
  12   8   3       3430.23       2968.47       285.25 o                         
 -11   9   3       2025.28       1793.91       236.56 o                         
 -10   9   3        785.73        478.48       142.13 o                         
  -9   9   3       1107.50        979.62       102.99 o                         
  -8   9   3        161.71         65.62        84.22 o                         
  -7   9   3      14198.39      14041.00       343.01 o                         
  -6   9   3          4.21         -2.56        49.59 o                         
  -5   9   3       2601.28       2647.10        96.85 o                         
  -4   9   3          1.75          9.25        51.40 o                         
  -3   9   3      10259.65      10804.58       256.22 o                         
  -2   9   3         57.29         93.53        54.06 o                         
  -1   9   3      25686.12      26006.23       537.29 o                         
   0   9   3         11.87         -2.40        48.65 o                         
   1   9   3        293.72        171.33        54.48 o                         
   2   9   3       3851.62       3904.48       130.36 o                         
   3   9   3      11778.81      12146.57       310.76 o                         
   4   9   3       1177.00       1284.47        90.47 o                         
   5   9   3       6390.88       6532.29       214.77 o                         
   6   9   3        342.66        234.92       102.50 o                         
   7   9   3        144.37         90.48        87.53 o                         
   8   9   3        383.63        219.62       115.70 o                         
   9   9   3       8680.74       8557.71       285.57 o                         
  10   9   3        545.14        686.28       145.64 o                         
  11   9   3       2340.33       2059.67       164.81 o                         
 -10  10   3        271.08        181.16       120.62 o                         
  -9  10   3       2609.10       2361.21       176.14 o                         
  -8  10   3       6186.57       5633.96       213.91 o                         
  -7  10   3        359.54        352.44        87.78 o                         
  -6  10   3       1633.73       1515.00        85.39 o                         
  -5  10   3       5172.10       5183.40       152.90 o                         
  -4  10   3          3.65         23.37        64.58 o                         
  -3  10   3       5160.43       5088.55       143.04 o                         
  -2  10   3       2436.10       2475.83        93.88 o                         
  -1  10   3        663.58        794.19        68.01 o                         
   0  10   3       6717.36       6741.25       180.05 o                         
   1  10   3      11128.51      11514.51       269.08 o                         
   2  10   3        349.92        329.89        63.67 o                         
   3  10   3       1057.27       1172.00        76.50 o                         
   4  10   3       1384.14       1441.81        83.25 o                         
   5  10   3       8652.52       8713.11       251.59 o                         
   6  10   3       4449.90       4617.16       184.00 o                         
   7  10   3      13729.38      13335.42       363.90 o                         
   8  10   3        265.26        216.65       112.00 o                         
   9  10   3       2530.36       2545.89       181.91 o                         
  10  10   3       1724.75       1345.28       230.88 o                         
  -9  11   3        122.19        179.79       166.06 o                         
  -8  11   3        209.21        -23.44       129.51 o                         
  -7  11   3       1235.41       1022.30       127.17 o                         
  -6  11   3       5367.01       5006.55       192.66 o                         
  -5  11   3        219.82        329.43        73.49 o                         
  -4  11   3      10998.80      10035.12       258.13 o                         
  -3  11   3         60.86         25.09        74.33 o                         
  -2  11   3        611.38        696.61        75.51 o                         
  -1  11   3       1836.60       2071.51        93.67 o                         
   0  11   3         33.44         13.01        66.23 o                         
   1  11   3        853.52        955.11        80.40 o                         
   2  11   3       1454.16       1565.85        86.81 o                         
   3  11   3        126.86         -4.70        75.06 o                         
   4  11   3        174.48        132.73        79.54 o                         
   5  11   3        533.95        427.06       103.08 o                         
   6  11   3       2742.38       2640.61       153.61 o                         
   7  11   3         39.45        139.89       124.42 o                         
   8  11   3      10503.97      10725.90       379.95 o                         
   9  11   3        202.58        169.06       163.49 o                         
  -8  12   3       8082.18       7383.64       548.40 o                         
  -7  12   3         44.31       -140.11       140.11 o                         
  -6  12   3       1937.30       2099.51       169.69 o                         
  -5  12   3       5665.82       5698.94       238.89 o                         
  -4  12   3        393.37        449.90       108.82 o                         
  -3  12   3       4801.57       4588.10       156.14 o                         
  -2  12   3       3215.19       3144.64       124.00 o                         
  -1  12   3        211.38        363.39        89.98 o                         
   0  12   3       7018.54       7081.67       205.38 o                         
   1  12   3       1338.07       1390.55        98.22 o                         
   2  12   3        520.21        529.54       112.41 o                         
   3  12   3        423.63        390.97        92.84 o                         
   4  12   3       1602.67       1383.01        99.44 o                         
   5  12   3        962.21       1027.29       146.51 o                         
   6  12   3       6070.29       6007.45       268.14 o                         
   7  12   3       2819.79       3225.13       250.48 o                         
  -6  13   3         34.46         46.83       179.16 o                         
  -5  13   3        889.05       1048.33       153.76 o                         
  -4  13   3          0.93          2.13       149.54 o                         
  -3  13   3       3774.84       3824.96       164.76 o                         
  -2  13   3        483.31        370.19       120.89 o                         
  -1  13   3      14816.03      14651.57       401.49 o                         
   0  13   3        745.71        501.00       104.28 o                         
   1  13   3       1164.01       1267.98       123.13 o                         
   2  13   3       2157.80       2074.60       142.68 o                         
   3  13   3       2919.63       2831.10       155.49 o                         
   4  13   3       1851.22       1767.82       206.80 o                         
   5  13   3       4876.63       4368.75       258.19 o                         
  -2  14   3        142.83        -98.26       160.72 o                         
  -1  14   3       1765.13       1949.50       160.32 o                         
   0  14   3        605.43        668.59       146.73 o                         
   1  14   3      12989.92      13050.91       412.96 o                         
   2  14   3         10.46          0.39       178.47 o                         
 -14   0   4       2808.83       2799.46       379.84 o                         
 -12   0   4       2791.85       2883.16       284.88 o                         
 -10   0   4       2500.39       2651.52       173.64 o                         
  -8   0   4         26.45         32.89        60.26 o                         
  -6   0   4       4032.01       3807.83       161.84 o                         
  -4   0   4      43860.48      44554.52      1231.99 o                         
  -2   0   4       3624.83       3867.24       140.41 o                         
   0   0   4      16732.06      15003.82       497.93 o                         
   2   0   4       1044.00       1265.44       146.10 o                         
   4   0   4      49693.17      50750.93      1628.58 o                         
   6   0   4      59679.23      58925.54      2079.43 o                         
   8   0   4      17751.33      18774.55       700.88 o                         
  10   0   4       3895.95       4618.34       230.74 o                         
  12   0   4      12787.04      13682.94       813.00 o                         
  14   0   4         91.91        -30.93       147.00 o                         
 -14   1   4       2128.17       2434.68       152.76 o                         
 -13   1   4        112.39         -4.88       101.68 o                         
 -12   1   4         20.89        102.29        75.47 o                         
 -11   1   4       2277.23       2194.56       114.61 o                         
 -10   1   4       1754.48       1623.79        95.79 o                         
  -9   1   4         52.54        138.16       112.77 o                         
  -8   1   4       2392.15       2267.76        89.41 o                         
  -7   1   4      14782.04      14693.69       333.36 o                         
  -5   1   4      37311.37      37647.28       763.28 o                         
  -4   1   4       1980.08       2323.60        88.91 o                         
  -3   1   4       5451.89       5564.68       116.69 o                         
  -2   1   4      14981.50      14777.38       318.30 o                         
  -1   1   4         46.06         22.71        20.08 o                         
   0   1   4       5314.74       4529.71       114.56 o                         
   1   1   4       2343.45       2252.28        69.26 o                         
   2   1   4      21731.04      19759.37       439.76 o                         
   3   1   4       3793.56       3620.67       233.26 o                         
   4   1   4      27796.12      27971.43       670.51 o                         
   5   1   4       8478.11       7785.55       214.35 o                         
   6   1   4       3654.78       3351.36       136.88 o                         
   7   1   4        275.19        291.96       102.49 o                         
   8   1   4      12197.67      12713.50       352.55 o                         
   9   1   4          3.90        149.17        93.29 o                         
  10   1   4       9325.30       9709.35       297.21 o                         
  11   1   4       1241.91       1267.98        73.37 o                         
  12   1   4         14.07         77.95       137.05 o                         
  13   1   4        241.02        273.28        84.67 o                         
  14   1   4       3535.02       3740.00       243.13 o                         
 -14   2   4       1198.94       1158.77       131.23 o                         
 -13   2   4       8917.04       9342.43       345.95 o                         
 -12   2   4        480.68        526.55       106.86 o                         
 -11   2   4       1161.01       1188.69       116.19 o                         
 -10   2   4       3568.10       3585.31       163.22 o                         
  -9   2   4      36365.71      37073.21       993.06 o                         
  -8   2   4        693.07        670.42        49.79 o                         
  -7   2   4       9550.92       8973.46       189.19 o                         
  -6   2   4       2502.49       2329.63        65.90 o                         
  -5   2   4       4584.59       4558.53       111.02 o                         
  -4   2   4       2093.33       2386.98        95.98 o                         
  -3   2   4      36375.43      35421.88       721.33 o                         
  -2   2   4      16099.88      14976.50       304.23 o                         
  -1   2   4         52.47         23.94        36.10 o                         
   0   2   4       3918.42       3685.02       113.48 o                         
   1   2   4      22231.94      20928.49       432.57 o                         
   2   2   4      14884.29      14249.80       347.26 o                         
   3   2   4      75234.50      77587.49      1746.48 o                         
   4   2   4       1318.59       1350.26        58.18 o                         
   5   2   4       2674.30       3000.64       126.07 o                         
   6   2   4       1797.62       1935.80        79.89 o                         
   7   2   4       4549.66       4430.76       179.11 o                         
   8   2   4       1375.84       1409.66        79.84 o                         
   9   2   4       8087.06       8593.51       224.56 o                         
  10   2   4       2901.86       3178.75       103.86 o                         
  11   2   4       1470.06       1248.60        78.00 o                         
  12   2   4       4517.19       4768.37       212.05 o                         
  13   2   4        505.30        672.22       107.32 o                         
  14   2   4        171.42        253.43        96.87 o                         
 -14   3   4       1206.23       1135.28       118.57 o                         
 -13   3   4       9946.24      10384.62       397.76 o                         
 -12   3   4        539.92        717.32       153.86 o                         
 -11   3   4      23228.77      23093.92       745.75 o                         
 -10   3   4        280.58        368.29        67.32 o                         
  -9   3   4       9046.86       9199.20       220.15 o                         
  -8   3   4       1060.19       1064.52        55.26 o                         
  -7   3   4       4980.71       4693.56       122.15 o                         
  -6   3   4         34.75         78.69        25.73 o                         
  -5   3   4       4691.65       4576.04       101.92 o                         
  -4   3   4       5583.44       5873.96       141.39 o                         
  -3   3   4       2272.11       1960.01        71.89 o                         
  -2   3   4      16302.50      16438.61       345.18 o                         
  -1   3   4      23853.33      23527.83       441.74 o                         
   0   3   4       1492.38       1442.18        50.32 o                         
   1   3   4      15707.89      14737.37       360.41 o                         
   3   3   4        937.62        653.61        66.70 o                         
   4   3   4      12512.33      12333.33       300.00 o                         
   5   3   4       1651.56       1768.50        72.88 o                         
   6   3   4       1049.44       1185.94        85.32 o                         
   7   3   4       4118.65       4146.97       140.39 o                         
   8   3   4       7437.00       7645.43       203.07 o                         
   9   3   4        723.70        740.15        53.11 o                         
  10   3   4        751.50        764.12        57.73 o                         
  11   3   4       3595.87       3777.40       126.88 o                         
  12   3   4        200.05        223.38        65.62 o                         
  13   3   4       5408.15       5567.85       201.15 o                         
  14   3   4       1112.50       1352.42       235.47 o                         
 -14   4   4       2616.96       2421.40       168.55 o                         
 -13   4   4       1410.08       1375.42       215.13 o                         
 -12   4   4      10713.91      10624.29       510.13 o                         
 -11   4   4        783.13        757.99        89.31 o                         
 -10   4   4       3084.85       3049.16        89.36 o                         
  -9   4   4       1621.48       1612.34        60.66 o                         
  -8   4   4          3.99         -1.54        37.93 o                         
  -7   4   4       1071.83       1157.25        49.08 o                         
  -6   4   4      13564.29      14006.43       285.87 o                         
  -5   4   4        631.17        660.93        36.03 o                         
  -4   4   4       2710.97       2693.56        71.43 o                         
  -3   4   4      11237.25      11371.98       240.16 o                         
  -2   4   4       3318.26       3476.02        92.69 o                         
  -1   4   4        265.35        173.28        51.50 o                         
   0   4   4      24758.41      25106.91       502.00 o                         
   1   4   4       3011.26       3083.68       112.57 o                         
   2   4   4      41860.33      42313.64       832.52 o                         
   3   4   4        123.20         49.45        23.54 o                         
   4   4   4        416.70        408.19        31.43 o                         
   5   4   4       4588.29       4634.15       133.56 o                         
   6   4   4      11447.63      11211.20       268.73 o                         
   7   4   4        761.89        848.23        52.49 o                         
   8   4   4       4446.29       4378.95       128.64 o                         
   9   4   4         54.27         99.11        45.97 o                         
  10   4   4      11461.25      11509.15       306.26 o                         
  11   4   4         76.14        105.78        47.82 o                         
  12   4   4       9502.83       9820.05       263.83 o                         
  13   4   4          7.36         34.68        80.91 o                         
 -13   5   4       1266.72       1181.39       290.93 o                         
 -12   5   4        120.06        158.46        67.26 o                         
 -11   5   4        780.07        733.78        49.93 o                         
 -10   5   4       4656.11       4550.85       128.85 o                         
  -9   5   4        528.15        558.97        44.18 o                         
  -8   5   4       3706.80       3550.68       104.05 o                         
  -7   5   4       1132.82       1189.20        48.12 o                         
  -6   5   4       4968.39       4864.13       116.84 o                         
  -5   5   4        822.35        821.19        42.43 o                         
  -4   5   4        968.90        932.05        46.16 o                         
  -3   5   4        462.11        490.36        32.28 o                         
  -2   5   4      10724.90      10863.08       223.13 o                         
  -1   5   4       7865.48       7562.75       167.26 o                         
   0   5   4       4987.40       5265.70       136.98 o                         
   1   5   4      22463.55      23822.97       511.67 o                         
   2   5   4      11064.48      11507.84       263.01 o                         
   3   5   4        419.64        377.01        46.96 o                         
   4   5   4      15364.38      14594.54       354.95 o                         
   5   5   4        100.57        -32.03        62.17 o                         
   6   5   4        466.62        479.30        52.54 o                         
   7   5   4       1042.91       1042.54        65.65 o                         
   8   5   4       5511.81       5510.39       169.08 o                         
   9   5   4        223.63        240.01        55.22 o                         
  10   5   4      11756.43      11742.47       313.29 o                         
  11   5   4       2585.47       2584.28       125.70 o                         
  12   5   4         18.39        -51.57       121.86 o                         
  13   5   4       1573.37       1349.77       130.20 o                         
 -13   6   4       4304.84       4209.05       169.23 o                         
 -12   6   4        219.28        171.89        93.24 o                         
 -11   6   4          6.59         48.55        88.35 o                         
 -10   6   4         15.72         -2.66        71.22 o                         
  -9   6   4       7394.47       7508.71       185.49 o                         
  -8   6   4       1269.71       1288.77        57.84 o                         
  -7   6   4       2929.06       2782.08        82.97 o                         
  -6   6   4       3070.58       3012.02        91.94 o                         
  -5   6   4       7376.95       7493.50       179.55 o                         
  -4   6   4       3366.44       3390.56       106.48 o                         
  -3   6   4      16876.71      17537.28       350.74 o                         
  -2   6   4       2875.45       2784.85        78.84 o                         
  -1   6   4       4125.11       3944.02        98.06 o                         
   0   6   4       1201.26       1131.12        53.76 o                         
   1   6   4      15408.46      15188.46       307.97 o                         
   2   6   4       2180.80       2226.44        78.30 o                         
   3   6   4       4109.21       4183.76       128.85 o                         
   4   6   4       2857.27       2807.93       113.11 o                         
   5   6   4       1747.79       1876.51        83.54 o                         
   6   6   4      10588.05      11008.53       270.65 o                         
   7   6   4       1669.97       1685.84        89.42 o                         
   8   6   4       5843.45       5789.40       169.86 o                         
   9   6   4       2794.90       2666.95       111.57 o                         
  10   6   4        487.82        561.41        77.85 o                         
  11   6   4       1800.55       1808.58       107.68 o                         
  12   6   4        672.98        507.63       122.66 o                         
  13   6   4        377.12        414.76       211.86 o                         
 -12   7   4        317.28        189.32        81.73 o                         
 -11   7   4      12551.21      12339.25       316.23 o                         
 -10   7   4          5.86        -66.55        66.55 o                         
  -9   7   4        218.73        210.13        59.39 o                         
  -8   7   4        186.80        239.94        57.35 o                         
  -7   7   4      21889.95      22035.49       470.65 o                         
  -6   7   4        167.32        210.49        43.87 o                         
  -5   7   4      34823.89      34716.03       661.24 o                         
  -4   7   4       1121.62       1052.91        55.42 o                         
  -3   7   4       2151.36       2065.27        75.40 o                         
  -2   7   4        737.17        794.37        50.86 o                         
  -1   7   4      17865.55      18595.53       363.38 o                         
   0   7   4       5501.29       5821.96       140.83 o                         
   1   7   4       5124.71       5358.77       141.94 o                         
   2   7   4        152.27        181.29        55.52 o                         
   3   7   4        749.45        668.20        53.64 o                         
   4   7   4         12.44         13.30        43.31 o                         
   5   7   4      23781.70      24279.51       561.65 o                         
   6   7   4       1962.43       2151.54       100.57 o                         
   7   7   4      20013.94      20296.22       461.03 o                         
   8   7   4        128.54        101.78        60.73 o                         
   9   7   4       1595.28       1601.86       128.18 o                         
  10   7   4        907.83        865.17        96.18 o                         
  11   7   4        250.05        356.48       105.54 o                         
  12   7   4         58.37        -79.92       144.99 o                         
 -12   8   4        529.68        464.18       138.72 o                         
 -11   8   4        265.15        156.18        82.35 o                         
 -10   8   4        105.18        143.01        70.50 o                         
  -9   8   4       6805.64       6700.00       190.07 o                         
  -8   8   4       6186.77       5966.43       168.57 o                         
  -7   8   4       2495.58       2482.08        88.99 o                         
  -6   8   4      12902.48      12720.21       284.44 o                         
  -5   8   4       3661.92       3560.05       108.19 o                         
  -4   8   4       9483.44       9252.26       205.14 o                         
  -3   8   4      15563.22      15731.10       319.33 o                         
  -2   8   4       1240.77       1305.63        63.67 o                         
  -1   8   4        974.99       1086.19        63.18 o                         
   0   8   4       6610.26       6405.79       155.70 o                         
   1   8   4       3876.55       3803.12       112.72 o                         
   2   8   4       5380.17       5568.47       156.45 o                         
   3   8   4       4827.83       4937.43       152.80 o                         
   4   8   4       1580.04       1750.38        95.22 o                         
   5   8   4          3.51         39.30        71.87 o                         
   6   8   4      11405.81      11653.25       292.06 o                         
   7   8   4       1370.68       1546.60        92.27 o                         
   8   8   4       5194.10       5174.74       176.96 o                         
   9   8   4       1366.35       1205.42       107.79 o                         
  10   8   4         28.80        210.80       104.13 o                         
  11   8   4        101.83        153.78       156.16 o                         
 -11   9   4        631.16        610.52       193.80 o                         
 -10   9   4       1191.94        974.69       131.85 o                         
  -9   9   4        188.34        169.07        88.34 o                         
  -8   9   4       5228.25       4856.37       159.67 o                         
  -7   9   4       1461.74       1369.66        74.99 o                         
  -6   9   4         38.42         53.98        53.27 o                         
  -5   9   4          2.63          3.66        59.93 o                         
  -4   9   4       2983.39       3080.43       101.50 o                         
  -3   9   4       1382.77       1464.09        70.75 o                         
  -2   9   4      15022.85      14983.14       301.27 o                         
  -1   9   4       4063.71       4192.61       145.64 o                         
   0   9   4       2567.98       2782.38       130.34 o                         
   1   9   4       1716.66       1696.48        77.11 o                         
   2   9   4       8763.30       9066.82       219.80 o                         
   3   9   4         33.64         66.02        51.88 o                         
   4   9   4      19447.09      19852.68       422.48 o                         
   5   9   4       1673.64       1812.16       103.34 o                         
   6   9   4          3.94         86.14       105.24 o                         
   7   9   4       2778.10       2779.34       133.50 o                         
   8   9   4      13191.82      12961.13       350.89 o                         
   9   9   4          2.72        -25.03       123.51 o                         
  10   9   4      11409.86      10845.38       382.88 o                         
  11   9   4         39.86         73.77       245.30 o                         
 -10  10   4       2151.89       2211.46       228.03 o                         
  -9  10   4       1538.02       1687.12       134.98 o                         
  -8  10   4        686.96        708.38       121.42 o                         
  -7  10   4       3018.43       2871.42       106.81 o                         
  -6  10   4          5.70         87.82        62.47 o                         
  -5  10   4        208.73        187.21        67.20 o                         
  -4  10   4        636.29        545.53        71.60 o                         
  -3  10   4       7105.33       7260.62       184.56 o                         
  -2  10   4        862.51        993.52        71.39 o                         
  -1  10   4       1891.02       1914.70        84.93 o                         
   0  10   4      11219.54      11421.07       256.53 o                         
   1  10   4          9.00        -68.78        68.78 o                         
   2  10   4      10725.49      11337.50       294.98 o                         
   3  10   4       1054.51       1036.17        80.99 o                         
   4  10   4        160.44        279.60        66.22 o                         
   5  10   4        196.76         94.16        99.06 o                         
   6  10   4       9770.62       9479.17       311.03 o                         
   7  10   4       1483.20       1636.04       142.98 o                         
   8  10   4       2865.40       3054.83       189.00 o                         
   9  10   4       2048.79       2086.69       156.82 o                         
  10  10   4       2355.14       2624.42       237.54 o                         
  -9  11   4       1092.02       1256.08       180.11 o                         
  -8  11   4        139.87        599.90       131.15 o                         
  -7  11   4       5025.48       5074.41       219.93 o                         
  -6  11   4          9.70         22.25        79.39 o                         
  -5  11   4       9173.32       8827.68       234.21 o                         
  -4  11   4         32.70        -81.46        81.46 o                         
  -3  11   4         63.83         80.50        71.74 o                         
  -2  11   4        663.66        767.92        79.84 o                         
  -1  11   4      22482.63      23129.43       483.92 o                         
   0  11   4        317.95        238.36        73.69 o                         
   1  11   4       8539.33       8885.31       235.03 o                         
   2  11   4        307.74        301.21        80.45 o                         
   3  11   4        564.45        448.93        82.45 o                         
   4  11   4       3036.68       3057.43       129.82 o                         
   5  11   4       3190.84       3102.08       175.64 o                         
   6  11   4         84.36         80.77       113.21 o                         
   7  11   4        172.65        268.84       137.19 o                         
   8  11   4        338.10        142.12       135.50 o                         
  -7  12   4       6247.97       5699.49       264.14 o                         
  -6  12   4        184.51         80.33        94.31 o                         
  -5  12   4       4266.78       4159.60       185.54 o                         
  -4  12   4         91.00        165.89       105.64 o                         
  -3  12   4       9683.95      10030.21       336.38 o                         
  -2  12   4        179.41        361.50        92.84 o                         
  -1  12   4       1974.22       2013.18       107.15 o                         
   0  12   4       3236.64       3249.74       123.84 o                         
   1  12   4       1388.11       1487.58       106.33 o                         
   2  12   4        472.50        476.91        89.56 o                         
   3  12   4       2537.12       2703.78       133.90 o                         
   4  12   4         92.01         58.14        92.24 o                         
   5  12   4         21.43       -121.21       126.58 o                         
   6  12   4       1461.95       1318.13       209.30 o                         
   7  12   4       1448.95        998.99       217.68 o                         
  -5  13   4       1811.10       1785.33       168.08 o                         
  -4  13   4       6817.38       6756.41       255.24 o                         
  -3  13   4         13.97         90.42       115.80 o                         
  -2  13   4       6052.42       6373.00       229.05 o                         
  -1  13   4         66.05          0.51       131.01 o                         
   0  13   4       3673.57       3193.02       210.02 o                         
   1  13   4         16.41         47.04       101.19 o                         
   2  13   4       3443.32       3332.07       172.75 o                         
   3  13   4       1400.63       1373.97       193.12 o                         
   4  13   4       6900.63       6961.15       329.48 o                         
   5  13   4        846.50       1287.95       527.03 o                         
  -1  14   4        839.33        527.53       153.35 o                         
   0  14   4       2655.66       2362.61       158.01 o                         
   1  14   4          5.61          8.76       148.88 o                         
 -13   0   5      24091.25      25075.13      1084.87 o                         
 -11   0   5       6210.26       6242.23       326.32 o                         
  -9   0   5      28076.55      28963.21      1046.94 o                         
  -7   0   5      21058.62      21237.05       700.37 o                         
  -5   0   5        814.20        815.25        63.81 o                         
  -3   0   5      31912.74      31723.44      1113.03 o                         
  -1   0   5       7510.96       7213.37       321.92 o                         
   1   0   5      27706.15      27449.17       890.16 o                         
   3   0   5       6662.91       6986.33       276.27 o                         
   5   0   5        404.70        556.58       101.17 o                         
   7   0   5       3754.32       3741.14       188.87 o                         
   9   0   5       4342.10       4910.10       256.18 o                         
  11   0   5      17865.61      20263.01       769.64 o                         
  13   0   5      17842.51      17890.45       920.87 o                         
 -14   1   5       1335.75       1328.66       125.50 o                         
 -13   1   5         30.81        -61.00       125.21 o                         
 -12   1   5       2926.90       3233.78       162.43 o                         
 -11   1   5       5426.38       5642.94       220.50 o                         
 -10   1   5         45.97        141.17        79.08 o                         
  -9   1   5       4635.92       4700.49       153.79 o                         
  -8   1   5          8.22        -27.80        27.80 o                         
  -7   1   5       8394.95       8774.95       195.66 o                         
  -6   1   5       3917.14       3726.05        94.24 o                         
  -5   1   5      13997.23      14392.74       312.94 o                         
  -4   1   5       4165.24       4174.96       114.07 o                         
  -2   1   5      19886.67      19434.02       400.84 o                         
  -1   1   5       9780.97       9371.46       212.15 o                         
   0   1   5      24557.77      22777.49       506.20 o                         
   1   1   5       8538.31       7966.52       200.81 o                         
   2   1   5      11898.05      12678.75       406.14 o                         
   3   1   5       2656.22       2897.70       170.70 o                         
   4   1   5       1182.08        917.47        65.47 o                         
   5   1   5        744.00        667.23        66.23 o                         
   6   1   5       1159.81       1049.30        65.09 o                         
   7   1   5       1659.45       1617.83       102.37 o                         
   8   1   5       5693.28       5816.10       190.61 o                         
   9   1   5       4068.39       4203.53       154.72 o                         
  10   1   5      12088.33      12880.50       366.35 o                         
  11   1   5        679.16        759.19        79.72 o                         
  12   1   5        628.37        673.51        98.44 o                         
  13   1   5       3388.35       3552.44       170.36 o                         
  14   1   5        587.53        713.84       106.24 o                         
 -14   2   5        719.61        755.15       119.98 o                         
 -13   2   5        288.38        393.57        96.98 o                         
 -12   2   5        370.40        566.80       132.23 o                         
 -11   2   5       4946.78       5112.83       217.70 o                         
 -10   2   5       3830.17       3883.87       143.83 o                         
  -9   2   5        838.98        833.23        41.16 o                         
  -8   2   5       9241.12       9524.21       211.53 o                         
  -7   2   5       2534.70       2631.93       100.47 o                         
  -6   2   5       1070.66       1187.25        47.26 o                         
  -5   2   5       3990.70       3838.94        93.99 o                         
  -4   2   5      50741.06      50800.45      1031.82 o                         
  -3   2   5      19746.95      21570.55       497.85 o                         
  -2   2   5      22795.65      21632.58       445.54 o                         
  -1   2   5       3033.38       3848.91       101.60 o                         
   0   2   5       8023.56       7706.50       190.51 o                         
   1   2   5       2758.57       2621.46       157.21 o                         
   2   2   5      53010.51      52438.25      1186.23 o                         
   3   2   5      20273.99      19492.68       476.52 o                         
   4   2   5       2630.68       2487.07        85.00 o                         
   5   2   5        625.57        779.82        77.05 o                         
   6   2   5      23226.83      22350.86       637.39 o                         
   7   2   5      16651.49      15594.83       428.73 o                         
   8   2   5      32993.30      33724.39       903.01 o                         
   9   2   5          2.64        -65.27        65.27 o                         
  10   2   5         81.13         -6.58        74.61 o                         
  11   2   5        178.76        197.58        74.45 o                         
  12   2   5       6220.47       6749.82       215.11 o                         
  13   2   5         16.30         50.75       100.57 o                         
  14   2   5       3833.51       3894.17       219.56 o                         
 -14   3   5         14.76        -99.29        99.29 o                         
 -13   3   5          1.14          4.26        94.27 o                         
 -12   3   5        276.20        131.54       186.93 o                         
 -11   3   5       1691.81       1767.42       124.70 o                         
 -10   3   5        399.16        398.95        41.45 o                         
  -9   3   5       1782.77       1943.39        68.57 o                         
  -8   3   5       4937.55       5022.31       125.94 o                         
  -7   3   5        977.16       1043.27        59.15 o                         
  -6   3   5      20377.40      20411.41       414.79 o                         
  -5   3   5       4585.53       4476.88       117.84 o                         
  -4   3   5      12506.23      12340.78       260.50 o                         
  -3   3   5        605.55        590.72        42.58 o                         
  -2   3   5      11065.02      10547.63       222.57 o                         
  -1   3   5       8692.74       9377.96       195.84 o                         
   0   3   5      28612.81      28736.11       554.95 o                         
   1   3   5      26847.21      29647.66       626.56 o                         
   2   3   5      10384.25      10759.13       262.45 o                         
   3   3   5         28.69          5.50        43.16 o                         
   4   3   5      51289.49      51784.86      1230.91 o                         
   5   3   5        150.97        151.88        38.15 o                         
   6   3   5      17409.90      17977.67       499.86 o                         
   7   3   5         85.92        116.91        47.63 o                         
   8   3   5       2634.53       2757.76       104.18 o                         
   9   3   5       2141.62       2185.55        96.96 o                         
  10   3   5       5612.97       5844.12       173.01 o                         
  11   3   5         45.29         39.51       104.51 o                         
  12   3   5       1283.25       1216.51        93.55 o                         
  13   3   5       2543.27       2495.78       196.91 o                         
 -14   4   5        984.18        847.99       144.84 o                         
 -13   4   5       6253.37       6528.28       286.19 o                         
 -12   4   5       1611.91       1394.05       213.02 o                         
 -11   4   5        355.77        356.56        51.93 o                         
 -10   4   5       1717.18       1689.03        67.23 o                         
  -9   4   5      13808.00      14015.95       291.84 o                         
  -8   4   5        306.33        369.49        57.61 o                         
  -7   4   5      33865.04      33773.23       655.34 o                         
  -6   4   5        789.75        797.66        87.06 o                         
  -5   4   5       8365.06       8827.93       196.24 o                         
  -4   4   5       1942.52       2015.09        87.65 o                         
  -3   4   5       2208.47       2197.60        69.82 o                         
  -2   4   5       3943.94       4053.35        97.01 o                         
  -1   4   5       3210.99       3514.27        92.87 o                         
   0   4   5          4.20         13.37        40.06 o                         
   1   4   5       4666.67       4967.27       120.36 o                         
   2   4   5      10287.13      10334.06       220.35 o                         
   3   4   5       3974.97       3636.36       102.40 o                         
   4   4   5        736.24        730.52        54.24 o                         
   5   4   5       8384.28       8756.75       232.99 o                         
   6   4   5       5458.26       5563.32       157.92 o                         
   7   4   5       1659.91       1716.47        77.09 o                         
   8   4   5       1285.77       1315.28        70.00 o                         
   9   4   5         74.09        119.33        72.89 o                         
  10   4   5        755.12        911.47       136.55 o                         
  11   4   5       8732.13       8821.68       255.07 o                         
  12   4   5       2152.49       2005.45       124.28 o                         
  13   4   5        264.89        225.89        98.09 o                         
 -13   5   5         90.90         65.56       112.70 o                         
 -12   5   5        116.44         94.74        67.28 o                         
 -11   5   5      14319.22      13609.35       287.20 o                         
 -10   5   5        351.75        295.29        49.39 o                         
  -9   5   5       9404.51       9252.96       205.07 o                         
  -8   5   5       5178.13       5054.85       127.30 o                         
  -7   5   5        436.60        513.92        33.06 o                         
  -6   5   5       5712.00       5725.73       145.17 o                         
  -5   5   5      18990.26      19404.32       401.27 o                         
  -4   5   5       6594.11       7037.99       169.89 o                         
  -3   5   5       1041.93       1103.83        55.53 o                         
  -2   5   5          3.64         -4.51        42.94 o                         
  -1   5   5        615.67        743.15        44.73 o                         
   0   5   5         20.15        -15.33        39.23 o                         
   1   5   5        242.57        147.82        68.02 o                         
   2   5   5          9.24         41.32        77.26 o                         
   3   5   5        533.03        522.82        44.65 o                         
   4   5   5      13306.79      13311.24       303.54 o                         
   5   5   5        133.89        255.08        70.20 o                         
   6   5   5       3446.85       3639.50       118.28 o                         
   7   5   5       6574.39       6881.47       190.91 o                         
   8   5   5        666.80        696.81        54.58 o                         
   9   5   5       3633.84       3864.29       152.56 o                         
  10   5   5        150.00        162.68        88.28 o                         
  11   5   5        234.68        232.16        91.72 o                         
  12   5   5        348.47        277.22       116.35 o                         
  13   5   5       4653.66       4216.73       339.36 o                         
 -13   6   5       5172.40       5507.23       204.82 o                         
 -12   6   5         16.58        -66.35        69.98 o                         
 -11   6   5        771.25        689.58        55.90 o                         
 -10   6   5       4317.76       4236.09       119.73 o                         
  -9   6   5        542.67        631.89        49.78 o                         
  -8   6   5       3062.70       3019.15        86.99 o                         
  -7   6   5        247.12        230.90        57.45 o                         
  -6   6   5        517.46        558.35        47.68 o                         
  -5   6   5       2157.54       2254.53        80.45 o                         
  -4   6   5       9809.73       9700.63       227.59 o                         
  -3   6   5       9789.92      10065.86       211.42 o                         
  -2   6   5      10633.25      10932.25       232.77 o                         
  -1   6   5      14028.34      14215.75       301.93 o                         
   0   6   5       7650.14       7698.99       173.52 o                         
   1   6   5        488.05        495.60        52.41 o                         
   2   6   5      37771.69      37842.19       778.25 o                         
   3   6   5         97.78         88.80        59.25 o                         
   4   6   5       6791.62       7281.10       204.84 o                         
   5   6   5        460.76        462.17        82.18 o                         
   6   6   5       9715.34       9819.23       255.89 o                         
   7   6   5         81.68        137.61        64.40 o                         
   8   6   5      10817.04      11047.54       322.70 o                         
   9   6   5       2854.17       2989.90       130.92 o                         
  10   6   5        255.26        173.52       126.44 o                         
  11   6   5       4409.45       4455.98       217.98 o                         
  12   6   5       4051.57       4158.89       261.09 o                         
 -12   7   5       4008.07       3854.12       137.65 o                         
 -11   7   5        858.05        633.11        95.87 o                         
 -10   7   5       3006.67       2773.19        99.87 o                         
  -9   7   5       1368.09       1312.63        65.98 o                         
  -8   7   5       2074.87       2122.36        84.87 o                         
  -7   7   5         71.66        111.25        69.42 o                         
  -6   7   5      17367.72      17709.00       365.81 o                         
  -5   7   5        474.30        420.41        57.71 o                         
  -4   7   5       1399.28       1466.70        68.50 o                         
  -3   7   5          6.02          6.95        37.36 o                         
  -2   7   5      22308.59      22258.40       456.20 o                         
  -1   7   5        233.18        281.98        60.97 o                         
   0   7   5      35370.13      34484.99       713.41 o                         
   1   7   5       5409.82       5430.16       145.82 o                         
   2   7   5        422.40        477.10        52.39 o                         
   3   7   5       2289.39       2471.84        88.17 o                         
   4   7   5      17133.98      17221.08       390.69 o                         
   5   7   5         22.74        -20.18        69.88 o                         
   6   7   5       4206.05       4212.42       130.71 o                         
   7   7   5         23.68         15.94        84.14 o                         
   8   7   5       4623.09       4735.92       167.60 o                         
   9   7   5        549.69        522.12       123.60 o                         
  10   7   5      21700.90      22306.56       724.59 o                         
  11   7   5        340.73        205.50       125.74 o                         
  12   7   5       3851.83       3441.06       266.69 o                         
 -12   8   5        450.51        395.36       131.56 o                         
 -11   8   5       1174.54       1079.08       140.68 o                         
 -10   8   5       2475.79       2442.10       117.68 o                         
  -9   8   5       1758.12       1738.50       129.03 o                         
  -8   8   5       1163.61       1099.60        71.72 o                         
  -7   8   5       3976.38       3880.59       127.14 o                         
  -6   8   5       1047.85        964.74        60.65 o                         
  -5   8   5         21.53         91.43        54.52 o                         
  -4   8   5      15805.69      16068.26       349.80 o                         
  -3   8   5      13273.67      13762.00       301.36 o                         
  -2   8   5       4158.10       4131.45       115.86 o                         
  -1   8   5      10833.68      11054.39       237.26 o                         
   0   8   5        808.34        882.97        60.31 o                         
   1   8   5       1215.79       1215.60        68.21 o                         
   2   8   5      14275.48      14789.09       348.25 o                         
   3   8   5        255.96        213.47        51.75 o                         
   4   8   5          6.68         57.53        48.23 o                         
   5   8   5       1789.91       1935.18        99.12 o                         
   6   8   5       4517.34       4542.95       151.71 o                         
   7   8   5          1.60        -32.05        68.08 o                         
   8   8   5       4404.36       4575.19       164.63 o                         
   9   8   5       1544.65       1746.26       140.15 o                         
  10   8   5         46.11        -13.93       120.51 o                         
  11   8   5       3150.58       3013.48       316.24 o                         
 -11   9   5      13662.88      13450.88       486.06 o                         
 -10   9   5        397.96        320.27       129.43 o                         
  -9   9   5       5050.24       4538.15       163.95 o                         
  -8   9   5        645.02        489.00        72.76 o                         
  -7   9   5        938.39       1082.78        73.90 o                         
  -6   9   5        179.83        255.09        65.30 o                         
  -5   9   5      14280.51      14085.24       297.90 o                         
  -4   9   5        225.33        171.21        82.04 o                         
  -3   9   5       5132.23       5407.28       146.74 o                         
  -2   9   5       1766.28       1841.34        80.15 o                         
  -1   9   5       2338.46       2445.65        90.71 o                         
   0   9   5          4.05        -34.12        55.72 o                         
   1   9   5       6515.73       6480.76       177.20 o                         
   2   9   5         13.49          7.67        62.65 o                         
   3   9   5       4744.97       4984.65       160.53 o                         
   4   9   5          9.34        -41.53        54.68 o                         
   5   9   5        155.50        158.66        81.84 o                         
   6   9   5          6.95         91.44        84.56 o                         
   7   9   5       3472.74       3468.99       136.45 o                         
   8   9   5        148.98        264.97       121.23 o                         
   9   9   5       6176.52       6519.69       280.03 o                         
  10   9   5       1072.22        877.23       167.20 o                         
 -10  10   5        846.44       1434.33       373.51 o                         
  -9  10   5       6094.91       5884.48       230.85 o                         
  -8  10   5        585.95        584.24        93.31 o                         
  -7  10   5       8761.09       8109.42       227.72 o                         
  -6  10   5        149.47        334.35       105.10 o                         
  -5  10   5        467.10        234.33        86.21 o                         
  -4  10   5        964.52        970.80        77.03 o                         
  -3  10   5        251.74        233.35        68.49 o                         
  -2  10   5       1116.30       1159.47        76.14 o                         
  -1  10   5        159.85        209.18        69.34 o                         
   0  10   5       2516.70       2642.01       101.84 o                         
   1  10   5       1477.91       1534.18        84.44 o                         
   2  10   5       9016.53       9401.66       244.00 o                         
   3  10   5       1817.23       1752.84        95.68 o                         
   4  10   5        367.33        328.34        62.52 o                         
   5  10   5       4702.29       4952.17       175.33 o                         
   6  10   5       2035.40       2048.46       120.90 o                         
   7  10   5       4062.72       4261.54       177.13 o                         
   8  10   5       1152.96        982.44       208.45 o                         
   9  10   5         94.30          9.11       161.21 o                         
  -9  11   5        244.33        177.74       247.14 o                         
  -8  11   5       9081.70       8911.11       346.11 o                         
  -7  11   5        261.68        174.88        83.89 o                         
  -6  11   5       9181.22       8524.54       262.75 o                         
  -5  11   5       2197.61       2182.65       141.38 o                         
  -4  11   5        921.71        889.52        91.00 o                         
  -3  11   5         44.02         76.64        73.43 o                         
  -2  11   5       3091.36       3270.02       119.99 o                         
  -1  11   5        101.69         19.14       107.42 o                         
   0  11   5       8619.75       8434.55       218.67 o                         
   1  11   5        310.86        338.43        79.19 o                         
   2  11   5        824.49        827.85        98.08 o                         
   3  11   5         26.48         -8.53        84.11 o                         
   4  11   5      23018.85      23183.49       584.21 o                         
   5  11   5          0.30         88.85       115.59 o                         
   6  11   5      11453.83      11221.58       384.78 o                         
   7  11   5          6.34        104.27       155.89 o                         
   8  11   5        210.29        293.72       177.35 o                         
  -7  12   5       4308.21       4195.53       250.38 o                         
  -6  12   5         20.80        -97.45       137.10 o                         
  -5  12   5         80.04        -76.34       102.37 o                         
  -4  12   5       9276.95       8679.03       283.90 o                         
  -3  12   5        407.72        487.39       101.31 o                         
  -2  12   5       2854.12       2886.98       132.25 o                         
  -1  12   5          4.91        140.72        93.12 o                         
   0  12   5       5395.42       5352.71       175.37 o                         
   1  12   5       1716.48       1772.80       112.47 o                         
   2  12   5       8678.63       8568.19       259.88 o                         
   3  12   5       1784.63       1836.60       122.04 o                         
   4  12   5        633.81        502.55       108.40 o                         
   5  12   5       4509.31       4513.73       240.20 o                         
   6  12   5       5800.90       5686.34       371.57 o                         
   7  12   5       2572.11       2587.51       416.75 o                         
  -5  13   5       5041.48       5124.43       376.40 o                         
  -4  13   5         11.32         18.03       134.59 o                         
  -3  13   5       4184.18       4003.53       174.05 o                         
  -2  13   5       3818.89       3958.34       168.67 o                         
  -1  13   5       2869.46       2947.83       149.81 o                         
   0  13   5       1424.89       1280.13       135.76 o                         
   1  13   5       5665.16       5401.02       219.95 o                         
   2  13   5         22.37         28.23       125.70 o                         
   3  13   5       3931.68       4295.58       263.72 o                         
   4  13   5        888.37        983.09       207.15 o                         
 -14   0   6       3661.64       3627.44       281.94 o                         
 -12   0   6       4684.97       4539.28       286.24 o                         
 -10   0   6       8758.36       8730.79       360.12 o                         
  -8   0   6      70244.76      73070.41      2345.96 o                         
  -6   0   6      20487.24      21464.57       610.69 o                         
  -4   0   6       9129.76       8201.19       262.37 o                         
  -2   0   6      47704.62      44600.27      1327.47 o                         
   0   0   6       3607.22       4276.34       212.38 o                         
   2   0   6       2007.38       1716.14       128.77 o                         
   4   0   6      23512.31      22294.46       741.76 o                         
   6   0   6        567.87        653.32       109.57 o                         
   8   0   6      12270.05      11736.98       438.57 o                         
  10   0   6        497.12        549.03       114.19 o                         
  12   0   6        674.33        560.11       122.84 o                         
 -14   1   6        247.92        295.53       163.04 o                         
 -13   1   6          4.59        -22.06        91.02 o                         
 -12   1   6       7852.09       8205.84       296.89 o                         
 -11   1   6       3934.06       4377.02       181.04 o                         
 -10   1   6       2903.29       2915.49       113.35 o                         
  -9   1   6       9918.62      10305.18       273.81 o                         
  -8   1   6        531.56        549.87        44.13 o                         
  -7   1   6       3433.86       3295.54        91.25 o                         
  -6   1   6      33894.68      33895.20       671.32 o                         
  -5   1   6        987.75        988.12        39.40 o                         
  -4   1   6       4805.11       4558.39       104.47 o                         
  -3   1   6         22.32          2.14        63.40 o                         
  -2   1   6      13437.46      13088.79       272.67 o                         
  -1   1   6      18292.55      18306.13       447.29 o                         
   0   1   6      54009.77      51547.44      1127.04 o                         
   1   1   6       2691.42       2268.14       102.88 o                         
   2   1   6       1776.46       1726.74       121.21 o                         
   3   1   6      18957.39      17977.92       426.96 o                         
   4   1   6       6560.70       5752.27       180.73 o                         
   5   1   6      13465.44      13264.86       330.64 o                         
   6   1   6       6581.74       6383.68       214.18 o                         
   7   1   6          0.96         64.98        67.89 o                         
   8   1   6        229.90        250.68        90.81 o                         
   9   1   6       3571.28       3782.19       139.48 o                         
  10   1   6       1573.97       1799.99       102.99 o                         
  11   1   6         54.51        111.30        85.43 o                         
  12   1   6       1941.36       1942.05       104.74 o                         
  13   1   6       3841.03       4220.10       314.00 o                         
 -14   2   6       2192.81       2289.20       156.59 o                         
 -13   2   6       4848.54       5233.39       324.90 o                         
 -12   2   6        780.60        737.21       109.52 o                         
 -11   2   6       3644.25       3663.05       175.74 o                         
 -10   2   6         26.94         58.36        58.62 o                         
  -9   2   6        104.64        111.84        51.69 o                         
  -8   2   6        439.24        396.87        43.81 o                         
  -7   2   6       1807.49       1861.56        63.68 o                         
  -6   2   6       1754.19       1595.41        58.59 o                         
  -5   2   6       4463.52       4610.95       119.71 o                         
  -4   2   6       2001.06       1833.95        72.67 o                         
  -3   2   6        484.19        503.82        32.04 o                         
  -2   2   6      23614.03      23361.11       499.53 o                         
  -1   2   6       8135.87       7786.94       219.02 o                         
   0   2   6       4201.38       4497.43       131.34 o                         
   1   2   6      51895.65      51687.09      1051.36 o                         
   2   2   6         35.30        -13.20        50.23 o                         
   3   2   6       3477.87       3487.65       145.62 o                         
   4   2   6       4333.65       4385.31       126.95 o                         
   5   2   6       2103.89       2028.69        79.07 o                         
   6   2   6        122.98        277.00       117.84 o                         
   7   2   6      19289.35      18869.61       617.58 o                         
   8   2   6        167.20        181.62        67.76 o                         
   9   2   6        752.03        739.36       112.35 o                         
  10   2   6        227.98        187.12       106.22 o                         
  11   2   6      13117.48      14119.75       392.48 o                         
  12   2   6        926.12        940.98       133.94 o                         
  13   2   6      11819.26      12214.81       394.95 o                         
 -14   3   6         40.14        101.74       183.73 o                         
 -13   3   6       3090.85       3288.86       329.90 o                         
 -12   3   6        738.73        878.53       123.83 o                         
 -11   3   6        958.18        973.63        62.03 o                         
 -10   3   6       3552.83       3630.58       114.21 o                         
  -9   3   6       4811.61       4723.08       125.80 o                         
  -8   3   6          0.49         96.66        68.24 o                         
  -7   3   6         22.01         30.10        30.17 o                         
  -6   3   6       1941.51       1983.59        69.98 o                         
  -5   3   6       8144.22       7972.99       181.03 o                         
  -4   3   6       2805.99       2582.26        84.76 o                         
  -3   3   6      12811.55      12109.20       253.59 o                         
  -2   3   6      28170.74      29075.17       581.66 o                         
  -1   3   6       6025.37       6036.14       142.87 o                         
   0   3   6      14216.44      13660.22       286.05 o                         
   1   3   6       7324.44       6870.58       161.08 o                         
   2   3   6       1560.02       1821.24        62.53 o                         
   3   3   6       1130.44       1027.77        49.90 o                         
   4   3   6       9312.38       9221.45       219.83 o                         
   5   3   6       2579.83       2813.28       123.39 o                         
   6   3   6       9973.34      10270.69       277.83 o                         
   7   3   6       8050.27       8252.65       269.59 o                         
   8   3   6       1415.97       1326.78       101.80 o                         
   9   3   6      18685.18      18778.26       593.94 o                         
  10   3   6         71.84        188.54        81.18 o                         
  11   3   6       8287.90       8779.68       335.07 o                         
  12   3   6       1381.97       1380.15       135.61 o                         
  13   3   6       1234.40       1465.36       133.11 o                         
 -13   4   6       1377.35       1478.44       121.17 o                         
 -12   4   6       5083.79       5090.56       183.67 o                         
 -11   4   6        881.38        830.04        59.60 o                         
 -10   4   6        854.86        854.32        62.41 o                         
  -9   4   6         30.30        145.95        36.43 o                         
  -8   4   6       8393.75       8751.09       203.86 o                         
  -7   4   6        214.30        258.67        60.99 o                         
  -6   4   6         16.63         55.30        42.79 o                         
  -5   4   6       1120.44       1267.67        59.26 o                         
  -4   4   6      40342.73      40541.61       808.63 o                         
  -3   4   6        309.91        428.80        40.46 o                         
  -2   4   6      39310.88      39248.79       756.25 o                         
  -1   4   6        237.40        169.73        39.29 o                         
   0   4   6        306.01        321.56        51.64 o                         
   1   4   6       1781.41       2029.40        76.78 o                         
   2   4   6      21350.63      20847.37       468.44 o                         
   3   4   6       3469.57       3426.20        99.77 o                         
   4   4   6        817.12        861.96        47.25 o                         
   5   4   6         25.23        121.85        68.95 o                         
   6   4   6       3988.11       4078.14       130.73 o                         
   7   4   6       8404.32       8569.96       227.34 o                         
   8   4   6      14270.59      14826.75       370.77 o                         
   9   4   6        197.98        264.50        58.39 o                         
  10   4   6       7931.66       7856.46       257.06 o                         
  11   4   6        105.15        267.39       250.84 o                         
  12   4   6       1127.38        950.26       110.16 o                         
  13   4   6       2012.55       1755.85       123.93 o                         
 -13   5   6        523.41        595.02        86.26 o                         
 -12   5   6       4695.67       4698.23       157.68 o                         
 -11   5   6         73.48         97.81        62.33 o                         
 -10   5   6      10248.14      10360.73       251.51 o                         
  -9   5   6        711.25        624.66        71.74 o                         
  -8   5   6       1126.85       1186.00        71.76 o                         
  -7   5   6          1.14          6.53        44.81 o                         
  -6   5   6      21399.33      21940.63       441.08 o                         
  -5   5   6        784.53        844.12        52.11 o                         
  -4   5   6       8726.55       8772.34       196.15 o                         
  -3   5   6       2725.19       2599.08        77.71 o                         
  -2   5   6       6119.99       6030.69       146.99 o                         
  -1   5   6       4768.10       5129.78       127.80 o                         
   0   5   6      30902.17      30872.66       620.65 o                         
   1   5   6        189.59        166.33        48.19 o                         
   2   5   6       1879.93       1821.67        64.20 o                         
   3   5   6        653.61        611.88        44.48 o                         
   4   5   6       5368.44       5327.13       201.61 o                         
   5   5   6       1002.16       1028.27        58.81 o                         
   6   5   6       6759.06       7009.40       197.13 o                         
   7   5   6       1911.63       2013.31        87.75 o                         
   8   5   6          9.35         86.60        49.47 o                         
   9   5   6       8020.99       7953.45       293.69 o                         
  10   5   6       3666.78       3887.10       159.47 o                         
  11   5   6       2635.46       2682.34       199.65 o                         
  12   5   6       2798.84       2854.76       213.49 o                         
 -13   6   6       5351.27       5484.89       230.61 o                         
 -12   6   6       1433.48       1191.79       122.43 o                         
 -11   6   6       6494.35       6354.84       190.24 o                         
 -10   6   6       2393.79       2119.46        96.06 o                         
  -9   6   6         21.22         93.99        58.39 o                         
  -8   6   6       5676.84       5807.93       155.72 o                         
  -7   6   6       1443.76       1466.16        72.02 o                         
  -6   6   6       1584.77       1633.73        74.72 o                         
  -5   6   6       1949.31       1926.74        78.69 o                         
  -4   6   6       4970.45       4978.53       139.97 o                         
  -3   6   6         44.46          6.55        44.17 o                         
  -2   6   6       1409.86       1587.87        66.29 o                         
  -1   6   6       2603.21       2866.47        90.05 o                         
   0   6   6        414.11        292.72        50.02 o                         
   1   6   6       8685.57       8724.15       203.98 o                         
   2   6   6      23466.36      23149.71       491.73 o                         
   3   6   6       9664.84      10227.52       285.69 o                         
   4   6   6      13028.86      13147.96       320.96 o                         
   5   6   6       7462.41       7469.15       219.79 o                         
   6   6   6         52.14        183.11        72.08 o                         
   7   6   6       7977.34       8292.50       237.18 o                         
   8   6   6        336.81        424.80        79.98 o                         
   9   6   6       1206.77       1227.86       101.20 o                         
  10   6   6        297.54        217.25       138.99 o                         
  11   6   6       4699.31       5111.75       265.69 o                         
  12   6   6        524.95       1225.23       238.33 o                         
 -12   7   6       1174.39       1023.75       111.55 o                         
 -11   7   6       5467.44       5013.77       179.59 o                         
 -10   7   6        601.99        579.07        75.68 o                         
  -9   7   6       4643.34       4693.55       211.71 o                         
  -8   7   6         87.27        138.14        61.21 o                         
  -7   7   6       3073.80       3159.05       111.23 o                         
  -6   7   6       2534.66       2565.10        96.81 o                         
  -5   7   6        160.83        139.90        57.78 o                         
  -4   7   6        182.66        133.58        52.04 o                         
  -3   7   6       1575.90       1551.45        67.52 o                         
  -2   7   6        493.44        707.92        57.36 o                         
  -1   7   6       2125.88       2220.88       108.88 o                         
   0   7   6          8.47         62.60        41.02 o                         
   1   7   6       4563.84       4411.59       128.14 o                         
   2   7   6        754.69        660.69        55.85 o                         
   3   7   6      13678.44      13847.53       312.61 o                         
   4   7   6        343.80        453.22        52.73 o                         
   5   7   6      13737.81      14717.21       380.37 o                         
   6   7   6         77.09          2.86        72.93 o                         
   7   7   6          2.08        -15.36       107.69 o                         
   8   7   6        134.59        387.29        95.18 o                         
   9   7   6      10003.06      10064.38       341.17 o                         
  10   7   6          3.89        121.33       108.48 o                         
  11   7   6       4176.67       4430.75       252.21 o                         
 -11   8   6       1411.83       1344.62       249.88 o                         
 -10   8   6       5109.73       4729.28       198.60 o                         
  -9   8   6         10.56         87.02        89.67 o                         
  -8   8   6      13653.99      13563.03       323.70 o                         
  -7   8   6       2508.18       2393.23        97.40 o                         
  -6   8   6        629.43        717.93        83.17 o                         
  -5   8   6       3160.63       3205.09       130.99 o                         
  -4   8   6       6070.70       6130.29       182.26 o                         
  -3   8   6        883.64        862.34        69.44 o                         
  -2   8   6       4994.45       4954.84       141.51 o                         
  -1   8   6       1229.87       1204.25        70.34 o                         
   0   8   6       4241.80       4449.33       128.19 o                         
   1   8   6       3296.64       3607.76       115.91 o                         
   2   8   6      21017.95      21936.63       478.02 o                         
   3   8   6       1939.85       1935.03        86.41 o                         
   4   8   6       7083.81       7289.04       230.71 o                         
   5   8   6        673.69        640.72        61.91 o                         
   6   8   6        178.26        243.02        90.81 o                         
   7   8   6       6978.48       7367.21       244.73 o                         
   8   8   6       1151.04       1257.98       122.68 o                         
   9   8   6        210.14        180.93       127.32 o                         
  10   8   6        991.30        686.50       165.68 o                         
  11   8   6       3501.54       3741.41       421.87 o                         
 -11   9   6        694.78        577.28       164.73 o                         
 -10   9   6      13807.84      13087.92       467.40 o                         
  -9   9   6       1149.81        768.02       144.09 o                         
  -8   9   6         19.64        -33.09        72.89 o                         
  -7   9   6       1322.34       1271.58        88.86 o                         
  -6   9   6      13093.74      12980.70       295.19 o                         
  -5   9   6       4541.36       4508.49       146.18 o                         
  -4   9   6      11686.18      11490.95       276.64 o                         
  -3   9   6         38.94        126.74        71.17 o                         
  -2   9   6       1671.07       1768.25        82.11 o                         
  -1   9   6       1230.55       1218.29        71.30 o                         
   0   9   6      20988.11      21574.10       457.13 o                         
   1   9   6       2012.22       2065.91        93.35 o                         
   2   9   6       3039.17       3016.09       112.03 o                         
   3   9   6        477.12        620.18        71.07 o                         
   4   9   6       3681.70       3847.56       142.12 o                         
   5   9   6        268.03        241.57        90.10 o                         
   6   9   6       7918.30       7927.39       251.82 o                         
   7   9   6        100.68        174.00        97.17 o                         
   8   9   6         24.29         90.61       114.84 o                         
   9   9   6         90.55         27.06       136.70 o                         
  10   9   6       1442.79       1324.10       166.77 o                         
  -9  10   6        219.44        175.10       134.52 o                         
  -8  10   6       3323.38       3438.53       203.10 o                         
  -7  10   6       2425.04       2314.30       135.76 o                         
  -6  10   6        814.25        810.40        92.58 o                         
  -5  10   6       1657.72       1503.34        85.39 o                         
  -4  10   6      10178.30       9868.21       235.81 o                         
  -3  10   6          0.92        133.43        79.18 o                         
  -2  10   6      14647.26      14561.60       341.96 o                         
  -1  10   6       1989.64       2061.89       102.53 o                         
   0  10   6       1269.71       1175.54        97.41 o                         
   1  10   6       3768.34       4155.91       150.03 o                         
   2  10   6      10389.36      10523.04       269.88 o                         
   3  10   6        539.90        631.59        94.60 o                         
   4  10   6       2501.47       2701.75       123.51 o                         
   5  10   6       3062.21       3385.33       139.18 o                         
   6  10   6       1824.82       1924.56       161.07 o                         
   7  10   6       5309.29       5782.85       238.72 o                         
   8  10   6       7417.45       7474.69       322.70 o                         
   9  10   6        342.75        720.14       163.82 o                         
  -8  11   6         59.26        -23.79       150.43 o                         
  -7  11   6        667.08        649.68       255.11 o                         
  -6  11   6        567.25        488.79       135.32 o                         
  -5  11   6       1266.38       1069.72       101.69 o                         
  -4  11   6        275.53        208.30       104.09 o                         
  -3  11   6       8322.46       8275.61       226.46 o                         
  -2  11   6        145.85        141.04        83.10 o                         
  -1  11   6       5400.31       5512.94       166.20 o                         
   0  11   6       2738.99       2962.29       116.45 o                         
   1  11   6       1348.02       1203.73       113.89 o                         
   2  11   6         41.42        -71.26        91.28 o                         
   3  11   6       5961.35       6109.32       192.01 o                         
   4  11   6         66.36        -54.09        82.65 o                         
   5  11   6       4577.72       4266.02       194.01 o                         
   6  11   6        851.90        949.06       149.56 o                         
   7  11   6        891.78        666.30       207.73 o                         
   8  11   6        206.99         73.86       193.81 o                         
  -7  12   6       3283.62       3342.34       265.88 o                         
  -6  12   6         63.92         25.56       154.65 o                         
  -5  12   6       1296.72       1331.14       158.23 o                         
  -4  12   6       1163.26       1124.13       128.39 o                         
  -3  12   6        341.00        249.83       118.59 o                         
  -2  12   6       6677.79       6748.43       233.07 o                         
  -1  12   6       1007.08        943.03       120.20 o                         
   0  12   6        112.41         87.43       106.39 o                         
   1  12   6       2146.65       2134.17       137.37 o                         
   2  12   6        614.16        660.90       121.34 o                         
   3  12   6        312.15        258.61       120.71 o                         
   4  12   6        486.07        365.35       145.53 o                         
   5  12   6       2167.47       2221.87       229.82 o                         
   6  12   6       1738.20       1323.67       205.13 o                         
  -4  13   6       3817.30       3699.70       221.91 o                         
  -3  13   6          2.84       -132.85       132.85 o                         
  -2  13   6       1690.43       1436.85       158.75 o                         
  -1  13   6        143.15        239.48       128.16 o                         
   0  13   6      10729.15      10104.89       337.40 o                         
   1  13   6        604.08        347.29       156.96 o                         
   2  13   6       2203.83       2035.79       167.84 o                         
   3  13   6       1581.46       1469.31       218.92 o                         
   4  13   6       3488.97       3188.18       247.97 o                         
 -13   0   7         12.15         -8.32       153.51 o                         
 -11   0   7       1520.38       1443.20       106.80 o                         
  -9   0   7       2042.92       2101.65       103.59 o                         
  -7   0   7       5624.53       5786.30       225.62 o                         
  -5   0   7       8254.29       8660.51       254.78 o                         
  -3   0   7      16772.81      15546.98       486.42 o                         
   1   0   7       4013.14       4161.50       229.79 o                         
   3   0   7         67.18         61.67        62.61 o                         
   5   0   7       2507.55       2541.01       169.67 o                         
   7   0   7      25460.39      25622.18       865.30 o                         
   9   0   7      35928.38      36413.19      1210.02 o                         
  11   0   7         77.57        476.27       142.60 o                         
  13   0   7       7135.39       7711.85       359.20 o                         
 -14   1   7       3079.56       2926.88       175.46 o                         
 -13   1   7       3881.24       4201.76       205.16 o                         
 -12   1   7        288.19        331.61       136.96 o                         
 -11   1   7       2395.42       2351.32       136.90 o                         
 -10   1   7       3085.87       3262.53       117.11 o                         
  -9   1   7       1335.77       1329.78        66.28 o                         
  -8   1   7       1512.09       1567.80        58.83 o                         
  -7   1   7       4679.92       4713.27       122.91 o                         
  -6   1   7      15747.63      15972.74       313.06 o                         
  -5   1   7       1587.19       1654.35        54.14 o                         
  -4   1   7      31240.82      30577.56       649.87 o                         
  -3   1   7        975.16        963.33        42.40 o                         
  -2   1   7       7398.38       7443.71       171.94 o                         
  -1   1   7      14670.25      13953.00       322.00 o                         
   0   1   7       4615.36       4276.05       128.36 o                         
   1   1   7       1892.93       1696.42        70.11 o                         
   2   1   7        262.33        213.91        47.80 o                         
   3   1   7       3864.08       3811.67       123.27 o                         
   4   1   7        658.62        558.90        80.86 o                         
   5   1   7      33050.05      32590.91       794.41 o                         
   6   1   7       5741.56       6014.74       183.34 o                         
   7   1   7       1059.63       1091.56        83.72 o                         
   8   1   7       6161.50       6266.41       199.11 o                         
   9   1   7       2339.64       2555.64       116.53 o                         
  10   1   7       4017.22       4325.09       187.01 o                         
  11   1   7       7709.99       8413.85       270.92 o                         
  12   1   7        888.69       1081.51       112.32 o                         
  13   1   7        256.01          1.80       144.46 o                         
 -14   2   7       3561.47       3267.07       208.58 o                         
 -13   2   7         42.94        -13.36        96.02 o                         
 -12   2   7      11316.58      11923.84       443.74 o                         
 -11   2   7        163.91        270.03       103.12 o                         
 -10   2   7         38.22         61.49        56.09 o                         
  -9   2   7        728.88        672.19        52.33 o                         
  -8   2   7      20331.46      20620.20       451.21 o                         
  -7   2   7       1303.77       1362.79        65.93 o                         
  -6   2   7       8825.15       8225.75       226.55 o                         
  -5   2   7       7720.57       7561.06       179.71 o                         
  -4   2   7       3220.09       3187.43        94.50 o                         
  -3   2   7       3501.15       3725.66        93.15 o                         
  -2   2   7      18130.15      17476.91       348.40 o                         
  -1   2   7       1167.29        947.00        76.91 o                         
   0   2   7       1901.21       1878.08        70.42 o                         
   2   2   7       1709.74       1610.45       103.15 o                         
   3   2   7      10164.07       9589.04       245.35 o                         
   4   2   7      19778.26      19245.79       456.76 o                         
   5   2   7         56.29        142.02        46.24 o                         
   6   2   7       5905.68       6125.92       196.08 o                         
   7   2   7       1593.07       1602.53        94.41 o                         
   8   2   7        534.58        450.15        76.64 o                         
   9   2   7        667.92        621.99        91.23 o                         
  10   2   7        204.66        268.46        90.55 o                         
  11   2   7        631.67        724.81       104.85 o                         
  12   2   7       1585.80       1555.09       144.37 o                         
  13   2   7       1149.47       1105.03       146.15 o                         
 -13   3   7       2382.52       2328.47       165.90 o                         
 -12   3   7       5365.10       5399.59       248.67 o                         
 -11   3   7        557.21        674.28        77.97 o                         
 -10   3   7      14894.07      15121.76       349.55 o                         
  -9   3   7       1832.19       1721.35        65.74 o                         
  -8   3   7      12653.40      13119.89       303.91 o                         
  -7   3   7        229.01        236.96        51.55 o                         
  -6   3   7       5200.93       5164.53       139.47 o                         
  -5   3   7        121.04        173.05        60.41 o                         
  -4   3   7       7740.55       7914.38       188.68 o                         
  -3   3   7       2734.46       2727.85        73.56 o                         
  -2   3   7       1470.67       1459.11        56.29 o                         
  -1   3   7       4300.77       4444.55       115.13 o                         
   0   3   7      32686.28      32241.18       644.52 o                         
   1   3   7       6760.87       6528.88       158.79 o                         
   2   3   7      18909.95      18321.21       402.21 o                         
   3   3   7       2477.74       2719.53       172.68 o                         
   4   3   7         61.93        146.48        55.57 o                         
   5   3   7       6081.27       5700.63       177.12 o                         
   6   3   7       3595.95       3671.69       121.93 o                         
   7   3   7       3299.03       3253.83       120.22 o                         
   8   3   7       8708.35       8471.52       259.76 o                         
   9   3   7       1593.77       1730.80       109.26 o                         
  10   3   7         89.26         22.80        84.10 o                         
  11   3   7       2613.10       2841.69       141.59 o                         
  12   3   7       3013.63       3003.94       146.41 o                         
  13   3   7        286.41         81.55       131.06 o                         
 -13   4   7       1194.21       1188.79       164.82 o                         
 -12   4   7       2669.64       2600.73       105.67 o                         
 -11   4   7       7575.01       7364.80       192.30 o                         
 -10   4   7        100.22         63.93        69.51 o                         
  -9   4   7       8963.71       8680.74       224.18 o                         
  -8   4   7       1743.45       1682.41        72.85 o                         
  -7   4   7        509.34        556.94        53.45 o                         
  -6   4   7       6218.45       6404.02       161.05 o                         
  -5   4   7       1722.28       1944.49        73.61 o                         
  -4   4   7       1062.92       1127.13        64.37 o                         
  -3   4   7       6762.81       6375.10       154.99 o                         
  -2   4   7       1962.37       1956.41        63.09 o                         
  -1   4   7       1701.28       1708.68        59.96 o                         
   0   4   7        636.06        756.40        62.08 o                         
   1   4   7      30593.04      31022.65       642.48 o                         
   2   4   7       2301.22       2200.11        74.81 o                         
   3   4   7      27616.12      28050.45       628.89 o                         
   4   4   7       2037.29       1897.29        75.21 o                         
   5   4   7       1394.25       1391.98        66.44 o                         
   6   4   7        526.63        585.42        55.53 o                         
   7   4   7      13924.22      14095.60       344.78 o                         
   8   4   7       2630.58       2679.65       100.50 o                         
   9   4   7       3934.34       3865.04       164.51 o                         
  10   4   7          2.68        234.11       142.69 o                         
  11   4   7       2220.42       2122.13       150.40 o                         
  12   4   7        573.88        442.59       118.19 o                         
 -13   5   7       1465.44       1631.15       103.49 o                         
 -12   5   7        804.18        596.96       101.34 o                         
 -11   5   7         13.84         35.43        65.97 o                         
 -10   5   7       3426.01       3440.80       119.43 o                         
  -9   5   7        660.44        690.31        66.59 o                         
  -8   5   7       3485.83       3468.21       115.25 o                         
  -7   5   7      11823.55      12000.42       280.69 o                         
  -6   5   7        194.82        180.65        63.78 o                         
  -5   5   7      10989.91      11157.50       254.79 o                         
  -4   5   7       6217.40       6571.46       159.94 o                         
  -3   5   7       1298.23       1322.00        79.54 o                         
  -2   5   7        174.87        135.56        45.38 o                         
  -1   5   7      31803.25      33122.12       665.41 o                         
   0   5   7        123.87        224.07        39.91 o                         
   1   5   7      10582.00      10437.20       239.63 o                         
   2   5   7       3050.45       2978.10        92.64 o                         
   3   5   7       5104.21       5029.68       138.66 o                         
   4   5   7       1597.31       1716.92        67.91 o                         
   5   5   7      28755.15      28728.70       627.47 o                         
   6   5   7        218.84        231.85        85.08 o                         
   7   5   7       4392.35       4623.12       152.60 o                         
   8   5   7         64.75        -15.59        59.55 o                         
   9   5   7       5759.66       5936.79       232.66 o                         
  10   5   7        346.40        461.93        78.50 o                         
  11   5   7       6992.47       6722.20       306.46 o                         
  12   5   7       1621.03       1707.51       197.75 o                         
 -12   6   7       6583.06       6069.36       191.32 o                         
 -11   6   7        124.24        121.66       106.08 o                         
 -10   6   7        526.91        448.24        81.75 o                         
  -9   6   7        201.41        202.02        68.32 o                         
  -8   6   7       5006.03       5140.79       148.63 o                         
  -7   6   7         84.46        -17.38        69.77 o                         
  -6   6   7      13973.61      13991.70       302.37 o                         
  -5   6   7       5916.25       6028.03       161.47 o                         
  -4   6   7       1092.31       1278.68        80.81 o                         
  -3   6   7       5668.91       5989.40       150.07 o                         
  -2   6   7      19564.12      20066.64       405.80 o                         
  -1   6   7       3400.50       3304.44       104.10 o                         
   0   6   7      12089.53      12271.62       273.63 o                         
   1   6   7        895.60        879.01        93.29 o                         
   2   6   7       4979.94       5076.94       154.51 o                         
   3   6   7       3332.28       3589.59       111.72 o                         
   4   6   7       7192.66       7037.96       175.35 o                         
   5   6   7         40.30         77.91        41.69 o                         
   6   6   7       3480.41       3699.65       130.95 o                         
   7   6   7      13522.61      13956.95       391.21 o                         
   8   6   7         14.81        164.51        75.41 o                         
   9   6   7       5212.43       5180.10       269.26 o                         
  10   6   7       2962.37       3064.46       181.61 o                         
  11   6   7        149.96        -28.16       144.69 o                         
  12   6   7       1507.56       1588.83       277.29 o                         
 -12   7   7        314.92        235.79        93.97 o                         
 -11   7   7        546.49        613.83        96.29 o                         
 -10   7   7      15958.51      15606.55       394.03 o                         
  -9   7   7         88.19         64.03        74.54 o                         
  -8   7   7         12.36        -63.34        66.49 o                         
  -7   7   7          3.69         79.68        70.25 o                         
  -6   7   7      11596.90      11671.98       287.71 o                         
  -5   7   7        437.56        419.93        64.85 o                         
  -4   7   7      22608.37      22827.50       479.40 o                         
  -3   7   7       1135.47       1079.10        81.92 o                         
  -2   7   7       4989.43       4944.40       138.03 o                         
  -1   7   7       3547.26       3512.35       105.94 o                         
   0   7   7       2167.71       2165.03        79.87 o                         
   1   7   7        165.43        109.68        64.70 o                         
   2   7   7       2964.57       3066.02       104.56 o                         
   3   7   7       1515.99       1536.10        75.90 o                         
   4   7   7        524.09        417.28        62.27 o                         
   5   7   7        228.22        209.75        55.73 o                         
   6   7   7      11120.30      11845.99       330.17 o                         
   7   7   7          9.62        181.77        89.27 o                         
   8   7   7       3238.67       3609.01       173.86 o                         
   9   7   7         18.17        171.34       104.76 o                         
  10   7   7       1584.97       1515.07       148.29 o                         
  11   7   7        585.83        679.16       218.94 o                         
 -11   8   7        236.68        437.80       169.37 o                         
 -10   8   7         54.74         61.32       101.86 o                         
  -9   8   7       1138.29        757.33       112.45 o                         
  -8   8   7      10945.82      10962.10       269.13 o                         
  -7   8   7       1325.69       1257.17        90.08 o                         
  -6   8   7       5078.80       4964.36       162.01 o                         
  -5   8   7       7236.68       7760.15       220.80 o                         
  -4   8   7        704.53        728.29        69.66 o                         
  -3   8   7      13128.10      13226.75       300.96 o                         
  -2   8   7       1443.79       1502.31        82.55 o                         
  -1   8   7       1952.27       2233.46        87.15 o                         
   0   8   7       1818.01       1844.66        77.56 o                         
   1   8   7        526.64        664.19        69.95 o                         
   2   8   7       2732.48       2766.05       103.10 o                         
   3   8   7       7549.59       7685.54       203.23 o                         
   4   8   7        220.44         58.28        58.18 o                         
   5   8   7       1776.51       1590.84        86.06 o                         
   6   8   7       1086.40       1197.72       106.24 o                         
   7   8   7      12458.26      13001.93       360.86 o                         
   8   8   7         14.17        315.10       100.06 o                         
   9   8   7       5485.73       5802.08       277.83 o                         
  10   8   7        255.32        391.25       229.87 o                         
 -10   9   7       1060.91       1064.93       160.10 o                         
  -9   9   7         12.48        -75.22       113.56 o                         
  -8   9   7       1028.42        999.95       146.48 o                         
  -7   9   7       4362.74       4349.60       158.87 o                         
  -6   9   7        219.67        258.88        77.87 o                         
  -5   9   7       2576.28       2630.18       116.84 o                         
  -4   9   7        508.90        585.23        78.31 o                         
  -3   9   7        955.53       1005.28        76.48 o                         
  -2   9   7       2495.22       2568.05       100.56 o                         
  -1   9   7       6274.32       6113.17       174.81 o                         
   0   9   7       3362.92       3558.99       120.31 o                         
   1   9   7       5639.48       6030.31       170.28 o                         
   2   9   7         81.41         76.86        66.55 o                         
   3   9   7       3284.45       3242.40       116.61 o                         
   4   9   7       1843.74       1861.64        92.05 o                         
   5   9   7      14113.21      13990.02       351.43 o                         
   6   9   7       3154.59       3103.94       153.07 o                         
   7   9   7       1988.20       2070.33       192.44 o                         
   8   9   7       2444.87       2786.34       275.78 o                         
   9   9   7       7196.12       7500.60       321.87 o                         
  -9  10   7       3868.95       4054.79       220.24 o                         
  -8  10   7       3631.81       3497.86       217.69 o                         
  -7  10   7        556.24        451.38       144.92 o                         
  -6  10   7       1890.75       1991.36       124.37 o                         
  -5  10   7        381.58        345.75        84.03 o                         
  -4  10   7         79.51        204.72        85.16 o                         
  -3  10   7       9147.37       9016.98       245.74 o                         
  -2  10   7      12682.62      12548.30       294.41 o                         
  -1  10   7         96.50        184.05        72.21 o                         
   0  10   7       2986.85       2899.62       111.64 o                         
   1  10   7       5594.05       5841.76       172.70 o                         
   2  10   7         97.34        103.94        74.55 o                         
   3  10   7      14404.83      14602.28       357.09 o                         
   4  10   7       3185.18       3205.86       126.03 o                         
   5  10   7        332.48        119.43       116.39 o                         
   6  10   7       1161.25       1298.26       147.62 o                         
   7  10   7       2692.89       2606.85       256.32 o                         
   8  10   7          0.77        148.66       153.88 o                         
  -8  11   7       1690.85       1910.65       195.84 o                         
  -7  11   7          0.61       -119.30       163.05 o                         
  -6  11   7       4469.44       4289.93       236.96 o                         
  -5  11   7        126.67        119.42       116.67 o                         
  -4  11   7       9328.58       9334.15       320.66 o                         
  -3  11   7       1122.67        978.31        98.33 o                         
  -2  11   7          1.27        -90.61        90.61 o                         
  -1  11   7        450.94        467.77        94.11 o                         
   0  11   7      12094.99      12788.90       320.59 o                         
   1  11   7        222.06        108.16        93.55 o                         
   2  11   7       7632.75       7706.83       228.48 o                         
   3  11   7        555.66        522.22        96.49 o                         
   4  11   7        928.79        876.99        99.54 o                         
   5  11   7       2119.20       2216.93       190.06 o                         
   6  11   7          6.35        261.32       174.73 o                         
   7  11   7        101.48         46.36       155.86 o                         
  -6  12   7       4315.77       4213.11       297.03 o                         
  -5  12   7       1007.92       1210.11       143.93 o                         
  -4  12   7       2652.72       2868.61       216.09 o                         
  -3  12   7         58.07         64.61       120.77 o                         
  -2  12   7       7587.30       7718.77       257.21 o                         
  -1  12   7        290.42        402.99       117.01 o                         
   0  12   7       1303.58       1432.88       161.78 o                         
   1  12   7       3586.04       3793.34       185.44 o                         
   2  12   7        882.30        822.63       132.70 o                         
   3  12   7       2888.48       3082.33       189.87 o                         
   4  12   7       3868.26       3500.06       313.86 o                         
   5  12   7          1.26        115.16       188.04 o                         
  -3  13   7        452.87        502.30       155.03 o                         
  -2  13   7        283.44        161.40       143.50 o                         
  -1  13   7       4420.92       5078.45       298.00 o                         
   0  13   7          4.26        -39.33       129.26 o                         
   1  13   7       2280.77       2395.61       213.68 o                         
   2  13   7         71.80        288.74       151.53 o                         
 -14   0   8       4171.69       4047.40       416.91 o                         
 -12   0   8      20337.28      20750.85       847.74 o                         
 -10   0   8       3115.05       3117.15       158.56 o                         
  -8   0   8       6356.97       6683.15       275.09 o                         
  -6   0   8      17872.85      17793.17       491.77 o                         
  -4   0   8       1465.23       1554.24       184.66 o                         
  -2   0   8       4377.81       4296.20       172.60 o                         
   0   0   8      13021.90      12367.81       434.29 o                         
   2   0   8      11249.03      10745.32       375.51 o                         
   4   0   8        375.66        447.65        64.42 o                         
   6   0   8       1858.81       2056.46       158.31 o                         
   8   0   8       5291.88       5068.96       243.68 o                         
  10   0   8        797.16        954.04       261.86 o                         
  12   0   8      18158.69      18683.77       864.09 o                         
 -13   1   8        367.43        544.80       109.88 o                         
 -12   1   8        186.97        388.54       125.05 o                         
 -11   1   8       8157.07       8108.19       222.74 o                         
 -10   1   8       2846.87       2951.55        99.85 o                         
  -9   1   8       3743.82       3875.66       117.65 o                         
  -8   1   8       6275.57       6522.06       161.33 o                         
  -7   1   8         53.47        125.75        50.35 o                         
  -6   1   8        288.82        345.10        53.83 o                         
  -5   1   8       7300.52       6955.82       159.93 o                         
  -4   1   8       6866.41       6834.30       168.52 o                         
  -3   1   8       2054.59       2073.81        82.96 o                         
  -2   1   8       1400.62       1397.95        56.85 o                         
  -1   1   8      25568.88      24830.06       538.25 o                         
   0   1   8        294.19        259.13        44.26 o                         
   1   1   8      36450.47      34277.09       763.45 o                         
   2   1   8       2178.46       2191.73        87.41 o                         
   3   1   8       8607.96       8708.91       237.26 o                         
   4   1   8       7596.56       7318.90       205.92 o                         
   5   1   8       8064.16       7648.46       222.93 o                         
   6   1   8       2969.75       3012.12       121.77 o                         
   7   1   8       1653.18       1751.53       102.45 o                         
   8   1   8       2965.49       3168.53       130.37 o                         
   9   1   8        492.84        629.07        92.32 o                         
  10   1   8       5351.04       5381.18       201.08 o                         
  11   1   8       7444.70       7345.44       265.74 o                         
  12   1   8        410.70        509.61       141.98 o                         
  13   1   8       1136.47        904.30       251.11 o                         
 -13   2   8        904.00        852.86       137.09 o                         
 -12   2   8        206.24        259.60       104.78 o                         
 -11   2   8         54.18         80.74        54.39 o                         
 -10   2   8        625.81        728.30       115.54 o                         
  -9   2   8       5064.59       5075.50       136.44 o                         
  -8   2   8       4390.98       4333.77       116.72 o                         
  -7   2   8      15457.75      15934.52       358.23 o                         
  -6   2   8       1077.47       1049.38        59.03 o                         
  -5   2   8          8.34         21.94        50.04 o                         
  -4   2   8        119.46        161.93        56.70 o                         
  -3   2   8      26916.01      26028.15       509.88 o                         
  -2   2   8        174.23         76.34        81.51 o                         
  -1   2   8      34984.54      35332.57       728.05 o                         
   0   2   8       2476.95       2336.59        83.51 o                         
   1   2   8       9365.04       8796.35       209.70 o                         
   2   2   8          2.38        -89.65        89.65 o                         
   3   2   8      30216.60      28395.09       697.74 o                         
   4   2   8        753.51        755.80        72.73 o                         
   5   2   8       5746.00       5300.94       151.17 o                         
   6   2   8        226.37        336.62        89.64 o                         
   7   2   8      10214.56       9897.03       296.48 o                         
   8   2   8       1126.11       1177.19        99.06 o                         
   9   2   8      11975.89      12123.51       354.82 o                         
  10   2   8        323.65        277.90       122.26 o                         
  11   2   8        152.93         50.93       105.11 o                         
  12   2   8        663.45        644.29       136.70 o                         
  13   2   8       4516.14       5106.42       324.65 o                         
 -13   3   8        201.30         50.68       119.86 o                         
 -12   3   8        191.17        168.58        72.49 o                         
 -11   3   8       2176.20       2169.69       103.12 o                         
 -10   3   8        150.74        149.66        52.11 o                         
  -9   3   8        601.31        583.49        58.14 o                         
  -8   3   8       4255.08       4418.29       133.02 o                         
  -7   3   8       8312.01       8246.28       200.54 o                         
  -6   3   8        206.92        204.29        55.27 o                         
  -5   3   8      36110.43      35941.43       772.60 o                         
  -4   3   8        948.17        915.32        53.22 o                         
  -3   3   8      27860.79      27393.40       553.77 o                         
  -2   3   8        455.10        451.09        57.50 o                         
  -1   3   8       9286.73       9077.46       235.45 o                         
   0   3   8         65.49         19.36        83.14 o                         
   1   3   8      18651.38      18775.77       400.30 o                         
   2   3   8        654.99        605.18        50.36 o                         
   3   3   8         65.03         61.17        42.19 o                         
   4   3   8       3904.08       4137.64       142.14 o                         
   5   3   8      27055.05      25959.06       645.82 o                         
   6   3   8       1043.20       1111.15        75.66 o                         
   7   3   8       8344.72       8680.26       267.03 o                         
   8   3   8        422.58        346.85        81.00 o                         
   9   3   8        130.92        311.91       100.84 o                         
  10   3   8        382.87        340.67        97.80 o                         
  11   3   8       2813.16       3022.02       179.88 o                         
  12   3   8         27.75         43.55       255.60 o                         
 -13   4   8        450.77        733.07       150.82 o                         
 -12   4   8       8706.68       8868.82       370.27 o                         
 -11   4   8          6.79         72.90        86.18 o                         
 -10   4   8       1746.16       1800.59        82.01 o                         
  -9   4   8        304.72        493.93        63.12 o                         
  -8   4   8       9295.15       9427.14       228.97 o                         
  -7   4   8       5048.32       5303.23       148.18 o                         
  -6   4   8      23392.09      23593.54       501.86 o                         
  -5   4   8       1059.15       1247.53        63.20 o                         
  -4   4   8       4255.39       4242.29       125.73 o                         
  -3   4   8        281.14        260.16        56.19 o                         
  -2   4   8        157.69         63.03        35.79 o                         
  -1   4   8        480.62        353.50        77.13 o                         
   0   4   8         56.22        -12.22        62.20 o                         
   1   4   8       1948.66       2030.13        75.29 o                         
   2   4   8          9.47        -49.01        50.41 o                         
   3   4   8       1877.86       1689.56        70.48 o                         
   4   4   8       1022.98        967.80        61.27 o                         
   5   4   8       1134.29       1154.12        67.83 o                         
   6   4   8      18408.99      18112.00       449.60 o                         
   7   4   8        401.24        396.95        52.01 o                         
   8   4   8       6792.57       6671.13       262.08 o                         
   9   4   8        787.52        810.52        97.79 o                         
  10   4   8        747.67        700.22       108.17 o                         
  11   4   8        181.64        183.50       140.41 o                         
  12   4   8       6407.97       7335.31       452.34 o                         
 -12   5   8         32.07        -16.82        94.92 o                         
 -11   5   8         13.62         25.41        66.59 o                         
 -10   5   8      17020.40      17141.84       390.44 o                         
  -9   5   8         59.95        105.84        64.03 o                         
  -8   5   8      14246.67      14142.93       338.63 o                         
  -7   5   8         38.69         41.97        70.05 o                         
  -6   5   8        319.80        246.98        58.74 o                         
  -5   5   8       2503.57       2570.54       108.47 o                         
  -4   5   8       9314.46       9489.84       226.15 o                         
  -3   5   8       1361.91       1245.50        61.54 o                         
  -2   5   8      11448.88      11521.83       255.44 o                         
  -1   5   8         63.98         57.08        69.17 o                         
   0   5   8         56.06         93.12        55.27 o                         
   1   5   8        219.10        132.75        81.19 o                         
   2   5   8        529.24        617.06        54.64 o                         
   3   5   8      11351.60      11280.98       253.97 o                         
   4   5   8       7714.62       7657.46       190.96 o                         
   5   5   8       3752.71       3626.91       109.16 o                         
   6   5   8       3760.02       3904.96       135.50 o                         
   7   5   8       4594.16       4648.69       149.30 o                         
   8   5   8        310.95        281.74        57.57 o                         
   9   5   8         17.55         88.02        64.97 o                         
  10   5   8      11971.69      11718.28       613.22 o                         
  11   5   8        278.97        425.98       109.37 o                         
  12   5   8        766.40       1083.19       218.68 o                         
 -12   6   8       4343.94       4020.26       159.38 o                         
 -11   6   8        280.62        321.20        80.08 o                         
 -10   6   8       1221.61       1141.72        89.91 o                         
  -9   6   8       7108.13       6888.50       192.82 o                         
  -8   6   8        262.24        239.18        66.22 o                         
  -7   6   8       7142.13       7057.35       189.39 o                         
  -6   6   8         24.75          9.09        76.20 o                         
  -5   6   8         72.67        161.63        74.15 o                         
  -4   6   8        543.46        572.80        63.57 o                         
  -3   6   8      16060.36      15987.49       336.76 o                         
  -2   6   8        700.05        666.20        65.97 o                         
  -1   6   8       7892.76       7833.61       195.42 o                         
   0   6   8      11126.53      11310.77       261.88 o                         
   1   6   8       4796.07       4625.60       131.56 o                         
   2   6   8        812.77        836.57        58.65 o                         
   3   6   8      25173.40      25050.69       518.28 o                         
   4   6   8       3057.43       3179.57       106.33 o                         
   5   6   8       4730.37       4669.51       139.81 o                         
   6   6   8        165.14        218.12        58.92 o                         
   7   6   8       2883.41       3060.69       118.05 o                         
   8   6   8          7.86         82.87        62.94 o                         
   9   6   8       6769.37       7125.31       309.57 o                         
  10   6   8        103.96         45.08       147.02 o                         
  11   6   8        863.44        932.14       242.32 o                         
 -11   7   8       5261.70       5146.44       208.89 o                         
 -10   7   8        817.15        733.93        86.43 o                         
  -9   7   8       9974.52       9662.47       245.90 o                         
  -8   7   8         42.37         31.00       100.72 o                         
  -7   7   8       1073.14        915.67        96.39 o                         
  -6   7   8        696.05        644.88        78.89 o                         
  -5   7   8      10951.17      11145.88       265.84 o                         
  -4   7   8       2027.99       2102.30        90.50 o                         
  -3   7   8         47.42         -2.14        68.45 o                         
  -2   7   8         84.13        -12.04        57.36 o                         
  -1   7   8       9788.57       9958.71       239.13 o                         
   0   7   8         22.98        128.54        59.96 o                         
   1   7   8      24197.36      24778.75       512.28 o                         
   2   7   8        138.45        300.52        60.27 o                         
   3   7   8         94.45        142.44        60.67 o                         
   4   7   8          3.46         80.40        80.49 o                         
   5   7   8      13893.39      13480.61       342.60 o                         
   6   7   8        243.39        511.11        94.23 o                         
   7   7   8       6886.44       7040.17       219.84 o                         
   8   7   8        220.94        232.00        97.50 o                         
   9   7   8       6570.13       6800.73       285.43 o                         
  10   7   8         46.27        135.39       184.46 o                         
  11   7   8      10465.67      11264.80       550.48 o                         
 -11   8   8        311.20        329.66       128.60 o                         
 -10   8   8       3559.10       3401.39       189.37 o                         
  -9   8   8       1815.89       1747.93       115.72 o                         
  -8   8   8          8.22         23.46        90.41 o                         
  -7   8   8       4670.51       4772.82       164.80 o                         
  -6   8   8        874.64       1171.74       163.74 o                         
  -5   8   8       1507.87       1601.08       115.46 o                         
  -4   8   8          2.58        112.37        76.71 o                         
  -3   8   8       7689.25       8186.06       212.85 o                         
  -2   8   8       4919.86       4895.14       141.33 o                         
  -1   8   8       1333.69       1409.29        77.15 o                         
   0   8   8       5520.79       5666.82       165.25 o                         
   1   8   8        252.02        279.00        65.43 o                         
   2   8   8       1970.40       2006.33        91.47 o                         
   3   8   8      11084.08      11306.62       288.39 o                         
   4   8   8          1.53         35.55        66.10 o                         
   5   8   8       1163.06       1253.47        82.70 o                         
   6   8   8        604.16        806.23       130.27 o                         
   7   8   8       5030.46       5190.18       186.53 o                         
   8   8   8       2502.07       2827.47       183.32 o                         
   9   8   8       1990.73       2306.42       175.26 o                         
  10   8   8       1503.32       1854.87       223.78 o                         
 -10   9   8      10107.56       9905.50       414.73 o                         
  -9   9   8        155.20         48.16       119.78 o                         
  -8   9   8       5781.23       5635.55       220.25 o                         
  -7   9   8        152.00          8.94       102.04 o                         
  -6   9   8         20.30        -62.76       101.84 o                         
  -5   9   8        101.16        134.74        92.82 o                         
  -4   9   8       4032.96       4210.79       148.80 o                         
  -3   9   8       1515.89       1596.70        93.47 o                         
  -2   9   8       3318.17       3208.69       121.37 o                         
  -1   9   8         24.14         26.31        66.52 o                         
   0   9   8          2.14         -0.69        68.12 o                         
   1   9   8        136.68         99.23        68.70 o                         
   2   9   8       6029.99       6186.57       192.99 o                         
   3   9   8       1949.88       2076.41       105.29 o                         
   4   9   8       4642.53       4842.34       161.65 o                         
   5   9   8        330.74        361.11        81.03 o                         
   6   9   8        927.32       1072.25       126.94 o                         
   7   9   8       1051.44       1083.58       170.07 o                         
   8   9   8       2409.93       2627.10       200.70 o                         
   9   9   8        695.69        733.54       309.69 o                         
  -9  10   8       1394.96       1746.80       205.30 o                         
  -8  10   8       2622.06       2601.33       212.88 o                         
  -7  10   8       3419.58       3457.70       171.68 o                         
  -6  10   8       7248.01       7397.93       264.67 o                         
  -5  10   8         11.91        -67.27        93.50 o                         
  -4  10   8       1389.98       1587.47       114.83 o                         
  -3  10   8       6586.50       6308.91       184.50 o                         
  -2  10   8         10.66         21.29        82.71 o                         
  -1  10   8       6447.75       6603.71       192.08 o                         
   0  10   8        743.70        911.36        91.34 o                         
   1  10   8        160.78         24.80        81.51 o                         
   2  10   8        212.36        145.14        85.46 o                         
   3  10   8      10642.28      10748.17       300.18 o                         
   4  10   8        452.90        396.89        88.53 o                         
   5  10   8       1875.66       1815.63       115.66 o                         
   6  10   8       5186.83       5742.31       274.23 o                         
   7  10   8        576.84        473.36       190.84 o                         
   8  10   8       5133.28       5375.74       280.28 o                         
  -7  11   8       4574.87       4449.08       252.29 o                         
  -6  11   8        102.28        114.24       120.84 o                         
  -5  11   8      16991.64      16867.62       456.93 o                         
  -4  11   8         30.58        -43.62       104.20 o                         
  -3  11   8       3958.85       4055.14       167.71 o                         
  -2  11   8        385.76        376.58       114.02 o                         
  -1  11   8       7742.51       7877.22       264.95 o                         
   0  11   8         83.22        153.68       105.89 o                         
   1  11   8      11705.79      11613.32       328.89 o                         
   2  11   8        116.89         94.78       101.77 o                         
   3  11   8         37.33        -96.82       112.82 o                         
   4  11   8        459.06        306.29       129.44 o                         
   5  11   8      10846.90      11988.68       499.53 o                         
   6  11   8          8.61        -70.74       185.19 o                         
  -5  12   8         92.19       -130.46       130.46 o                         
  -4  12   8       2340.29       2150.58       169.17 o                         
  -3  12   8       7199.47       7483.81       259.52 o                         
  -2  12   8         53.08         83.24       116.61 o                         
  -1  12   8       6971.04       7152.65       259.79 o                         
   0  12   8        556.22        536.12       133.42 o                         
   1  12   8        728.32        775.35       137.52 o                         
   2  12   8        267.16        148.48       140.56 o                         
   3  12   8      10548.51      10593.28       456.88 o                         
   4  12   8         62.98        -19.88       123.76 o                         
  -1  13   8       1542.98       1621.07       181.60 o                         
   0  13   8         30.10        -79.05       171.00 o                         
 -13   0   9      11790.05      11720.68       626.01 o                         
 -11   0   9       7568.59       7658.18       381.67 o                         
  -9   0   9       8843.88       9111.68       297.19 o                         
  -7   0   9      34405.11      35310.25      1075.96 o                         
  -5   0   9       1010.81       1012.89        99.73 o                         
  -3   0   9       2615.32       2529.71       162.19 o                         
  -1   0   9      40535.48      38091.57      1147.08 o                         
   1   0   9        761.39        617.09        68.48 o                         
   3   0   9       9572.60       8888.94       316.05 o                         
   5   0   9      21761.22      20629.22       783.03 o                         
   7   0   9        156.86        -24.64        98.51 o                         
   9   0   9       6860.14       7241.21       346.80 o                         
  11   0   9       2688.60       2842.67       249.69 o                         
 -13   1   9        711.04        939.95       149.93 o                         
 -12   1   9        726.29        728.09       101.30 o                         
 -11   1   9       4413.90       4691.61       157.94 o                         
 -10   1   9        388.48        459.93        82.30 o                         
  -9   1   9       7520.49       7702.92       192.18 o                         
  -8   1   9       4333.36       4451.79       122.60 o                         
  -7   1   9        445.75        346.40        44.75 o                         
  -6   1   9       3333.04       3345.06        98.04 o                         
  -5   1   9      13017.50      12767.00       275.10 o                         
  -4   1   9         75.76         40.83        44.70 o                         
  -3   1   9      12259.33      12208.62       265.68 o                         
  -2   1   9        173.75        228.02        44.93 o                         
  -1   1   9       3439.29       3432.23       108.12 o                         
   0   1   9        246.39        159.95        55.72 o                         
   1   1   9      16663.81      15316.53       363.65 o                         
   2   1   9         23.82        -19.84        50.51 o                         
   3   1   9       5388.51       5298.51       168.52 o                         
   4   1   9      18343.83      17323.62       712.57 o                         
   5   1   9        821.18        750.43        92.91 o                         
   6   1   9      13765.19      13770.27       366.46 o                         
   7   1   9       1130.63       1037.43        86.96 o                         
   8   1   9        361.09        402.68        84.28 o                         
   9   1   9       2649.34       2919.88       137.00 o                         
  10   1   9       2488.31       2812.34       148.60 o                         
  11   1   9        180.27        299.24       139.00 o                         
  12   1   9        946.68        519.81       161.22 o                         
 -13   2   9        881.36        895.21       114.78 o                         
 -12   2   9       2296.16       2302.48       109.62 o                         
 -11   2   9       1321.80       1387.48        69.61 o                         
 -10   2   9       3607.59       3711.79       116.77 o                         
  -9   2   9       5962.55       5925.18       168.48 o                         
  -8   2   9        742.36        628.87        54.90 o                         
  -7   2   9        264.97        289.43        56.17 o                         
  -6   2   9       3290.48       3358.65       116.36 o                         
  -5   2   9        703.68        752.94        45.87 o                         
  -4   2   9      17115.07      17135.38       349.93 o                         
  -3   2   9       4738.70       4931.00       130.80 o                         
  -2   2   9       6641.06       6277.68       156.37 o                         
  -1   2   9       5844.99       5668.38       149.92 o                         
   0   2   9        802.25        797.61        55.19 o                         
   1   2   9         21.30        119.00        75.54 o                         
   2   2   9      20507.36      19435.98       472.08 o                         
   3   2   9        140.42        108.58        67.54 o                         
   4   2   9      10608.53      10355.58       277.25 o                         
   5   2   9        455.68        451.99        52.16 o                         
   6   2   9        424.24        329.25        89.49 o                         
   7   2   9       1051.40       1025.37        93.11 o                         
   8   2   9       6449.29       6925.00       233.97 o                         
   9   2   9       2924.82       2931.46       144.08 o                         
  10   2   9       1872.12       1978.15       145.93 o                         
  11   2   9       1564.52       1304.68       146.60 o                         
  12   2   9       7899.79       8025.71       349.00 o                         
 -13   3   9        152.43         90.46       153.16 o                         
 -12   3   9       5912.68       6117.89       259.23 o                         
 -11   3   9       1335.16       1203.37       100.44 o                         
 -10   3   9       2553.10       2266.55        95.65 o                         
  -9   3   9       5064.07       5234.76       156.32 o                         
  -8   3   9        161.75        170.77        65.43 o                         
  -7   3   9        632.66        781.92        69.48 o                         
  -6   3   9        446.27        398.22        57.51 o                         
  -5   3   9       2076.50       1962.03        78.70 o                         
  -4   3   9        128.11         66.10        46.01 o                         
  -3   3   9       3061.20       3080.67       127.85 o                         
  -2   3   9       6785.25       6501.39       170.23 o                         
  -1   3   9       4015.87       4290.42       126.53 o                         
   0   3   9      20802.56      21037.44       454.24 o                         
   1   3   9       3042.16       3001.11        98.01 o                         
   2   3   9      10355.76       9966.54       247.09 o                         
   3   3   9        336.78        315.48        55.19 o                         
   4   3   9        449.41        416.39        62.11 o                         
   5   3   9         50.39         62.80        64.48 o                         
   6   3   9       2946.07       2984.76       146.95 o                         
   7   3   9        747.37        661.08       141.05 o                         
   8   3   9       2471.55       2377.25       134.88 o                         
   9   3   9       1030.54       1015.72       149.37 o                         
  10   3   9      16320.70      16395.89       616.72 o                         
  11   3   9        153.27        315.82       148.39 o                         
  12   3   9       9017.24       9700.30       414.52 o                         
 -12   4   9       1261.74       1130.15       101.24 o                         
 -11   4   9      12387.14      12698.47       319.47 o                         
 -10   4   9       2884.28       2842.90       116.59 o                         
  -9   4   9         26.03         79.60        76.16 o                         
  -8   4   9        353.64        415.91        72.74 o                         
  -7   4   9       8760.45       8962.81       223.66 o                         
  -6   4   9        270.41        242.83        79.74 o                         
  -5   4   9       3695.76       3753.98       124.65 o                         
  -4   4   9        268.91        247.70        52.10 o                         
  -3   4   9      27458.49      27340.40       525.18 o                         
  -2   4   9       1059.97       1042.95        58.17 o                         
  -1   4   9      31966.01      32069.04       647.89 o                         
   0   4   9       2178.12       2254.62       166.04 o                         
   1   4   9       5843.79       5574.57       157.61 o                         
   2   4   9       2977.15       2945.33       104.66 o                         
   3   4   9       2510.26       2518.21        91.35 o                         
   4   4   9       2110.37       2087.25        84.61 o                         
   5   4   9       2045.04       1994.74        85.97 o                         
   6   4   9       3553.08       3372.25       149.08 o                         
   7   4   9         54.89        -61.41        72.56 o                         
   8   4   9       3400.06       3421.47       157.64 o                         
   9   4   9       5875.88       5892.75       212.59 o                         
  10   4   9        381.31        523.21       133.70 o                         
  11   4   9       8326.10       7995.49       503.45 o                         
  12   4   9       1337.89       1594.83       230.69 o                         
 -12   5   9        568.62        500.50        91.85 o                         
 -11   5   9       3747.94       3637.16       135.13 o                         
 -10   5   9         10.32        101.78        79.90 o                         
  -9   5   9      11655.76      11781.34       293.42 o                         
  -8   5   9       1008.08       1186.38        79.41 o                         
  -7   5   9        121.06         42.01        63.53 o                         
  -6   5   9        455.84        390.71        59.24 o                         
  -5   5   9      15898.52      16014.04       388.28 o                         
  -4   5   9        144.48        195.36        58.24 o                         
  -3   5   9      19449.98      19090.91       404.95 o                         
  -2   5   9       5081.54       5035.27       128.93 o                         
  -1   5   9         16.77        -16.91        46.77 o                         
   0   5   9       4026.31       4234.96       159.39 o                         
   1   5   9      18849.31      18956.86       403.36 o                         
   2   5   9          4.87         62.29        51.65 o                         
   3   5   9      19292.59      18939.84       417.50 o                         
   4   5   9       4447.92       4324.11       125.81 o                         
   5   5   9       1530.11       1611.16        87.58 o                         
   6   5   9       1098.85       1019.50        95.65 o                         
   7   5   9       3636.54       3803.42       137.58 o                         
   8   5   9       1160.69       1403.04        85.94 o                         
   9   5   9        588.70        546.58       100.37 o                         
  10   5   9        549.60        489.93       181.16 o                         
  11   5   9        806.95        892.09       147.56 o                         
 -12   6   9       2260.11       2053.27       125.52 o                         
 -11   6   9       1644.73       1617.20       124.50 o                         
 -10   6   9       2755.96       2888.78       128.82 o                         
  -9   6   9        353.74        334.16        79.63 o                         
  -8   6   9        962.39       1144.74       105.16 o                         
  -7   6   9       7297.56       7426.95       215.49 o                         
  -6   6   9        701.59        770.77        80.20 o                         
  -5   6   9       1787.30       1927.62        81.95 o                         
  -4   6   9       1985.29       2033.43        95.98 o                         
  -3   6   9       2903.80       2954.44       102.10 o                         
  -2   6   9       3864.51       3784.92       119.19 o                         
  -1   6   9       2081.43       2233.36        89.42 o                         
   0   6   9        923.55        853.99        63.63 o                         
   1   6   9          8.82         53.76        61.01 o                         
   2   6   9      17629.79      17210.85       399.16 o                         
   3   6   9       6058.78       5895.40       161.28 o                         
   4   6   9       5787.18       5757.69       162.22 o                         
   5   6   9       3245.49       3077.18       133.03 o                         
   6   6   9       4668.57       4572.58       168.00 o                         
   7   6   9        212.23        290.20        68.19 o                         
   8   6   9      16038.96      16224.77       533.71 o                         
   9   6   9         49.41        138.03       110.25 o                         
  10   6   9       1057.57        927.13       131.90 o                         
  11   6   9          2.38       -139.36       202.24 o                         
 -11   7   9        448.13        367.42       100.80 o                         
 -10   7   9       1120.06       1080.47       134.48 o                         
  -9   7   9        196.20        193.34        90.94 o                         
  -8   7   9       5264.83       5398.74       172.75 o                         
  -7   7   9        228.14        168.32        76.61 o                         
  -6   7   9       6670.39       6747.18       192.32 o                         
  -5   7   9       2648.73       2617.08       106.93 o                         
  -4   7   9       1240.93       1277.02        84.08 o                         
  -3   7   9         67.48        101.99        51.23 o                         
  -2   7   9       9512.01       9573.99       233.51 o                         
  -1   7   9        514.72        575.28        64.61 o                         
   0   7   9       7123.76       7321.48       236.61 o                         
   1   7   9       1100.34       1203.97        75.70 o                         
   2   7   9       1019.86       1021.77        76.68 o                         
   3   7   9        682.30        699.26        71.72 o                         
   4   7   9       6635.30       6499.91       186.05 o                         
   5   7   9          6.08         58.43        66.49 o                         
   6   7   9      16331.95      16816.08       470.49 o                         
   7   7   9       1728.31       1675.65       113.32 o                         
   8   7   9       2019.28       2171.77       150.86 o                         
   9   7   9        154.15        129.52       133.90 o                         
  10   7   9       8787.04       8682.76       440.63 o                         
 -10   8   9        762.60        480.49       127.25 o                         
  -9   8   9       1482.42       1392.94       149.98 o                         
  -8   8   9          2.09        -73.69       130.08 o                         
  -7   8   9      10758.20      10993.24       310.76 o                         
  -6   8   9        633.73        569.85        81.35 o                         
  -5   8   9       4934.04       4955.80       159.21 o                         
  -4   8   9        789.50        792.61        86.36 o                         
  -3   8   9        519.69        499.41        71.13 o                         
  -2   8   9        197.35        227.98        63.36 o                         
  -1   8   9       4260.56       4297.87       131.83 o                         
   0   8   9       1426.47       1517.77        86.98 o                         
   1   8   9         61.11         91.60        60.32 o                         
   2   8   9       3994.34       4107.73       143.54 o                         
   3   8   9       9572.33       9817.81       252.52 o                         
   4   8   9       2269.68       2413.74       118.69 o                         
   5   8   9       8620.29       8930.05       251.37 o                         
   6   8   9         40.31         11.91       103.56 o                         
   7   8   9       1695.97       1468.80       157.68 o                         
   8   8   9       5446.66       5883.43       323.08 o                         
   9   8   9          2.90       -156.82       156.82 o                         
  -9   9   9      15692.98      15096.38       480.23 o                         
  -8   9   9        121.93        158.60       168.50 o                         
  -7   9   9        176.87        174.70       121.09 o                         
  -6   9   9       6094.89       6258.49       222.70 o                         
  -5   9   9      12569.94      12562.99       316.75 o                         
  -4   9   9       3394.87       3122.89       135.39 o                         
  -3   9   9       8170.76       8420.35       229.45 o                         
  -2   9   9       1317.75       1403.78       104.48 o                         
  -1   9   9       1158.39       1215.74        81.98 o                         
   0   9   9       1877.38       2087.21       106.86 o                         
   1   9   9      14523.74      14264.95       384.05 o                         
   2   9   9       5700.53       5793.03       187.23 o                         
   3   9   9       2459.35       2595.06       117.02 o                         
   4   9   9          8.25        190.46        94.22 o                         
   5   9   9        949.88        877.83        96.59 o                         
   6   9   9         15.46        -12.96       139.35 o                         
   7   9   9      10148.49      10502.17       416.96 o                         
   8   9   9          2.96        217.39       154.30 o                         
  -8  10   9        704.40        598.58       143.69 o                         
  -7  10   9       5551.45       5819.43       259.02 o                         
  -6  10   9          7.72        -70.50       115.85 o                         
  -5  10   9        161.32        377.20       126.06 o                         
  -4  10   9       1948.10       2077.69       141.84 o                         
  -3  10   9      11961.16      11742.69       289.06 o                         
  -2  10   9        552.44        558.83        88.04 o                         
  -1  10   9      16636.69      17264.09       382.92 o                         
   0  10   9        100.06        300.96        86.11 o                         
   1  10   9       3679.68       3783.19       143.85 o                         
   2  10   9       2225.07       2285.22       118.77 o                         
   3  10   9       1480.08       1708.81       122.37 o                         
   4  10   9        537.00        532.97       159.75 o                         
   5  10   9       1283.05        940.57       129.01 o                         
   6  10   9       1088.84       1216.04       189.76 o                         
   7  10   9        390.19        405.81       180.43 o                         
  -7  11   9        583.31        889.08       192.04 o                         
  -6  11   9       1181.54       1209.85       170.64 o                         
  -5  11   9        127.05        410.97       145.73 o                         
  -4  11   9        348.57        294.46       135.27 o                         
  -3  11   9        271.32        216.86       119.63 o                         
  -2  11   9       2919.63       2918.46       143.37 o                         
  -1  11   9        449.44        302.62       111.90 o                         
   0  11   9      12668.35      12881.41       425.80 o                         
   1  11   9       1784.25       1857.60       123.95 o                         
   2  11   9        966.03        875.03       121.23 o                         
   3  11   9        185.63        354.40       253.71 o                         
   4  11   9       3510.84       3679.16       219.54 o                         
   5  11   9         85.04        -69.69       171.09 o                         
   6  11   9       3448.76       3880.97       272.93 o                         
  -4  12   9       1670.76       1551.37       167.11 o                         
  -3  12   9        581.85        497.06       138.44 o                         
  -2  12   9       1745.63       1802.18       169.70 o                         
  -1  12   9       1413.02       1152.15       237.19 o                         
   0  12   9         11.54         -6.33       139.24 o                         
   1  12   9        367.30        161.53       150.05 o                         
   2  12   9       1074.74       1170.92       160.03 o                         
   3  12   9        110.28        148.15       181.16 o                         
 -12   0  10       2582.37       2552.55       152.62 o                         
 -10   0  10         13.16        -47.42        47.42 o                         
  -8   0  10       1862.80       2037.91       139.74 o                         
  -6   0  10        588.87        697.86        78.42 o                         
  -4   0  10      11842.13      11904.33       399.46 o                         
  -2   0  10      33925.79      32295.89       988.45 o                         
   0   0  10       9638.45       9310.52       336.84 o                         
   2   0  10       7809.03       7642.61       335.33 o                         
   4   0  10      49571.25      49249.37      1611.26 o                         
   6   0  10         32.07        -81.63       115.83 o                         
   8   0  10      13716.02      14394.61       554.81 o                         
  10   0  10      23740.35      23890.30       954.80 o                         
  12   0  10          3.80        121.65       290.47 o                         
 -13   1  10       3302.97       3524.70       148.40 o                         
 -12   1  10        985.24       1035.43        81.28 o                         
 -11   1  10         42.32         91.00        60.34 o                         
 -10   1  10       2432.28       2355.80        93.44 o                         
  -9   1  10        912.17        959.54        64.06 o                         
  -8   1  10        139.26        256.21        57.72 o                         
  -7   1  10        819.93        833.04        61.12 o                         
  -6   1  10       4509.44       4622.52       125.86 o                         
  -5   1  10       3652.45       3801.90       121.22 o                         
  -4   1  10       7724.17       7879.85       189.54 o                         
  -3   1  10      17446.84      17481.97       367.63 o                         
  -2   1  10       2008.70       1879.40        78.18 o                         
  -1   1  10       4987.19       5056.97       140.85 o                         
   0   1  10       7363.00       6915.63       187.46 o                         
   1   1  10       5294.82       4939.24       172.09 o                         
   2   1  10       9509.72       8829.12       320.70 o                         
   3   1  10       2143.26       2055.18        90.59 o                         
   4   1  10        525.89        554.14        60.47 o                         
   5   1  10        260.31        370.08        68.78 o                         
   6   1  10      18132.17      17992.39       459.77 o                         
   7   1  10       1742.12       1873.39       108.40 o                         
   8   1  10       3175.60       3308.21       147.21 o                         
   9   1  10      10536.66      10610.50       317.95 o                         
  10   1  10        963.25       1253.67       208.55 o                         
  11   1  10       3637.19       3413.49       237.37 o                         
  12   1  10       3563.44       3548.62       231.71 o                         
 -13   2  10       2085.67       2161.89       128.49 o                         
 -12   2  10        516.10        420.00        88.89 o                         
 -11   2  10      13124.53      13575.79       371.23 o                         
 -10   2  10       2503.61       2456.92       106.23 o                         
  -9   2  10        718.03        736.24        70.62 o                         
  -8   2  10        415.17        476.65        61.23 o                         
  -7   2  10      10556.43      10694.43       257.01 o                         
  -6   2  10       1592.46       1727.76        75.64 o                         
  -5   2  10      17801.51      17465.53       371.62 o                         
  -4   2  10         76.07         46.54        63.61 o                         
  -3   2  10        212.63        190.22        47.04 o                         
  -2   2  10       1263.36       1327.55        77.79 o                         
  -1   2  10      14577.18      14001.97       348.40 o                         
   0   2  10       1226.94       1195.48        89.29 o                         
   1   2  10       8225.42       8429.13       228.31 o                         
   2   2  10       3717.66       3645.55       130.08 o                         
   3   2  10        179.11        258.01        68.48 o                         
   4   2  10       6014.91       5714.93       176.57 o                         
   5   2  10       3764.29       3556.39       114.20 o                         
   6   2  10       1498.61       1644.44        91.62 o                         
   7   2  10       4495.18       4465.14       178.73 o                         
   8   2  10       1136.95       1098.87       111.90 o                         
   9   2  10        535.44        495.73       107.16 o                         
  10   2  10        903.36        999.34       131.08 o                         
  11   2  10        781.04        799.58       157.13 o                         
  12   2  10        157.97        491.44       205.14 o                         
 -12   3  10       1610.88       1596.13       128.33 o                         
 -11   3  10        638.19        654.33       128.39 o                         
 -10   3  10        878.90       1033.76        77.29 o                         
  -9   3  10      16938.98      17339.22       396.16 o                         
  -8   3  10        192.06        259.86        62.07 o                         
  -7   3  10       4105.23       4076.61       130.33 o                         
  -6   3  10       1627.02       1640.50        99.99 o                         
  -5   3  10       1403.74       1224.41        74.07 o                         
  -4   3  10       7088.31       7219.92       186.23 o                         
  -3   3  10       8732.54       8660.52       205.50 o                         
  -2   3  10        677.48        736.85        66.61 o                         
  -1   3  10       1007.99        978.68        77.49 o                         
   0   3  10        286.85        220.77        76.62 o                         
   1   3  10       5611.08       5384.45       159.08 o                         
   2   3  10       7179.65       7096.09       192.63 o                         
   3   3  10      11593.90      11489.55       300.75 o                         
   4   3  10       2088.33       1993.34        90.85 o                         
   5   3  10       2628.89       2422.23       107.46 o                         
   6   3  10       4971.96       4907.85       181.88 o                         
   7   3  10        455.05        577.59       131.85 o                         
   8   3  10        859.44        914.90       113.20 o                         
   9   3  10        980.50       1012.05       124.05 o                         
  10   3  10       1181.28       1144.28       144.59 o                         
  11   3  10       1036.93       1079.82       178.45 o                         
 -12   4  10          0.14        155.49        88.63 o                         
 -11   4  10       3001.06       3041.01       127.41 o                         
 -10   4  10       1270.06       1293.74        96.73 o                         
  -9   4  10       1021.88        832.45        83.09 o                         
  -8   4  10      10240.70      10238.10       255.71 o                         
  -7   4  10       3992.75       3867.48       131.90 o                         
  -6   4  10       6111.41       6537.93       187.64 o                         
  -5   4  10       1850.19       1835.69        89.26 o                         
  -4   4  10        131.75         30.02        58.01 o                         
  -3   4  10        768.77        819.78        61.96 o                         
  -2   4  10       5290.95       5047.25       137.41 o                         
  -1   4  10        386.58        352.57        74.36 o                         
   0   4  10       1751.48       1863.55        83.36 o                         
   1   4  10        140.67         58.65        70.21 o                         
   2   4  10      18983.07      18487.71       424.47 o                         
   3   4  10       1671.43       1785.04        91.71 o                         
   4   4  10      14918.82      14510.54       347.52 o                         
   5   4  10       5321.06       4561.17       151.45 o                         
   6   4  10       4089.61       3915.59       144.89 o                         
   7   4  10       1747.15       1881.05       108.85 o                         
   8   4  10       7487.12       7548.56       358.05 o                         
   9   4  10        460.48        469.99       126.91 o                         
  10   4  10       3886.20       3958.56       233.62 o                         
  11   4  10         99.86        284.69       153.79 o                         
 -12   5  10        697.35        709.56       103.75 o                         
 -11   5  10        639.09        620.73        97.73 o                         
 -10   5  10       1126.00       1051.07        94.98 o                         
  -9   5  10       5405.84       5450.15       175.67 o                         
  -8   5  10         24.74        -71.46        71.46 o                         
  -7   5  10       6808.97       6649.58       192.71 o                         
  -6   5  10       4464.69       4434.39       143.26 o                         
  -5   5  10          1.68         28.91        60.81 o                         
  -4   5  10       6939.94       7035.86       191.80 o                         
  -3   5  10        301.14        347.12        88.73 o                         
  -2   5  10        299.21        300.78        75.86 o                         
  -1   5  10          1.81        -18.25        50.86 o                         
   0   5  10      10529.67      10566.80       250.90 o                         
   1   5  10       1610.52       1691.04        81.02 o                         
   2   5  10      11048.96      11163.33       294.47 o                         
   3   5  10       2331.35       2412.44        97.10 o                         
   4   5  10       1570.55       1678.73        80.99 o                         
   5   5  10       2393.56       2302.67        98.27 o                         
   6   5  10      13398.89      13096.10       334.09 o                         
   7   5  10        231.40        319.94        91.01 o                         
   8   5  10       5669.47       6036.88       290.02 o                         
   9   5  10        277.99        310.16       173.35 o                         
  10   5  10       3669.57       3852.63       290.54 o                         
  11   5  10        116.93       -115.97       206.58 o                         
 -11   6  10      10102.56       9273.21       367.74 o                         
 -10   6  10         17.25         44.89       126.17 o                         
  -9   6  10        153.94        151.71        84.85 o                         
  -8   6  10         28.87         94.55       106.96 o                         
  -7   6  10       8200.88       8419.70       236.22 o                         
  -6   6  10        472.65        490.03        85.98 o                         
  -5   6  10      14003.47      13797.31       326.29 o                         
  -4   6  10       2612.05       2732.65       108.14 o                         
  -3   6  10          1.14        131.83        49.20 o                         
  -2   6  10      12923.18      13028.58       308.94 o                         
  -1   6  10       8746.49       8762.35       217.83 o                         
   0   6  10       3947.69       4224.05       130.50 o                         
   1   6  10       2363.77       2591.10       105.01 o                         
   2   6  10        196.12         73.10        72.30 o                         
   3   6  10        185.24        209.85        60.02 o                         
   4   6  10       2207.02       2281.84        95.94 o                         
   5   6  10       4205.34       4132.76       178.95 o                         
   6   6  10        240.39        311.75        84.37 o                         
   7   6  10       1572.26       1665.18       100.81 o                         
   8   6  10       9046.20       9138.28       326.10 o                         
   9   6  10        567.46        319.10        93.12 o                         
  10   6  10       5256.85       4827.24       464.44 o                         
 -10   7  10         73.83         56.01       112.97 o                         
  -9   7  10       8728.96       8796.63       286.27 o                         
  -8   7  10        798.64        950.03       108.44 o                         
  -7   7  10       3117.89       3003.25       124.16 o                         
  -6   7  10       1620.85       1473.04        98.37 o                         
  -5   7  10       5020.62       5015.82       168.35 o                         
  -4   7  10         69.20         71.23        74.27 o                         
  -3   7  10      19364.82      19808.56       429.05 o                         
  -2   7  10       1097.77       1152.63        74.58 o                         
  -1   7  10       9274.13       9112.47       247.35 o                         
   0   7  10       3387.83       3208.04       118.23 o                         
   1   7  10          8.15         -6.53        69.53 o                         
   2   7  10        727.95       1020.35        93.72 o                         
   3   7  10        867.18        922.84        79.94 o                         
   4   7  10        498.27        460.01        69.41 o                         
   5   7  10         66.56         59.64        67.81 o                         
   6   7  10         80.38        -94.91        94.91 o                         
   7   7  10        517.74        291.86       143.24 o                         
   8   7  10         27.78          3.27       134.83 o                         
   9   7  10       1857.42       2009.39       184.45 o                         
 -10   8  10        386.07        374.42       193.81 o                         
  -9   8  10        304.17        286.17       125.44 o                         
  -8   8  10       2108.72       2042.24       155.95 o                         
  -7   8  10       7908.26       7857.98       279.68 o                         
  -6   8  10         66.56         27.95        94.15 o                         
  -5   8  10       4866.17       4712.66       160.34 o                         
  -4   8  10       2154.97       2174.68       105.61 o                         
  -3   8  10         26.18        135.13        83.76 o                         
  -2   8  10       8814.58       8748.49       227.82 o                         
  -1   8  10       1796.06       1800.93        95.87 o                         
   0   8  10       4132.06       4316.82       149.81 o                         
   1   8  10       3316.81       3349.53       125.62 o                         
   2   8  10         52.87         31.56        90.68 o                         
   3   8  10          9.47        -21.65        81.63 o                         
   4   8  10       4348.64       4454.75       156.88 o                         
   5   8  10       1410.44       1447.28       122.76 o                         
   6   8  10          1.20        -24.00       126.95 o                         
   7   8  10       3237.03       3380.33       212.91 o                         
   8   8  10       7238.60       7527.44       317.59 o                         
   9   8  10        915.29        380.43       231.21 o                         
  -9   9  10        713.40        909.19       241.16 o                         
  -8   9  10         46.67        -81.32       152.24 o                         
  -7   9  10        365.60        252.57       127.72 o                         
  -6   9  10       3043.00       3213.33       167.25 o                         
  -5   9  10        368.43        414.20       116.84 o                         
  -4   9  10      11496.05      11812.35       311.80 o                         
  -3   9  10        151.66         86.80        71.99 o                         
  -2   9  10          1.96         70.31       100.77 o                         
  -1   9  10       1602.93       1636.59       101.99 o                         
   0   9  10      10734.78      10487.47       285.83 o                         
   1   9  10         39.81        -35.25        94.13 o                         
   2   9  10      10303.63      10690.73       288.53 o                         
   3   9  10         43.68        -17.96        88.04 o                         
   4   9  10        855.71        949.11       111.03 o                         
   5   9  10        384.65        462.78       123.70 o                         
   6   9  10      15017.00      16366.66       633.93 o                         
   7   9  10        492.35        277.55       202.10 o                         
   8   9  10       5117.68       5238.82       426.35 o                         
  -7  10  10       2080.13       1996.37       353.73 o                         
  -6  10  10       3105.08       3267.04       196.31 o                         
  -5  10  10       2208.14       2682.53       167.71 o                         
  -4  10  10        123.10         56.79       128.39 o                         
  -3  10  10        103.02        190.12        94.51 o                         
  -2  10  10       9976.49       9938.06       297.89 o                         
  -1  10  10       2597.54       2607.35       153.82 o                         
   0  10  10       1109.87       1113.30       113.60 o                         
   1  10  10       2924.41       3066.97       154.10 o                         
   2  10  10       3856.55       3729.10       164.58 o                         
   3  10  10        396.30        466.94       118.55 o                         
   4  10  10      10509.72      10860.16       386.66 o                         
   5  10  10       1717.58       1785.21       203.38 o                         
   6  10  10        188.80        238.90       219.54 o                         
  -6  11  10         14.10       -157.73       157.73 o                         
  -5  11  10       1778.76       1805.04       242.02 o                         
  -4  11  10        760.94        656.22       170.11 o                         
  -3  11  10       5243.63       5428.11       220.10 o                         
  -2  11  10        258.62        154.67       117.00 o                         
  -1  11  10        486.23        417.03       132.54 o                         
   0  11  10        122.42        -40.48       119.92 o                         
   1  11  10       2437.24       2401.50       177.81 o                         
   2  11  10        995.25       1029.47       158.59 o                         
   3  11  10       7828.05       7255.03       499.06 o                         
   4  11  10        754.05        264.37       158.85 o                         
   5  11  10       3773.62       3971.39       367.58 o                         
  -3  12  10        127.07       -158.81       158.81 o                         
  -2  12  10        904.64        788.35       180.86 o                         
  -1  12  10       3586.29       3767.13       209.43 o                         
   0  12  10         47.80       -158.63       158.63 o                         
   1  12  10       1846.14       1738.72       188.91 o                         
 -11   0  11      14289.28      14691.38       574.70 o                         
  -9   0  11       9060.20       9085.55       321.36 o                         
  -7   0  11        957.68        950.48       102.41 o                         
  -5   0  11       7755.93       7792.79       262.87 o                         
  -3   0  11        674.40        611.90        81.98 o                         
  -1   0  11        855.16       1103.55       149.51 o                         
   1   0  11       1694.53       1791.10       194.45 o                         
   3   0  11       5463.45       5521.12       254.66 o                         
   5   0  11       6110.97       6247.17       267.60 o                         
   7   0  11        774.78        641.16       152.03 o                         
   9   0  11       9084.30       8679.68       465.97 o                         
  11   0  11        477.53        603.97       245.88 o                         
 -12   1  11         33.27         86.68        77.57 o                         
 -11   1  11        148.27         80.33        86.71 o                         
 -10   1  11       7906.09       7980.21       212.00 o                         
  -9   1  11       9866.81      10147.79       253.96 o                         
  -8   1  11       7440.75       7858.33       213.30 o                         
  -7   1  11       5025.52       5004.92       133.86 o                         
  -6   1  11         78.46        107.94        53.38 o                         
  -5   1  11       4769.33       4664.65       137.73 o                         
  -4   1  11       4710.63       4555.15       133.04 o                         
  -3   1  11       2418.22       2507.06        92.25 o                         
  -2   1  11        118.58         77.51        65.70 o                         
  -1   1  11        772.10       1005.66        86.28 o                         
   0   1  11      11494.35      11067.82       271.61 o                         
   1   1  11       3602.68       3652.50       128.65 o                         
   2   1  11      16029.80      15096.53       372.85 o                         
   3   1  11        163.69        161.52        64.15 o                         
   4   1  11       1006.17       1091.29        89.25 o                         
   5   1  11       2070.82       2058.41        99.34 o                         
   6   1  11       1446.44       1485.48       116.58 o                         
   7   1  11       4064.94       3987.20       179.74 o                         
   8   1  11        386.50        619.73       109.27 o                         
   9   1  11       1222.39       1050.39       114.14 o                         
  10   1  11         27.76        161.35       262.59 o                         
  11   1  11       4639.01       4969.73       260.77 o                         
 -12   2  11       2497.14       2267.23       121.32 o                         
 -11   2  11        108.04        167.57        94.57 o                         
 -10   2  11        824.34        831.00        73.15 o                         
  -9   2  11        454.06        399.31        75.08 o                         
  -8   2  11      10253.69      10699.38       269.33 o                         
  -7   2  11       1627.06       1644.46        81.65 o                         
  -6   2  11      21050.60      21308.84       479.70 o                         
  -5   2  11        871.87        844.02        62.14 o                         
  -4   2  11       2452.74       2331.78        86.15 o                         
  -3   2  11       5038.38       5052.18       138.74 o                         
  -2   2  11      15745.28      16069.91       346.13 o                         
  -1   2  11      19054.82      18973.04       430.62 o                         
   0   2  11      24579.05      24211.11       537.12 o                         
   1   2  11        890.78        878.37        67.22 o                         
   2   2  11       1060.77       1046.28        79.95 o                         
   3   2  11         25.08        -37.93        78.06 o                         
   4   2  11      21538.25      20595.64       510.60 o                         
   5   2  11        104.37        162.79        51.96 o                         
   6   2  11       5473.31       5095.50       153.42 o                         
   7   2  11        972.74        960.01       107.30 o                         
   8   2  11       1047.77       1027.98       134.52 o                         
   9   2  11         59.63         85.58       135.73 o                         
  10   2  11       3846.50       3943.17       235.02 o                         
  11   2  11        724.28       1028.08       287.02 o                         
 -12   3  11        103.55        141.62       117.88 o                         
 -11   3  11         44.84        104.24        83.94 o                         
 -10   3  11       3237.39       3447.32       188.35 o                         
  -9   3  11       1487.71       1482.18       114.25 o                         
  -8   3  11       3519.80       3804.84       135.10 o                         
  -7   3  11       4574.79       4408.25       145.83 o                         
  -6   3  11       2428.79       2533.47        98.13 o                         
  -5   3  11         12.68         37.75        61.19 o                         
  -4   3  11      31965.75      31791.06       649.36 o                         
  -3   3  11         98.69        160.00        52.26 o                         
  -2   3  11      14065.78      13678.58       313.83 o                         
  -1   3  11       3439.68       3484.19       117.62 o                         
   0   3  11        578.76        666.71        64.73 o                         
   1   3  11        934.85        933.96        71.44 o                         
   2   3  11      13415.79      13206.50       333.85 o                         
   3   3  11        200.27        278.41        83.65 o                         
   4   3  11          9.79        -30.58        81.39 o                         
   5   3  11       2804.08       2634.37       118.66 o                         
   6   3  11      13404.13      12880.60       406.78 o                         
   7   3  11        914.98        922.16       105.53 o                         
   8   3  11       9361.59       9269.64       307.56 o                         
   9   3  11        929.19       1030.28       154.69 o                         
  10   3  11         20.11       -175.37       175.37 o                         
  11   3  11       1889.71       1730.57       201.18 o                         
 -12   4  11         61.54         86.39       160.02 o                         
 -11   4  11       4105.55       4138.36       180.79 o                         
 -10   4  11         16.86        108.35        90.79 o                         
  -9   4  11        577.00        556.77        81.75 o                         
  -8   4  11         19.53         14.82        83.38 o                         
  -7   4  11       3419.13       3546.56       126.50 o                         
  -6   4  11       8376.30       8403.93       222.84 o                         
  -5   4  11       5322.63       5006.73       150.19 o                         
  -4   4  11       1054.05       1203.48        71.85 o                         
  -3   4  11       4995.25       5471.63       143.95 o                         
  -2   4  11       2738.91       2714.48       105.95 o                         
  -1   4  11        171.75        144.35        62.70 o                         
   0   4  11        552.78        595.37        68.18 o                         
   1   4  11       1272.11       1325.25        86.58 o                         
   2   4  11        244.27        198.52        83.47 o                         
   3   4  11       5924.53       5918.06       185.53 o                         
   4   4  11       2450.84       2536.51       104.97 o                         
   5   4  11        266.52        232.62        71.15 o                         
   6   4  11       1161.42        948.24        87.64 o                         
   7   4  11      12246.16      11726.89       355.54 o                         
   8   4  11         44.59        130.83       117.71 o                         
   9   4  11      13101.03      13520.78       635.34 o                         
  10   4  11       4647.11       4654.58       278.88 o                         
 -11   5  11         28.09       -108.42       108.42 o                         
 -10   5  11         12.75        169.92        93.52 o                         
  -9   5  11       2617.31       2563.46       117.09 o                         
  -8   5  11        907.10       1056.41        88.99 o                         
  -7   5  11       5833.69       5577.12       177.85 o                         
  -6   5  11        104.32        112.06        87.04 o                         
  -5   5  11         11.70         -0.71        71.60 o                         
  -4   5  11       5108.56       5105.71       160.30 o                         
  -3   5  11       2457.79       2642.62        89.83 o                         
  -2   5  11        307.61        304.17        56.25 o                         
  -1   5  11       4497.05       4348.05       138.33 o                         
   0   5  11        222.62        307.78        75.49 o                         
   1   5  11         10.77         76.41        78.23 o                         
   2   5  11       2839.56       2894.33       112.66 o                         
   3   5  11       1679.27       1623.32        88.95 o                         
   4   5  11        100.67        154.15        70.74 o                         
   5   5  11       9314.58       8579.49       226.26 o                         
   6   5  11       1184.29       1110.51        96.68 o                         
   7   5  11       7092.43       6842.81       218.52 o                         
   8   5  11       3091.18       3352.61       299.25 o                         
   9   5  11        715.25        782.38       152.99 o                         
  10   5  11       1826.43       1904.88       266.21 o                         
 -11   6  11       3143.20       3176.53       403.02 o                         
 -10   6  11       1380.72       1335.18       152.48 o                         
  -9   6  11       4008.88       3890.41       167.33 o                         
  -8   6  11       3589.50       3537.32       164.55 o                         
  -7   6  11         38.26        107.94        98.04 o                         
  -6   6  11      16855.69      16394.62       400.29 o                         
  -5   6  11        514.47        668.32        99.63 o                         
  -4   6  11       1711.06       1806.94        95.63 o                         
  -3   6  11        295.52        313.84        47.95 o                         
  -2   6  11       8692.06       9127.76       241.90 o                         
  -1   6  11         88.23         76.27        62.54 o                         
   0   6  11       7627.50       7402.18       197.41 o                         
   1   6  11       1467.09       1586.33        93.39 o                         
   2   6  11       1191.25       1079.50        71.85 o                         
   3   6  11       5667.47       5510.51       160.80 o                         
   4   6  11       8684.17       8818.57       225.83 o                         
   5   6  11       1596.24       1566.83        88.00 o                         
   6   6  11       2877.94       2778.72       116.25 o                         
   7   6  11        176.10        173.17       158.46 o                         
   8   6  11       2409.51       2250.10       191.94 o                         
   9   6  11       1065.62        842.77       145.27 o                         
 -10   7  11       7862.73       7943.28       354.58 o                         
  -9   7  11         81.80         55.46       111.91 o                         
  -8   7  11       7114.49       7176.97       251.56 o                         
  -7   7  11        123.23        255.22        92.13 o                         
  -6   7  11         40.21        131.14        97.39 o                         
  -5   7  11          5.23          8.55        92.00 o                         
  -4   7  11       8928.72       9113.73       264.52 o                         
  -3   7  11         14.05        -52.62        52.62 o                         
  -2   7  11       3031.89       3079.72       125.28 o                         
  -1   7  11       2014.65       2175.23       105.61 o                         
   0   7  11       8647.01       8815.97       238.04 o                         
   1   7  11        742.63        801.57        85.55 o                         
   2   7  11      30991.93      31214.20       676.04 o                         
   3   7  11        601.16        518.95        78.12 o                         
   4   7  11       2574.86       2692.71       117.41 o                         
   5   7  11        303.15        445.60        94.68 o                         
   6   7  11       4090.22       3630.31       207.99 o                         
   7   7  11        247.89         81.65       146.88 o                         
   8   7  11       4198.79       4404.62       220.97 o                         
   9   7  11        108.26         77.99       241.65 o                         
  -9   8  11       3640.60       3281.61       458.30 o                         
  -8   8  11       1175.82       1014.53       190.48 o                         
  -7   8  11        212.08        126.42       149.57 o                         
  -6   8  11       6354.51       6214.28       271.87 o                         
  -5   8  11        888.88       1053.84       103.62 o                         
  -4   8  11       1197.84       1192.30       106.23 o                         
  -3   8  11        257.88        179.71        77.79 o                         
  -2   8  11       5322.57       5624.04       186.11 o                         
  -1   8  11        309.67        275.05        95.06 o                         
   0   8  11       4219.38       4482.03       179.31 o                         
   1   8  11       5489.40       5539.50       182.98 o                         
   2   8  11        196.15        362.60        84.01 o                         
   3   8  11       9507.23       9574.13       269.19 o                         
   4   8  11       5915.77       6017.38       257.63 o                         
   5   8  11       1362.70       1401.14       113.83 o                         
   6   8  11       3855.47       3967.41       292.08 o                         
   7   8  11        547.76        616.20       176.97 o                         
   8   8  11        140.10        195.59       266.66 o                         
  -8   9  11        259.73        465.75       174.23 o                         
  -7   9  11       6068.65       6151.60       259.85 o                         
  -6   9  11        801.09        727.72       136.37 o                         
  -5   9  11        405.41        226.77       123.72 o                         
  -4   9  11       1211.26       1334.11       133.11 o                         
  -3   9  11        781.13        847.91        89.75 o                         
  -2   9  11         48.03         -0.05       125.05 o                         
  -1   9  11       1334.61       1382.60       107.85 o                         
   0   9  11        633.78        475.70       101.91 o                         
   1   9  11       2488.84       2525.60       132.79 o                         
   2   9  11       1284.32       1241.96       116.02 o                         
   3   9  11       1008.89        862.06       121.07 o                         
   4   9  11       2689.43       2548.10       158.04 o                         
   5   9  11       4456.38       4256.39       208.55 o                         
   6   9  11        244.99        379.33       141.16 o                         
   7   9  11       2728.74       3097.60       240.02 o                         
  -6  10  11       2810.45       2966.94       232.59 o                         
  -5  10  11       5055.54       5040.81       217.12 o                         
  -4  10  11         10.04        -78.32       159.10 o                         
  -3  10  11       2148.97       2194.82       158.59 o                         
  -2  10  11       5560.05       5764.48       217.37 o                         
  -1  10  11          3.93        -14.80       118.76 o                         
   0  10  11       3461.00       3446.24       166.76 o                         
   1  10  11        385.06        258.98       114.13 o                         
   2  10  11        184.36        293.91       124.18 o                         
   3  10  11        545.62        603.95       141.04 o                         
   4  10  11       3059.64       3039.16       204.97 o                         
   5  10  11         13.75         -0.87       138.73 o                         
  -4  11  11      15175.99      14828.92       476.26 o                         
  -3  11  11        138.93       -118.68       118.68 o                         
  -2  11  11       4750.37       4605.68       249.03 o                         
  -1  11  11         12.95        375.30       163.37 o                         
   0  11  11       5453.27       5815.32       376.34 o                         
   1  11  11          1.46        -35.48       153.82 o                         
   2  11  11       3531.46       3670.25       216.47 o                         
   3  11  11          3.96       -191.28       204.26 o                         
 -12   0  12       3747.69       4006.25       254.64 o                         
 -10   0  12       6755.78       6864.89       320.61 o                         
  -8   0  12         84.13        269.46        85.19 o                         
  -6   0  12       6817.03       7100.76       266.07 o                         
  -4   0  12       5631.48       5517.54       216.92 o                         
  -2   0  12        809.82        896.06        87.54 o                         
   0   0  12      16194.14      15803.29       486.51 o                         
   2   0  12        318.10        230.52       101.80 o                         
   4   0  12       8346.67       7967.66       334.81 o                         
   6   0  12      10065.50      10054.40       445.32 o                         
   8   0  12       2155.04       2210.51       264.19 o                         
  10   0  12        716.82        380.42       255.79 o                         
 -12   1  12       1843.15       1777.71       136.01 o                         
 -11   1  12        922.45        983.29        95.97 o                         
 -10   1  12       2026.61       2007.84       118.62 o                         
  -9   1  12         11.32         81.07        74.96 o                         
  -8   1  12      14500.75      14943.04       343.22 o                         
  -7   1  12         86.10         21.00        59.16 o                         
  -6   1  12       1693.13       1724.75        80.70 o                         
  -5   1  12       2887.69       2971.41       102.74 o                         
  -4   1  12       5521.76       5506.98       157.70 o                         
  -3   1  12       1698.17       1760.19        82.79 o                         
  -2   1  12       6942.45       6767.14       182.09 o                         
  -1   1  12         20.35        -56.45        58.42 o                         
   0   1  12        816.52        661.18        70.54 o                         
   1   1  12       1968.65       2035.53        91.57 o                         
   2   1  12      10052.60       9721.57       273.81 o                         
   3   1  12       1110.86       1114.96        96.15 o                         
   4   1  12       1655.68       1681.28       110.53 o                         
   5   1  12       8108.24       8223.01       247.50 o                         
   6   1  12          4.45         25.52       133.56 o                         
   7   1  12      12172.37      12508.06       361.34 o                         
   8   1  12       3253.48       3256.03       162.35 o                         
   9   1  12        347.11        276.55       148.41 o                         
  10   1  12        716.30       1177.81       192.44 o                         
 -12   2  12        601.84        440.35       129.71 o                         
 -11   2  12        561.39        494.98        93.09 o                         
 -10   2  12       3167.79       3519.42       141.70 o                         
  -9   2  12       3004.53       3117.81       118.64 o                         
  -8   2  12       2179.65       2208.75       106.07 o                         
  -7   2  12       3810.63       3805.57       131.85 o                         
  -6   2  12         74.41         61.40        65.91 o                         
  -5   2  12         67.92         48.42        69.15 o                         
  -4   2  12        481.22        439.09        58.62 o                         
  -3   2  12       9792.48       9891.22       239.56 o                         
  -2   2  12       5668.64       5548.69       202.38 o                         
  -1   2  12      12469.34      12172.29       291.74 o                         
   0   2  12        378.50        404.90        64.91 o                         
   1   2  12        370.08        508.42        66.80 o                         
   2   2  12        167.14        166.14        76.20 o                         
   3   2  12      10181.62       9884.62       287.06 o                         
   4   2  12        716.98        847.14        72.12 o                         
   5   2  12      12301.25      12431.56       321.51 o                         
   6   2  12        103.08         23.81        59.24 o                         
   7   2  12        315.84        218.39       115.68 o                         
   8   2  12        589.94        426.95       127.77 o                         
   9   2  12      10286.40      10980.15       561.63 o                         
  10   2  12        641.38        700.10       199.23 o                         
 -11   3  12       5683.76       5724.49       226.81 o                         
 -10   3  12       1552.38       1443.04       101.03 o                         
  -9   3  12       1988.24       1930.26       106.53 o                         
  -8   3  12       6629.95       6696.31       193.96 o                         
  -7   3  12         82.72         45.38        68.77 o                         
  -6   3  12       1039.66       1102.14        82.03 o                         
  -5   3  12       2589.44       2517.49       104.44 o                         
  -4   3  12       2827.44       2894.81       103.01 o                         
  -3   3  12        486.96        386.39        64.58 o                         
  -2   3  12       4975.83       5048.52       148.30 o                         
  -1   3  12       8527.35       8324.51       217.53 o                         
   0   3  12       1217.58       1321.95        83.14 o                         
   1   3  12      24568.19      23254.72       512.81 o                         
   2   3  12       1406.89       1624.49        96.69 o                         
   3   3  12       3429.24       3560.75       132.25 o                         
   4   3  12       1582.97       1509.90       103.51 o                         
   5   3  12        189.98        219.69        79.93 o                         
   6   3  12          1.45        -53.47        79.60 o                         
   7   3  12       7627.38       7682.33       279.48 o                         
   8   3  12        387.56        182.52       141.96 o                         
   9   3  12         22.02         73.80       175.05 o                         
  10   3  12       2190.86       2197.54       236.82 o                         
 -11   4  12         68.69         10.06       117.93 o                         
 -10   4  12      13705.93      13651.68       408.48 o                         
  -9   4  12       1117.62       1084.16        96.93 o                         
  -8   4  12         40.01         71.19        94.67 o                         
  -7   4  12         10.47        -18.81        83.44 o                         
  -6   4  12       9311.42       9303.34       258.78 o                         
  -5   4  12        473.13        505.66        76.85 o                         
  -4   4  12       2489.97       2700.89       112.25 o                         
  -3   4  12        802.09        724.91        67.34 o                         
  -2   4  12      11586.27      11380.82       280.60 o                         
  -1   4  12       1838.44       1754.52        91.80 o                         
   0   4  12      24044.26      23097.77       504.22 o                         
   1   4  12         77.02        168.84        71.51 o                         
   2   4  12      11642.23      11668.68       298.23 o                         
   3   4  12        396.17        430.09       102.69 o                         
   4   4  12          5.52        -53.78        82.77 o                         
   5   4  12        859.66        870.47        87.32 o                         
   6   4  12       2426.59       2171.92       173.46 o                         
   7   4  12         26.37        243.43       116.07 o                         
   8   4  12        129.63        188.57       258.45 o                         
   9   4  12         95.43        232.30       163.33 o                         
  10   4  12        951.20       1458.66       203.05 o                         
 -11   5  12        977.34       1018.30       185.61 o                         
 -10   5  12       5225.42       5307.73       208.26 o                         
  -9   5  12       1132.36        878.85       109.53 o                         
  -8   5  12       8208.87       8460.36       237.87 o                         
  -7   5  12         36.10         15.70        84.56 o                         
  -6   5  12        298.37        276.53       121.94 o                         
  -5   5  12         73.70         25.84        71.31 o                         
  -4   5  12      13007.15      12801.00       312.96 o                         
  -3   5  12        662.49        583.21        55.67 o                         
  -2   5  12      13994.84      14408.61       339.68 o                         
  -1   5  12       3485.41       3639.04       130.23 o                         
   0   5  12         88.10         31.32        80.44 o                         
   1   5  12       1312.05       1465.72        95.27 o                         
   2   5  12      10183.65      10084.22       270.76 o                         
   3   5  12       1531.98       1570.59       102.77 o                         
   4   5  12       8330.94       7948.50       225.95 o                         
   5   5  12         56.21         25.67        84.94 o                         
   6   5  12         41.89         96.46        84.19 o                         
   7   5  12          0.72        -43.24       161.06 o                         
   8   5  12       1643.76       1781.59       214.86 o                         
   9   5  12         37.41       -208.09       277.81 o                         
 -10   6  12        826.07        716.83       145.34 o                         
  -9   6  12       2676.69       2697.94       147.01 o                         
  -8   6  12          5.64        102.78       113.03 o                         
  -7   6  12       2773.10       2855.66       133.80 o                         
  -6   6  12       8131.35       8315.53       246.12 o                         
  -5   6  12        134.32        146.91        84.51 o                         
  -4   6  12       5797.90       5890.45       197.64 o                         
  -3   6  12       2693.42       2692.80       104.61 o                         
  -2   6  12        630.90        638.13        78.62 o                         
  -1   6  12       5366.62       5380.96       167.69 o                         
   0   6  12       1694.11       1582.69        94.15 o                         
   1   6  12        130.93        110.20        87.11 o                         
   2   6  12         25.90        -39.98        84.80 o                         
   3   6  12       5097.38       5200.23       180.75 o                         
   4   6  12        850.47        821.95        95.73 o                         
   5   6  12       1016.88       1094.74        98.91 o                         
   6   6  12        481.55        416.59       112.48 o                         
   7   6  12        670.14        546.02       179.08 o                         
   8   6  12       1559.53       1485.55       184.01 o                         
   9   6  12      10628.89      11018.27       552.51 o                         
  -9   7  12        104.88        -31.90       151.78 o                         
  -8   7  12          2.48        121.75       118.57 o                         
  -7   7  12       7414.18       7590.58       255.03 o                         
  -6   7  12          2.20        -15.82        95.60 o                         
  -5   7  12       7674.64       7777.14       241.59 o                         
  -4   7  12         38.72        -84.13       122.20 o                         
  -3   7  12       4342.80       4501.99       147.82 o                         
  -2   7  12         68.39         56.12       100.76 o                         
  -1   7  12        701.26        810.50        93.21 o                         
   0   7  12          0.49          7.68        92.46 o                         
   1   7  12       7444.88       7438.33       207.54 o                         
   2   7  12         49.42         96.07        78.54 o                         
   3   7  12       3399.50       3427.72       132.57 o                         
   4   7  12          9.53        -80.09        80.09 o                         
   5   7  12       4660.57       4608.99       173.44 o                         
   6   7  12         48.09        -22.67       108.83 o                         
   7   7  12      12795.78      12335.29       649.73 o                         
   8   7  12        135.73         98.46       226.38 o                         
  -8   8  12        437.00        311.33       247.66 o                         
  -7   8  12        174.90        278.13       147.61 o                         
  -6   8  12      12383.52      12281.09       449.66 o                         
  -5   8  12        397.19        492.58       117.24 o                         
  -4   8  12       7043.64       7060.82       235.79 o                         
  -3   8  12        651.89        876.50       182.23 o                         
  -2   8  12         75.39        110.74        88.63 o                         
  -1   8  12       2117.97       2266.24       172.12 o                         
   0   8  12       5160.92       5242.08       179.83 o                         
   1   8  12        234.63        313.41       107.57 o                         
   2   8  12         48.41         80.28       106.91 o                         
   3   8  12       5920.94       5737.04       214.91 o                         
   4   8  12       1676.45       1538.59       132.99 o                         
   5   8  12       4699.67       4822.62       226.44 o                         
   6   8  12       6005.82       5880.86       451.13 o                         
   7   8  12         66.74        268.87       173.81 o                         
  -7   9  12       1071.63       1205.60       190.79 o                         
  -6   9  12       1686.63       1463.36       199.18 o                         
  -5   9  12       1315.91       1227.19       149.62 o                         
  -4   9  12       7201.74       7207.91       285.72 o                         
  -3   9  12          4.26        130.84       130.69 o                         
  -2   9  12      10021.22      10200.90       349.72 o                         
  -1   9  12        164.29        426.36       103.61 o                         
   0   9  12         51.48        325.74       111.45 o                         
   1   9  12        752.70        796.50       123.29 o                         
   2   9  12       6124.30       6033.74       266.98 o                         
   3   9  12       1319.89       1110.99       142.90 o                         
   4   9  12       3242.41       3189.57       226.32 o                         
   5   9  12       1100.44       1103.22       175.53 o                         
   6   9  12          6.11       -178.77       190.60 o                         
  -5  10  12         33.03        -20.06       171.21 o                         
  -4  10  12        964.72        840.01       158.98 o                         
  -3  10  12       2292.71       2423.10       216.51 o                         
  -2  10  12        773.79        711.69       127.45 o                         
  -1  10  12       2047.70       1939.48       172.28 o                         
   0  10  12       9057.68       9539.72       354.85 o                         
   1  10  12        179.29        200.89       167.36 o                         
   2  10  12       2672.29       2897.31       190.04 o                         
   3  10  12       2180.42       2320.14       214.27 o                         
   4  10  12         30.81        238.40       181.31 o                         
  -2  11  12        269.14        400.71       150.26 o                         
  -1  11  12        980.78       1149.40       189.70 o                         
   0  11  12         48.30       -156.14       156.14 o                         
   1  11  12      12439.08      12433.44       491.64 o                         
 -11   0  13       3811.68       4413.82       263.47 o                         
  -9   0  13        456.59        564.29       127.87 o                         
  -7   0  13       1008.18       1045.51       116.93 o                         
  -5   0  13        516.91        573.63        95.54 o                         
  -3   0  13       1594.89       1573.15       131.04 o                         
  -1   0  13      35361.40      35345.19      1019.33 o                         
   1   0  13      14446.88      14020.45       526.60 o                         
   3   0  13       1827.27       1861.53       138.14 o                         
   5   0  13      19391.87      19585.13       709.78 o                         
   7   0  13        128.05        193.31       194.90 o                         
   9   0  13       3704.54       3509.69       500.47 o                         
 -11   1  13        341.70        373.89        87.44 o                         
 -10   1  13        562.88        382.46       100.56 o                         
  -9   1  13       2254.44       2202.71       113.08 o                         
  -8   1  13       1967.83       2159.21       106.60 o                         
  -7   1  13       1379.41       1429.54        83.20 o                         
  -6   1  13        643.51        647.14        90.50 o                         
  -5   1  13       3386.42       3411.47       119.39 o                         
  -4   1  13       2394.82       2719.47       103.16 o                         
  -3   1  13       8757.55       8841.72       223.19 o                         
  -2   1  13       6035.99       6060.11       170.73 o                         
  -1   1  13        412.81        428.66        68.16 o                         
   0   1  13       5787.98       5511.38       170.40 o                         
   1   1  13       5967.96       5926.00       177.87 o                         
   2   1  13         26.25        -13.19        67.63 o                         
   3   1  13       8657.02       8559.95       245.73 o                         
   4   1  13         71.32         22.17        70.76 o                         
   5   1  13          9.22         40.51        75.39 o                         
   6   1  13          2.86         99.92        93.82 o                         
   7   1  13      12665.25      12342.85       372.88 o                         
   8   1  13         11.49         65.85       160.93 o                         
   9   1  13       4268.18       4501.90       267.04 o                         
  10   1  13       1117.79       1053.60       237.63 o                         
 -11   2  13        830.49        787.27       111.94 o                         
 -10   2  13      13800.03      13801.12       383.08 o                         
  -9   2  13        535.16        441.59       120.15 o                         
  -8   2  13       2329.11       2532.09       123.70 o                         
  -7   2  13        941.68        947.39        95.45 o                         
  -6   2  13       5533.66       5558.86       171.34 o                         
  -5   2  13       1299.31       1333.33        95.07 o                         
  -4   2  13      13804.07      13572.84       313.50 o                         
  -3   2  13          4.45        -42.23        63.62 o                         
  -2   2  13         83.08         71.74        68.80 o                         
  -1   2  13         58.05         59.97        66.15 o                         
   0   2  13       4543.22       4801.23       171.73 o                         
   1   2  13        276.25        212.72        74.35 o                         
   2   2  13       5408.60       5266.90       163.66 o                         
   3   2  13       1420.54       1470.78       100.46 o                         
   4   2  13        638.46        621.84        81.58 o                         
   5   2  13       3421.67       3351.09       134.22 o                         
   6   2  13         93.53         77.46        77.68 o                         
   7   2  13       1344.02       1247.56       145.37 o                         
   8   2  13       3907.45       3949.29       230.81 o                         
   9   2  13        318.26        205.27       158.87 o                         
  10   2  13       3915.06       4277.58       301.97 o                         
 -11   3  13       1254.18       1325.86       211.56 o                         
 -10   3  13        112.46        115.99        87.40 o                         
  -9   3  13       1453.34       1477.83       117.21 o                         
  -8   3  13      14162.51      14245.44       354.61 o                         
  -7   3  13        375.39        477.39        87.56 o                         
  -6   3  13       7155.22       7239.59       218.75 o                         
  -5   3  13       3647.40       3446.33       129.71 o                         
  -4   3  13         11.51         21.65        71.21 o                         
  -3   3  13       7180.01       7276.49       196.68 o                         
  -2   3  13       4466.83       4389.56       141.20 o                         
  -1   3  13        597.87        700.53        77.68 o                         
   0   3  13       4360.11       4224.80       142.31 o                         
   1   3  13         34.79        161.39        73.95 o                         
   2   3  13       1381.07       1489.90        95.47 o                         
   3   3  13       1078.99       1125.52        91.20 o                         
   4   3  13       4389.47       4244.87       148.97 o                         
   5   3  13         58.23         58.33        99.22 o                         
   6   3  13      10842.14      10316.05       400.74 o                         
   7   3  13       3959.98       3878.30       233.15 o                         
   8   3  13       1787.80       1131.81       215.30 o                         
   9   3  13       1088.79       1234.64       228.03 o                         
 -10   4  13        577.77        261.85       102.27 o                         
  -9   4  13         13.28        -94.51        94.51 o                         
  -8   4  13        210.76        204.25        96.76 o                         
  -7   4  13       7694.80       7899.46       239.43 o                         
  -6   4  13        180.20        103.82        95.79 o                         
  -5   4  13      11259.46      11318.03       290.34 o                         
  -4   4  13        453.80        447.00        87.48 o                         
  -3   4  13         15.08        169.89       111.15 o                         
  -2   4  13         49.58        -13.76        68.32 o                         
  -1   4  13       7586.52       7500.96       214.98 o                         
   0   4  13         48.29         46.15        81.77 o                         
   1   4  13       4470.83       4574.79       159.96 o                         
   2   4  13        118.70        102.54        77.51 o                         
   3   4  13       6511.68       6285.67       254.38 o                         
   4   4  13          1.15        -28.82        83.88 o                         
   5   4  13      18800.42      18101.28       443.08 o                         
   6   4  13        190.17        183.32        95.85 o                         
   7   4  13       7755.45       7487.24       415.26 o                         
   8   4  13        356.77        211.58       192.25 o                         
   9   4  13       3256.45       3297.08       275.52 o                         
 -10   5  13         54.93         -0.23       139.58 o                         
  -9   5  13       3756.66       3796.74       174.62 o                         
  -8   5  13       1682.60       1648.49       156.97 o                         
  -7   5  13       3654.90       3433.82       150.39 o                         
  -6   5  13        848.81        946.52        97.63 o                         
  -5   5  13       1311.44       1509.82       111.66 o                         
  -4   5  13        109.69        171.27        91.82 o                         
  -3   5  13       9922.00      10044.08       244.74 o                         
  -2   5  13        129.13        218.40        68.20 o                         
  -1   5  13       4296.55       4175.46       147.01 o                         
   0   5  13        223.50        369.38        87.42 o                         
   1   5  13      12338.82      12302.52       311.44 o                         
   2   5  13       2266.57       2200.98       112.91 o                         
   3   5  13      17572.66      17256.13       443.47 o                         
   4   5  13       3075.15       2952.72       132.72 o                         
   5   5  13          1.41        191.39        92.37 o                         
   6   5  13        221.04        417.34       179.99 o                         
   7   5  13      10603.25      10886.84       489.61 o                         
   8   5  13        105.97        154.41       176.03 o                         
  -9   6  13          2.88        -31.64       150.44 o                         
  -8   6  13       1872.74       2067.48       166.28 o                         
  -7   6  13        109.17         64.21       100.75 o                         
  -6   6  13       2773.14       3049.60       140.04 o                         
  -5   6  13        536.79        449.83       100.02 o                         
  -4   6  13       5744.96       5834.67       206.35 o                         
  -3   6  13        112.05         73.16        84.02 o                         
  -2   6  13       4311.22       4720.14       159.67 o                         
  -1   6  13       7016.49       7346.81       219.32 o                         
   0   6  13       1305.25       1480.06       107.69 o                         
   1   6  13       4145.11       4015.78       146.97 o                         
   2   6  13       1319.92       1273.92       104.32 o                         
   3   6  13        514.03        492.90        95.98 o                         
   4   6  13        595.95        653.00       112.49 o                         
   5   6  13        605.45        469.45       109.93 o                         
   6   6  13       2377.87       2333.74       216.40 o                         
   7   6  13        118.14        187.59       154.53 o                         
   8   6  13       1832.04       2122.33       332.29 o                         
  -8   7  13       1990.05       1740.96       164.51 o                         
  -7   7  13        125.90        176.03       114.60 o                         
  -6   7  13       5509.18       5639.05       218.74 o                         
  -5   7  13         35.92         46.85       119.25 o                         
  -4   7  13       3174.26       3476.36       168.69 o                         
  -3   7  13        364.12        342.33       118.30 o                         
  -2   7  13      11944.00      12024.39       367.14 o                         
  -1   7  13         28.39         33.99        94.49 o                         
   0   7  13       2374.85       2423.65       126.53 o                         
   1   7  13          7.60          5.95       117.45 o                         
   2   7  13        154.30        204.73        96.79 o                         
   3   7  13        521.45        519.47       101.35 o                         
   4   7  13       1308.81       1374.92       132.43 o                         
   5   7  13       1074.53       1098.60       137.29 o                         
   6   7  13       1730.43       1896.81       230.00 o                         
   7   7  13        199.85       -182.33       247.35 o                         
  -7   8  13       1073.96        690.93       188.59 o                         
  -6   8  13       3248.66       3172.32       211.66 o                         
  -5   8  13        948.41        714.09       156.99 o                         
  -4   8  13       1319.31       1500.50       160.40 o                         
  -3   8  13        813.59        837.38       130.65 o                         
  -2   8  13        172.10        164.77       109.52 o                         
  -1   8  13       9953.24       9686.93       325.05 o                         
   0   8  13       2380.81       2688.49       136.70 o                         
   1   8  13       4887.65       4681.67       233.04 o                         
   2   8  13        428.29        467.46       118.33 o                         
   3   8  13        562.24        456.02       136.56 o                         
   4   8  13        448.63        422.74       147.07 o                         
   5   8  13       5763.74       5925.38       309.48 o                         
   6   8  13        105.64         80.98       189.05 o                         
  -6   9  13         45.39       -106.08       184.37 o                         
  -5   9  13       2203.49       1843.29       190.92 o                         
  -4   9  13        502.56        376.44       192.64 o                         
  -3   9  13      11650.26      11471.67       396.18 o                         
  -2   9  13       2028.55       2202.15       179.10 o                         
  -1   9  13       1238.05       1257.45       145.34 o                         
   0   9  13        562.28        621.56       124.66 o                         
   1   9  13       7793.05       8143.53       293.78 o                         
   2   9  13        531.81        417.92       146.55 o                         
   3   9  13       8223.32       7898.00       329.24 o                         
   4   9  13        771.49        769.81       171.26 o                         
  -3  10  13        155.94        -10.85       189.51 o                         
  -2  10  13        440.53        195.72       178.93 o                         
  -1  10  13       2120.79       1956.41       183.34 o                         
   0  10  13         66.09         46.28       170.70 o                         
   1  10  13        533.48        515.72       231.07 o                         
   2  10  13       1816.69       1992.75       210.23 o                         
 -10   0  14       6224.83       6595.19       482.33 o                         
  -8   0  14       9789.56       9155.69       353.03 o                         
  -6   0  14       2928.32       2913.64       158.56 o                         
  -4   0  14        752.04        795.32       105.85 o                         
  -2   0  14        181.85        168.86        83.86 o                         
   0   0  14       1328.00       1459.57       127.21 o                         
   2   0  14       1977.74       1965.33       145.51 o                         
   4   0  14      11613.35      11271.11       465.19 o                         
   6   0  14       6178.21       6646.58       310.30 o                         
   8   0  14       1982.25       1873.10       574.32 o                         
 -10   1  14        269.34         95.44       107.68 o                         
  -9   1  14       2178.78       1971.27       144.61 o                         
  -8   1  14       3214.07       3032.34       140.70 o                         
  -7   1  14      12443.97      12697.06       298.30 o                         
  -6   1  14       2576.56       2515.16       112.48 o                         
  -5   1  14         41.22        -54.87        73.37 o                         
  -4   1  14       4587.45       4693.70       162.22 o                         
  -3   1  14       4969.82       4989.11       158.26 o                         
  -2   1  14        313.39        298.71        69.31 o                         
  -1   1  14       1692.02       1628.07        85.28 o                         
   0   1  14       2967.33       3059.88       123.81 o                         
   1   1  14       1591.91       1743.02       110.64 o                         
   2   1  14       3965.15       4056.26       144.19 o                         
   3   1  14       7413.56       7097.92       227.32 o                         
   4   1  14        147.44        153.84        94.00 o                         
   5   1  14       2869.42       2789.28       140.52 o                         
   6   1  14       4253.57       4083.31       160.80 o                         
   7   1  14          0.40         48.85       153.13 o                         
   8   1  14       3736.70       3122.88       228.18 o                         
   9   1  14        719.58        781.02       200.84 o                         
 -10   2  14         70.78         86.16       114.89 o                         
  -9   2  14       3825.34       3839.49       189.07 o                         
  -8   2  14         94.45         74.71       100.56 o                         
  -7   2  14       3318.36       3516.20       144.33 o                         
  -6   2  14        672.82        677.22        77.15 o                         
  -5   2  14      15509.68      15922.83       373.79 o                         
  -4   2  14       2443.07       2455.22       106.76 o                         
  -3   2  14       5381.75       5070.35       161.07 o                         
  -2   2  14       1090.68       1129.36        86.35 o                         
  -1   2  14       8317.23       8603.51       230.55 o                         
   0   2  14       2230.63       2386.64       115.32 o                         
   1   2  14      11323.73      11419.33       290.31 o                         
   2   2  14          7.87         85.98       113.42 o                         
   3   2  14        237.06         71.72       111.23 o                         
   4   2  14       1040.50       1024.95        95.78 o                         
   5   2  14      11990.76      11849.05       324.07 o                         
   6   2  14        421.88        586.65       184.37 o                         
   7   2  14       6632.32       5764.71       317.37 o                         
   8   2  14       2466.51       2342.48       237.55 o                         
   9   2  14        111.66        152.18       200.60 o                         
 -10   3  14         77.72         93.59       175.00 o                         
  -9   3  14       2957.83       3011.93       181.65 o                         
  -8   3  14       1083.78        828.52       147.19 o                         
  -7   3  14       6131.33       6193.12       215.16 o                         
  -6   3  14        626.02        521.24        88.16 o                         
  -5   3  14        406.93        388.74        83.28 o                         
  -4   3  14        772.82        635.94        77.14 o                         
  -3   3  14      14139.30      14302.84       352.05 o                         
  -2   3  14        679.06        722.24        79.53 o                         
  -1   3  14       8997.35       8779.28       253.88 o                         
   0   3  14       2902.73       2987.79       119.59 o                         
   1   3  14         27.19        163.80        85.21 o                         
   2   3  14       1308.73       1223.47       100.00 o                         
   3   3  14       4435.22       4198.34       176.50 o                         
   4   3  14          4.08         43.26        89.43 o                         
   5   3  14        186.29        158.23        87.39 o                         
   6   3  14       2040.46       1990.99       304.31 o                         
   7   3  14       6610.37       6929.50       388.35 o                         
   8   3  14        552.80        152.71       217.30 o                         
  -9   4  14        134.00        194.51       112.60 o                         
  -8   4  14       1119.60        973.85       162.23 o                         
  -7   4  14       2746.27       2690.37       196.05 o                         
  -6   4  14        272.36        263.07       108.25 o                         
  -5   4  14       5144.51       4999.67       183.77 o                         
  -4   4  14       2760.98       2823.99       108.56 o                         
  -3   4  14       1417.57       1425.32        81.49 o                         
  -2   4  14       8073.74       8279.46       223.51 o                         
  -1   4  14       2115.40       2323.57       140.22 o                         
   0   4  14       2669.61       2748.11       126.51 o                         
   1   4  14        968.47       1050.83       100.29 o                         
   2   4  14        278.85        244.65        99.23 o                         
   3   4  14         13.63        -84.61        87.91 o                         
   4   4  14       4532.24       4455.09       191.94 o                         
   5   4  14        164.64        235.61        97.14 o                         
   6   4  14        755.25        555.47       151.86 o                         
   7   4  14          7.17         34.06       107.57 o                         
   8   4  14       2249.47       1869.18       225.72 o                         
  -9   5  14        104.45       -175.47       175.47 o                         
  -8   5  14         14.08         64.20       114.14 o                         
  -7   5  14          0.43         68.72       118.86 o                         
  -6   5  14       4938.21       5370.77       210.60 o                         
  -5   5  14       3353.13       3221.91       156.04 o                         
  -4   5  14        880.48        822.53       131.46 o                         
  -3   5  14       6919.80       7019.43       195.87 o                         
  -2   5  14         22.58        -36.50        76.04 o                         
  -1   5  14       1375.20       1569.75       106.63 o                         
   0   5  14       1643.66       1694.35       112.82 o                         
   1   5  14         20.91        -97.78        98.40 o                         
   2   5  14       1389.27       1483.84       119.18 o                         
   3   5  14       1957.59       1811.35       137.04 o                         
   4   5  14        491.73        346.71       125.83 o                         
   5   5  14        635.75        431.89       114.10 o                         
   6   5  14       4400.41       4108.32       351.37 o                         
   7   5  14        405.68        128.95       109.51 o                         
  -8   6  14       3551.10       2787.27       366.63 o                         
  -7   6  14       2637.37       2202.40       256.04 o                         
  -6   6  14         32.52       -152.22       172.39 o                         
  -5   6  14      15883.63      15511.06       411.73 o                         
  -4   6  14         86.62       -122.79       122.79 o                         
  -3   6  14       1115.17       1067.92       110.73 o                         
  -2   6  14        115.82         60.84       124.06 o                         
  -1   6  14       4942.86       5338.26       180.59 o                         
   0   6  14         59.13        260.74        98.58 o                         
   1   6  14       5335.70       5185.69       210.38 o                         
   2   6  14        102.30        106.49       103.04 o                         
   3   6  14         66.76        163.61       119.78 o                         
   4   6  14       4370.03       4189.24       187.23 o                         
   5   6  14       2614.55       2838.86       170.21 o                         
   6   6  14        425.87        336.03       181.96 o                         
   7   6  14       1709.90       1409.44       216.42 o                         
  -7   7  14       8537.19       8566.86       477.14 o                         
  -6   7  14        201.95        281.35       125.72 o                         
  -5   7  14        289.99        252.63       146.30 o                         
  -4   7  14          6.22       -122.71       122.71 o                         
  -3   7  14       7077.62       6840.91       248.85 o                         
  -2   7  14        727.04        662.59       109.73 o                         
  -1   7  14       6513.35       6592.21       228.55 o                         
   0   7  14        199.18        256.26       116.44 o                         
   1   7  14       9426.54       9233.36       303.52 o                         
   2   7  14         24.70         81.90       121.32 o                         
   3   7  14      18064.61      17153.62       484.96 o                         
   4   7  14        253.39        269.79       138.09 o                         
   5   7  14       5139.35       5070.31       244.47 o                         
   6   7  14        205.41        301.46       176.37 o                         
  -6   8  14        293.38        193.96       226.31 o                         
  -5   8  14       4862.43       4670.93       267.47 o                         
  -4   8  14        466.96        416.58       189.99 o                         
  -3   8  14        190.12         29.68       174.86 o                         
  -2   8  14        966.70        591.62       134.63 o                         
  -1   8  14       3633.38       3565.62       200.67 o                         
   0   8  14         28.83        151.98       173.62 o                         
   1   8  14      10177.28      10469.41       382.10 o                         
   2   8  14       3882.12       4249.14       252.16 o                         
   3   8  14         17.60       -119.78       153.69 o                         
   4   8  14      10912.34      10729.89       502.03 o                         
   5   8  14       3967.86       4137.01       310.13 o                         
  -4   9  14       1473.42       1717.97       375.98 o                         
  -3   9  14        457.09        187.19       202.18 o                         
  -2   9  14        280.73        120.14       148.63 o                         
  -1   9  14       1227.42       1109.22       167.29 o                         
   0   9  14       1490.91       1655.76       205.39 o                         
   1   9  14       1008.44        956.55       157.85 o                         
   2   9  14       6616.20       6266.40       347.36 o                         
   3   9  14       1006.62        733.87       186.40 o                         
  -9   0  15       7021.07       6904.54       432.25 o                         
  -7   0  15        229.84        220.05       141.44 o                         
  -5   0  15      20635.84      21234.70       633.05 o                         
  -3   0  15      19914.88      20088.39       634.03 o                         
  -1   0  15        740.47        644.99       126.21 o                         
   1   0  15       3614.25       3581.11       193.80 o                         
   3   0  15       2513.60       2528.93       165.46 o                         
   5   0  15        264.39        340.08       153.68 o                         
   7   0  15       5624.00       5324.10       380.79 o                         
  -9   1  15        160.62       -116.82       116.82 o                         
  -8   1  15         13.39         74.26       112.57 o                         
  -7   1  15      10116.57      10046.45       298.33 o                         
  -6   1  15        990.02       1024.19       111.46 o                         
  -5   1  15        994.20       1111.67       125.37 o                         
  -4   1  15       4404.76       4456.55       146.28 o                         
  -3   1  15       2575.38       2683.60       111.80 o                         
  -2   1  15       6190.03       6406.07       184.81 o                         
  -1   1  15       5238.25       5167.88       159.89 o                         
   0   1  15        177.06         20.20        77.41 o                         
   1   1  15       1622.16       1835.82       107.09 o                         
   2   1  15       1709.75       1628.15       106.11 o                         
   3   1  15       2126.83       2270.01       123.99 o                         
   4   1  15       2381.93       2088.83       189.82 o                         
   5   1  15       1534.50       1549.61       116.16 o                         
   6   1  15        526.75        284.00       105.04 o                         
   7   1  15        164.89       -121.33       198.75 o                         
   8   1  15       4730.18       4628.86       343.69 o                         
  -9   2  15       1074.92        670.27       160.98 o                         
  -8   2  15       1446.64       1292.22       156.46 o                         
  -7   2  15          4.63       -127.41       127.41 o                         
  -6   2  15       3041.01       3041.47       140.37 o                         
  -5   2  15        418.97        530.21       115.95 o                         
  -4   2  15        760.07        796.01       123.71 o                         
  -3   2  15        109.87        217.17        81.78 o                         
  -2   2  15       1860.53       1963.42       111.06 o                         
  -1   2  15        967.79        943.82       104.01 o                         
   0   2  15       9314.95       9003.55       248.84 o                         
   1   2  15       5256.26       5401.30       188.56 o                         
   2   2  15        199.68        127.82       130.42 o                         
   3   2  15       2190.00       2237.57       117.48 o                         
   4   2  15       6746.30       6235.38       199.10 o                         
   5   2  15        622.70        477.10        96.67 o                         
   6   2  15       7388.10       7393.71       440.06 o                         
   7   2  15          7.50       -239.74       239.74 o                         
   8   2  15        122.51         11.73       208.62 o                         
  -9   3  15        346.30        -54.53       172.90 o                         
  -8   3  15       1941.33       1827.50       155.13 o                         
  -7   3  15       3631.35       3422.49       198.61 o                         
  -6   3  15        318.50        132.46       114.80 o                         
  -5   3  15        830.97        644.77       115.84 o                         
  -4   3  15       1224.87       1201.78        97.92 o                         
  -3   3  15       1415.44       1564.41       110.63 o                         
  -2   3  15       1057.69       1087.23       104.06 o                         
  -1   3  15       2595.36       2879.54       125.85 o                         
   0   3  15       2133.97       1918.18       114.80 o                         
   1   3  15        394.91        396.77       103.39 o                         
   2   3  15      11204.49      10844.84       308.36 o                         
   3   3  15       1203.60       1261.38       119.77 o                         
   4   3  15       7830.51       7456.89       241.58 o                         
   5   3  15       1884.72       1732.65       183.93 o                         
   6   3  15        423.32        147.26       135.85 o                         
   7   3  15         71.25        -30.78       226.14 o                         
  -8   4  15         37.57       -143.10       143.10 o                         
  -7   4  15        607.90        732.79       148.04 o                         
  -6   4  15        905.58        746.06       117.33 o                         
  -5   4  15       3807.76       3718.29       161.76 o                         
  -4   4  15         43.62         72.06       104.05 o                         
  -3   4  15       4121.58       4289.07       153.85 o                         
  -2   4  15        526.35        558.14        92.91 o                         
  -1   4  15        993.28        988.15       105.06 o                         
   0   4  15       3181.90       3229.11       141.64 o                         
   1   4  15      11056.88      10806.61       317.61 o                         
   2   4  15       3747.51       3810.93       161.69 o                         
   3   4  15       6717.52       6514.86       253.56 o                         
   4   4  15        661.71        450.83       120.12 o                         
   5   4  15         27.84        170.89       133.26 o                         
   6   4  15       2332.77       2154.41       259.61 o                         
   7   4  15       1030.61       1280.94       266.96 o                         
  -8   5  15       1667.28       1553.96       302.14 o                         
  -7   5  15       7372.87       7896.97       329.21 o                         
  -6   5  15        358.22        250.16       134.66 o                         
  -5   5  15       2140.18       1976.85       142.14 o                         
  -4   5  15       1104.78       1060.87       137.84 o                         
  -3   5  15       1926.10       1856.07       104.51 o                         
  -2   5  15        123.57         87.51        81.73 o                         
  -1   5  15       7940.54       8185.35       247.96 o                         
   0   5  15        366.96        343.86       111.10 o                         
   1   5  15        102.21         94.28       122.37 o                         
   2   5  15       2731.10       2655.19       151.68 o                         
   3   5  15       1083.65        925.08       140.49 o                         
   4   5  15       2852.60       2676.72       171.25 o                         
   5   5  15       4016.09       3874.27       214.02 o                         
   6   5  15        687.80        575.33       264.60 o                         
  -7   6  15         30.83       -100.87       184.22 o                         
  -6   6  15       3897.38       3823.81       326.46 o                         
  -5   6  15       5068.26       5095.95       241.89 o                         
  -4   6  15        584.53        677.94       145.57 o                         
  -3   6  15       4532.73       4502.94       219.00 o                         
  -2   6  15       2354.40       2353.60       133.42 o                         
  -1   6  15          2.19        -13.31       106.19 o                         
   0   6  15       8742.31       8971.06       335.10 o                         
   1   6  15       1122.62        786.30       121.10 o                         
   2   6  15       3055.56       2983.26       237.46 o                         
   3   6  15          0.30         61.00       132.71 o                         
   4   6  15       1764.11       1643.17       162.65 o                         
   5   6  15        813.41        869.88       158.09 o                         
  -6   7  15        463.53        446.35       202.47 o                         
  -5   7  15        691.63        630.04       174.46 o                         
  -4   7  15       4747.46       4775.61       269.77 o                         
  -3   7  15        132.86         84.13       144.86 o                         
  -2   7  15       8337.20       8038.65       325.21 o                         
  -1   7  15        286.96        239.01       167.88 o                         
   0   7  15        887.42       1087.91       190.42 o                         
   1   7  15        128.78        242.96       198.94 o                         
   2   7  15       4441.44       4677.62       263.82 o                         
   3   7  15        315.41        276.58       177.49 o                         
   4   7  15       1589.27       1484.41       281.03 o                         
  -4   8  15        661.11        328.10       183.64 o                         
  -3   8  15       4888.86       5151.44       438.00 o                         
  -2   8  15       1712.34       1681.24       192.12 o                         
  -1   8  15        286.75        149.01       165.13 o                         
   0   8  15       4471.37       4497.78       234.74 o                         
   1   8  15       2067.48       2185.27       200.15 o                         
   2   8  15       1537.35       1637.35       209.32 o                         
   3   8  15        688.10        653.27       190.97 o                         
  -8   0  16       1636.22       1103.36       201.25 o                         
  -6   0  16       2457.61       2392.26       305.99 o                         
  -4   0  16      12560.21      12913.18       469.96 o                         
  -2   0  16       1448.04       1406.07       134.00 o                         
   0   0  16      24547.35      23592.88       730.28 o                         
   2   0  16      20269.69      20527.78       656.97 o                         
   4   0  16         24.81        -46.07       152.43 o                         
   6   0  16       4142.84       3511.24       491.63 o                         
  -8   1  16       3985.31       2799.49       706.68 o                         
  -7   1  16       1193.12        856.29       122.38 o                         
  -6   1  16       2925.36       2770.44       199.37 o                         
  -5   1  16        371.88        406.55       105.34 o                         
  -4   1  16         95.91         10.79       112.45 o                         
  -3   1  16          3.88         52.04        86.00 o                         
  -2   1  16       9606.47       9950.99       282.97 o                         
  -1   1  16       1772.45       1892.64       112.00 o                         
   0   1  16        126.18        211.11        90.24 o                         
   1   1  16       5340.33       5002.95       189.16 o                         
   2   1  16       1874.67       2018.83       132.63 o                         
   3   1  16       2973.10       3194.79       146.42 o                         
   4   1  16       9165.25       9121.18       340.83 o                         
   5   1  16        178.83         61.04       125.89 o                         
   6   1  16         42.56        150.60       151.99 o                         
   7   1  16        584.77        647.54       412.39 o                         
  -8   2  16          2.29        -71.27       147.54 o                         
  -7   2  16       3969.66       4270.64       208.37 o                         
  -6   2  16       1942.99       1617.66       189.87 o                         
  -5   2  16        840.97        768.87       111.09 o                         
  -4   2  16       1240.27       1368.69       136.00 o                         
  -3   2  16       4911.34       5081.34       191.89 o                         
  -2   2  16        533.11        497.65       108.48 o                         
  -1   2  16         15.59         30.55        92.03 o                         
   0   2  16       1314.15       1276.12       111.97 o                         
   1   2  16        315.69        416.81       104.61 o                         
   2   2  16          1.40         92.20        97.72 o                         
   3   2  16       4180.66       4197.30       185.24 o                         
   4   2  16        313.76        289.71       134.78 o                         
   5   2  16       4209.40       4108.36       289.19 o                         
   6   2  16        876.89        119.67       199.38 o                         
  -8   3  16        401.79        239.28       221.23 o                         
  -7   3  16       9651.83       9806.95       364.19 o                         
  -6   3  16       1949.04       1865.67       191.75 o                         
  -5   3  16       7511.05       7368.34       272.35 o                         
  -4   3  16        757.92        980.29       136.48 o                         
  -3   3  16        518.54        607.36       121.78 o                         
  -2   3  16       1216.27       1348.52       155.46 o                         
  -1   3  16        631.75        542.11       161.14 o                         
   0   3  16       1155.61       1121.61       124.48 o                         
   1   3  16        443.37        499.04       138.94 o                         
   2   3  16       1389.95       1663.13       162.21 o                         
   3   3  16        248.22        203.91       115.88 o                         
   4   3  16       1520.71       1391.17       133.71 o                         
   5   3  16       1046.51       1159.56       152.71 o                         
   6   3  16        353.10        202.18       152.22 o                         
  -7   4  16        144.06        338.56       158.38 o                         
  -6   4  16       5371.67       5432.53       321.25 o                         
  -5   4  16          0.85          6.44       133.85 o                         
  -4   4  16       9564.84       9280.31       311.77 o                         
  -3   4  16       1269.84       1128.66       107.64 o                         
  -2   4  16        131.95        175.32       114.21 o                         
  -1   4  16        976.12        764.31       128.77 o                         
   0   4  16       7297.33       7101.16       256.52 o                         
   1   4  16        166.03        205.74       123.97 o                         
   2   4  16       3821.33       3677.54       183.43 o                         
   3   4  16        527.21        575.72       132.67 o                         
   4   4  16       2413.58       2596.33       185.76 o                         
   5   4  16        976.55        877.69       159.23 o                         
   6   4  16      16502.71      16516.28       769.21 o                         
  -6   5  16       4061.49       4193.44       273.25 o                         
  -5   5  16       2046.56       1900.01       209.67 o                         
  -4   5  16       1171.59       1186.83       218.51 o                         
  -3   5  16        752.63        761.02       177.32 o                         
  -2   5  16       9910.60      10343.38       299.05 o                         
  -1   5  16          3.60        142.84       135.60 o                         
   0   5  16       1539.20       1563.79       135.87 o                         
   1   5  16          4.10         43.97       135.71 o                         
   2   5  16       9126.87       9296.83       363.68 o                         
   3   5  16        271.32        383.85       189.50 o                         
   4   5  16      12094.68      11566.58       438.05 o                         
   5   5  16        301.31        112.46       204.80 o                         
  -5   6  16        824.81        789.36       253.82 o                         
  -4   6  16        771.25        320.57       140.78 o                         
  -3   6  16       3407.66       3564.09       227.03 o                         
  -2   6  16         64.72        417.87       139.33 o                         
  -1   6  16       2276.59       2361.08       179.39 o                         
   0   6  16       2837.84       2875.05       195.18 o                         
   1   6  16        171.20        160.69       142.81 o                         
   2   6  16       3900.12       3632.38       193.54 o                         
   3   6  16       1798.34       1872.29       246.92 o                         
   4   6  16        150.07        245.36       153.50 o                         
  -4   7  16         39.81        -23.91       231.75 o                         
  -3   7  16        521.70         93.35       265.22 o                         
  -2   7  16        489.66        284.19       150.13 o                         
  -1   7  16       3853.30       3856.61       214.93 o                         
   0   7  16        578.95        539.06       180.55 o                         
   1   7  16       1536.15       1303.17       187.57 o                         
   2   7  16         28.22         76.60       187.52 o                         
  -7   0  17       7433.32       7942.50       542.20 o                         
  -5   0  17       3225.44       3399.74       236.34 o                         
  -3   0  17        262.16        379.22       187.53 o                         
  -1   0  17        763.77        446.10       173.78 o                         
   1   0  17       1695.48       1700.20       166.16 o                         
   3   0  17       1587.90       1630.87       268.88 o                         
   5   0  17       8291.24       7195.99       737.62 o                         
  -7   1  17         58.73          4.24       158.72 o                         
  -6   1  17       9116.39       9174.82       328.82 o                         
  -5   1  17        453.59        252.26       165.19 o                         
  -4   1  17        212.98         97.02       107.99 o                         
  -3   1  17       1316.94       1382.60       120.67 o                         
  -2   1  17       3959.72       3901.97       195.97 o                         
  -1   1  17        428.28        277.11       111.80 o                         
   0   1  17        697.90        626.93       139.90 o                         
   1   1  17       1017.63       1123.54       129.46 o                         
   2   1  17        861.55        674.93       142.84 o                         
   3   1  17       3869.75       4232.42       223.31 o                         
   4   1  17       4860.89       5233.25       303.63 o                         
   5   1  17         58.54       -113.72       211.49 o                         
  -7   2  17       1406.68       1197.27       204.30 o                         
  -6   2  17         27.33        -22.31       113.51 o                         
  -5   2  17         77.10        -22.46       111.34 o                         
  -4   2  17       8829.24       9046.34       278.36 o                         
  -3   2  17        183.49        146.66       124.67 o                         
  -2   2  17       3588.65       3855.55       171.95 o                         
  -1   2  17         21.38        115.12       116.47 o                         
   0   2  17       3492.49       3267.38       170.09 o                         
   1   2  17         31.36         60.80       123.42 o                         
   2   2  17       6860.67       6820.17       270.64 o                         
   3   2  17        486.33        239.62       147.54 o                         
   4   2  17        460.00        257.03       169.39 o                         
   5   2  17         87.01       -101.38       171.98 o                         
  -6   3  17       4768.26       4869.94       283.09 o                         
  -5   3  17        237.19        100.12       138.07 o                         
  -4   3  17        114.33         64.11       151.21 o                         
  -3   3  17        716.65        742.41       136.89 o                         
  -2   3  17       9738.38       9852.03       304.81 o                         
  -1   3  17          4.50        175.50       144.19 o                         
   0   3  17       7395.19       7869.34       264.71 o                         
   1   3  17        826.32        807.91       159.78 o                         
   2   3  17        236.55        132.44       148.67 o                         
   3   3  17       1486.69       1320.69       170.51 o                         
   4   3  17       3577.61       3704.59       240.23 o                         
   5   3  17        530.10        159.75       180.36 o                         
  -6   4  17        770.21       1116.83       191.99 o                         
  -5   4  17        920.40        762.30       172.94 o                         
  -4   4  17       1216.02        970.07       242.81 o                         
  -3   4  17       1221.26       1389.18       137.05 o                         
  -2   4  17       1492.04       1422.29       160.70 o                         
  -1   4  17       5329.84       5250.79       212.76 o                         
   0   4  17         29.56       -167.37       167.37 o                         
   1   4  17       8362.19       8579.83       452.90 o                         
   2   4  17       2366.67       2390.82       233.99 o                         
   3   4  17        261.53        217.49       180.13 o                         
   4   4  17         76.98        140.24       188.13 o                         
  -5   5  17       1221.46        798.43       230.92 o                         
  -4   5  17        524.60        659.85       173.62 o                         
  -3   5  17       3902.45       3789.19       235.41 o                         
  -2   5  17       1160.93        831.05       151.71 o                         
  -1   5  17        753.38        684.78       227.44 o                         
   0   5  17       5016.99       5448.41       371.36 o                         
   1   5  17       2320.20       2542.39       269.66 o                         
   2   5  17        233.91        326.47       195.74 o                         
   3   5  17       8169.51       8014.48       451.76 o                         
  -3   6  17        454.26        639.86       343.09 o                         
  -2   6  17       1797.56       2045.24       210.61 o                         
  -1   6  17         30.26        330.39       180.41 o                         
   0   6  17       3167.07       2907.72       264.33 o                         
   1   6  17         16.05        131.35       196.80 o                         
  -4   0  18      14075.83      14723.33       626.46 o                         
  -2   0  18      14207.17      14877.42       556.08 o                         
   0   0  18       1389.14        948.43       202.85 o                         
   2   0  18         66.82         41.99       197.76 o                         
  -5   1  18        593.63        377.84       205.44 o                         
  -4   1  18       1087.50        916.95       146.82 o                         
  -3   1  18       3630.44       3529.47       172.41 o                         
  -2   1  18       2009.98       2354.84       159.56 o                         
  -1   1  18       5860.87       6429.71       267.70 o                         
   0   1  18       5723.14       6247.32       240.39 o                         
   1   1  18        835.10        965.13       153.71 o                         
   2   1  18       1974.28       1947.22       176.93 o                         
   3   1  18       1857.32       1972.73       210.14 o                         
  -5   2  18       2069.43       2128.64       198.78 o                         
  -4   2  18         13.81        -71.11       144.97 o                         
  -3   2  18       2668.05       2866.65       166.53 o                         
  -2   2  18         33.20        249.31       135.22 o                         
  -1   2  18        143.65        133.23       133.00 o                         
   0   2  18        268.95        165.87       136.15 o                         
   1   2  18       9172.12       9538.41       326.16 o                         
   2   2  18       3725.89       3643.43       219.73 o                         
   3   2  18       2467.33       2633.47       234.01 o                         
  -4   3  18       1281.40       1195.42       257.43 o                         
  -3   3  18       2176.91       2442.43       218.09 o                         
  -2   3  18         88.21       -143.53       143.53 o                         
  -1   3  18       6948.34       7507.45       280.33 o                         
   0   3  18       2762.45       3007.65       193.54 o                         
   1   3  18        160.91        118.07       153.75 o                         
   2   3  18        622.88        616.78       196.24 o                         
  -3   4  18        158.52        223.63       162.15 o                         
  -2   4  18       4755.71       4399.43       274.76 o                         
  -1   4  18       1721.11       1785.76       196.21 o                         
   0   4  18          0.75        219.04       182.60 o                         
   1   4  18        590.20        347.16       222.79 o                         
                                                                                
